# Supplementary material for: Identification of nuclear export inhibitor-based combination therapies in preclinical models of triple-negative breast cancer
Source: Transl Oncol. 2021 Oct 7;14(12):101235. doi: 10.1016/j.tranon.2021.101235 (PMC8512760; doi:10.1016/j.tranon.2021.101235)
Supplement: Supplementary file 2 [file mmc2.xlsx]

## Sheet: Sheet1
Information provided by APEX-Bio														Human basal-like TNBC cell lines (cell viability values, % of vehicle)
Item Name	CatalogNumber	CAS Number	Plate Location	Rack Number	M.w.		SMILES	Form	Indication	Target	Solubility	Pathway	URL	MDA-468	HCC-1143	SUM-149	HCC-1187
Levetiracetam	A1198	102767-28-2	A01	L1021-01	170.21	C8H14N2O2	CCC(C(=O)N)N1CCCC1=O	Free Base	Neurological Disease		Soluble in DMSO > 10 mM	Other Signal Transduction	http://www.apexbt.com/levetiracetam-21947.html	93.4391	114.375	81.1033	110.966
Daptomycin	A1206	103060-53-3	A02	L1021-01	1620.67	C72H101N17O26	CCCCCCCCCC(=O)NC(CC1=CNC2=CC=CC=C21)C(=O)NC(CC(=O)N)C(=O)NC(CC(=O)O)C(=O)NC3C(OC(=O)C(NC(=O)C(NC(=O)C(NC(=O)CNC(=O)C(NC(=O)C(NC(=O)C(NC(=O)C(NC(=O)CNC3=O)CCCN)CC(=O)O)C)CC(=O)O)CO)C(C)CC(=O)O)CC(=O)C4=CC=CC=C4N)C	Free Base	Infection	DNA Synthesis	Soluble in DMSO	DNA Damage/DNA Repair	http://www.apexbt.com/daptomycin.html	99.692	105.347	87.3721	105.911
Lansoprazole	A1229	103577-45-3	A03	L1021-01	369.36	C16H14F3N3O2S	CC1=C(C=CN=C1CS(=O)C2=NC3=CC=CC=C3N2)OCC(F)(F)F	Free Base	Infection	Proton Pump	Soluble in DMSO > 10 mM	Membrane Transporter/Ion Channel	http://www.apexbt.com/lansoprazole-22123.html	169.12	211.843	157.47	179.597
Adapalene	A1267	106685-40-9	A04	L1021-01	412.52	C28H28O3	COC1=C(C=C(C=C1)C2=CC3=C(C=C2)C=C(C=C3)C(=O)O)C45CC6CC(C4)CC(C6)C5	Free Base	Inflammation	Others	Soluble in DMSO	Others	http://www.apexbt.com/adapalene-22376.html	103.833	113.803	97.8113	84.2882
Granisetron HCl	A1295	107007-99-8	A05	L1021-01	348.87	C18H24N4O.HCl	CN1C2CCCC1CC(C2)NC(=O)C3=NN(C4=CC=CC=C43)C.Cl	Hydrochloride	Neurological Disease	5-HT Receptor	Soluble in DMSO	Neuroscience	http://www.apexbt.com/granisetron-hcl.html	99.4373	101.432	105.4	94.0788
Exemestane	A1296	107868-30-4	A06	L1021-01	296.4	C20H24O2	CC12CCC3C(C1CCC2=O)CC(=C)C4=CC(=O)C=CC34C	Free Base	Endocrinology	Aromatase	Soluble in DMSO > 10 mM	Endocrinology and Hormones	http://www.apexbt.com/exemestane.html	125.946	115.074	99.5145	107.769
Letrozole	A1307	112809-51-5	A07	L1021-01	285.3	C17H11N5	C1=CC(=CC=C1C#N)C(C2=CC=C(C=C2)C#N)N3C=NC=N3	Free Base	Endocrinology	Aromatase	Soluble in DMSO > 10 mM	Endocrinology and Hormones	http://www.apexbt.com/letrozole.html	104.48	109.571	96.7851	105.714
Gatifloxacin	A1313	112811-59-3	A08	L1021-01	375.39	C19H22FN3O4	CC1CN(CCN1)C2=C(C=C3C(=C2OC)N(C=C(C3=O)C(=O)O)C4CC4)F	Free Base	Infection	Topoisomerase	Soluble in DMSO	DNA Damage/DNA Repair	http://www.apexbt.com/gatifloxacin-22059.html	98.7868	100.669	94.8231	99.4311
Mosapride Citrate	A1334	112885-42-4	A09	L1021-01	614.02	C21H25ClFN3O3.C6H8O7	CCOC1=CC(=C(C=C1C(=O)NCC2CN(CCO2)CC3=CC=C(C=C3)F)Cl)N.C(C(=O)O)C(CC(=O)O)(C(=O)O)O	Citrate	Neurological Disease	5-HT Receptor	Soluble in DMSO > 10 mM	Neuroscience	http://www.apexbt.com/mosapride-citrate-22099.html	106.924	73.0516	98.3317	102.742
Zoledronic Acid	A1352	118072-93-8	A10	L1021-01	272.09	C5H10N2O7P2	C1=CN(C=N1)CC(O)(P(=O)(O)O)P(=O)(O)O	Free Base	Cancer	Rho	Soluble in DMSO	Cell Cycle/Checkpoint	http://www.apexbt.com/zoledronic-acid.html	96.9723	90.7413	79.4201	98.7354
Rocuronium Bromide	A1366	119302-91-9	A11	L1021-01	609.68	C32H53N2O4.Br	CC(=O)OC1C(CC2C1(CCC3C2CCC4C3(CC(C(C4)O)N5CCOCC5)C)C)[N+]6(CCCC6)CC=C.[Br-]	Bromide	Neurological Disease	AChR	Soluble in DMSO > 10 mM	Neuroscience	http://www.apexbt.com/rocuronium-bromide.html	99.3554	102.963	87.8161	99.7989
Vehicle			A12	L1021-01										100	100	100	100
			B01	L1021-01										85.1434	107.096	92.7602	106.576
Nelarabine	A1379	121032-29-9	B02	L1021-01	297.27	C11H15N5O5	COC1=NC(=NC2=C1N=CN2C3C(C(C(O3)CO)O)O)N	Free Base	Cancer	DNA Synthesis	Soluble in DMSO > 10 mM	DNA Damage/DNA Repair	http://www.apexbt.com/nelarabine.html	80.8524	81.8079	97.9653	88.9586
Gemcitabine HCl	A1402	122111-03-9	B03	L1021-01	299.66	C9H11F2N3O4.HCI	C1=CN(C(=O)N=C1N)[C@H]2C([C@@H]([C@H](O2)CO)O)(F)F	Hydrochloride	Cancer	DNA Synthesis	Soluble in DMSO	DNA Damage/DNA Repair	http://www.apexbt.com/gemcitabine-hcl.html	46.2198	72.4749	130.864	63.9944
Rigosertib (ON-01910,Estybon)	A1404	1225497-78-8	B04	L1021-01	473.47	C21H24NNaO8S	COC1=C(C=C(C=C1)CS(=O)(=O)C=CC2=C(C=C(C=C2OC)OC)OC)NCC(=O)[O-].[Na+]	Sodium Salt		PLK	Soluble in DMSO > 10 mM	Cell Cycle/Checkpoint	http://www.apexbt.com/rigosertib-on-01910.html	55.4715	48.7366	100.733	35.3813
Clofarabine	A1412	123318-82-1	B05	L1021-01	303.68	C10H11ClFN5O3	C1=NC2=C(N1C3C(C(C(O3)CO)O)F)N=C(N=C2N)Cl	Free Base	Cancer	DNA Synthesis	Soluble in DMSO > 10 mM	DNA Damage/DNA Repair	http://www.apexbt.com/clofarabine.html	61.0159	73.2644	276.07	61.9314
Losartan Potassium (DuP 753)	A1425	124750-99-8	B06	L1021-01	462.01	C22H23ClKN6O	CCCCC1=NC(=C(N1CC2=CC=C(C=C2)C3=CC=CC=C3C4=NN=N[N-]4)CO)Cl.[K+]	Potassium		RAAS	Soluble in DMSO > 10 mM	Endocrinology and Hormones	http://www.apexbt.com/losartan-potassium-dup-753.html	78.9011	85.3427	109.058	89.3588
Fulvestrant	A1428	129453-61-8	B07	L1021-01	606.77	C32H47F5O3S	CC12CCC3C(C1CCC2O)C(CC4=C3C=CC(=C4)O)CCCCCCCCCS(=O)CCCC(C(F)(F)F)(F)F	Free Base	Cancer	Estrogen/progestogen Receptor	Soluble in DMSO > 10 mM	Endocrinology and Hormones	http://www.apexbt.com/fulvestrant.html	67.3277	98.8146	101.385	84.4113
Cilnidipine	A1447	132203-70-4	B08	L1021-01	492.52	C27H28N2O7	CC1=C(C(C(=C(N1)C)C(=O)OCC=CC2=CC=CC=C2)C3=CC(=CC=C3)[N+](=O)[O-])C(=O)OCCOC	Free Base	Cardiovascular Disease	Calcium Channel	Soluble in DMSO > 10 mM	Membrane Transporter/Ion Channel	http://www.apexbt.com/cilnidipine.html	82.6968	85.1182	100.726	86.643
Lidocaine	A1450	137-58-6	B09	L1021-01	234.34	C14H22N2O	CCN(CC)CC(=O)NC1=C(C=CC=C1C)C	Free Base	Neurological Disease	Histamine Receptor	Soluble in DMSO > 10 mM	Neuroscience	http://www.apexbt.com/lidocaine.html	84.0986	57.4406	93.9717	88.063
Dexrazoxane HCl (ICRF-187, ADR-529)	A1602	149003-01-0	B10	L1021-01	304.73	C11H16N4O4.HCl	CC(CN1CC(=O)NC(=O)C1)N2CC(=O)NC(=O)C2.Cl	Hydrochloride	Cardiovascular Disease	Topoisomerase	Soluble in DMSO > 10 mM	DNA Damage/DNA Repair	http://www.apexbt.com/dexrazoxane-hcl-icrf-187-adr-529.html	85.7307	86.2794	93.9613	85.189
Prasugrel	A1607	150322-43-3	B11	L1021-01	373.44	C20H20FNO3S	CC(=O)OC1=CC2=C(S1)CCN(C2)C(C3=CC=CC=C3F)C(=O)C4CC4	Free Base	Cardiovascular Disease	P2 Receptor	Soluble in DMSO > 10 mM	Neuroscience	http://www.apexbt.com/prasugrel.html	92.146	87.8881	92.2335	87.2005
Vehicle			B12	L1021-01										100	100	100	100
Epothilone B (EPO906, Patupilone)	A1630	152044-54-7	C01	L1021-01	507.68	C27H41NO6S	CC1CCCC2(C(O2)CC(OC(=O)CC(C(C(=O)C(C1O)C)(C)C)O)C(=CC3=CSC(=N3)C)C)C	Free Base		Microtubule/Tubulin	Soluble in DMSO > 10 mM	Cell Cycle/Checkpoint	http://www.apexbt.com/epothilone-b-epo906-patupilone.html	87.1082	96.6277	203.966	33.8523
Dutasteride	A1659	164656-23-9	C02	L1021-01	528.53	C27H30F6N2O2	CC12CCC3C(C1CCC2C(=O)NC4=C(C=CC(=C4)C(F)(F)F)C(F)(F)F)CCC5C3(C=CC(=O)N5)C	Free Base	Endocrinology	5-alpha Reductase	Soluble in DMSO > 10 mM	Endocrinology and Hormones	http://www.apexbt.com/dutasteride.html	86.7702	81.5295	105.84	87.7141
Celecoxib	A1664	169590-42-5	C03	L1021-01	381.37	C17H14F3N3O2S	CC1=CC=C(C=C1)C2=CC(=NN2C3=CC=C(C=C3)S(=O)(=O)N)C(F)(F)F	Free Base	Inflammation	COX	Soluble in DMSO > 10 mM	Neuroscience	http://www.apexbt.com/celecoxib.html	79.5263	84.7231	97.4018	89.4267
Enzastaurin (LY317615)	A1670	170364-57-5	C04	L1021-01	515.61	C32H29N5O2	CN1C=C(C2=CC=CC=C21)C3=C(C(=O)NC3=O)C4=CN(C5=CC=CC=C54)C6CCN(CC6)CC7=CC=CC=N7	Free Base		PKC	Soluble in DMSO > 10 mM	TGF-β / Smad Signaling	http://www.apexbt.com/enzastaurin-ly317615.html	49.3012	57.1757	76.362	33.6048
Aprepitant	A1684	170729-80-3	C05	L1021-01	534.43	C23H21F7N4O3	CC(C1=CC(=CC(=C1)C(F)(F)F)C(F)(F)F)OC2C(N(CCO2)CC3=NC(=O)NN3)C4=CC=C(C=C4)F	Free Base	Neurological Disease	Substance P/NK1 Receptor	Soluble in DMSO > 10 mM	Neuroscience	http://www.apexbt.com/aprepitant.html	77.1256	81.2472	123.244	77.506
Posaconazole	A1718	171228-49-2	C06	L1021-01	700.78	C37H42F2N8O4	CCC(C(C)O)N1C(=O)N(C=N1)C2=CC=C(C=C2)N3CCN(CC3)C4=CC=C(C=C4)OCC5CC(OC5)(CN6C=NC=N6)C7=C(C=C(C=C7)F)F	Free Base	Infection	C14ɑ demethylase	Soluble in DMSO > 10 mM	Metabolism	http://www.apexbt.com/posaconazole.html	71.8744	89.0477	102.476	84.4236
IPI-145 (INK1197)	A1720	1201438-56-3	C07	L1021-01	416.86	C22H17ClN6O	CC(C1=CC2=C(C(=CC=C2)Cl)C(=O)N1C3=CC=CC=C3)NC4=NC=NC5=C4NC=N5	Free Base		PI3K	Soluble in DMSO > 10 mM	PI3K/Akt/mTOR Signaling	http://www.apexbt.com/ipi-145-ink1197.html	52.4445	92.435	85.202	75.8853
Roscovitine (Seliciclib,CYC202)	A1723	186692-46-6	C08	L1021-01	354.45	C19H26N6O	CCC(CO)NC1=NC2=C(C(=N1)NCC3=CC=CC=C3)N=CN2C(C)C	Free Base		Cyclin-Dependent Kinases	Soluble in DMSO > 10 mM	Cell Cycle/Checkpoint	http://www.apexbt.com/roscovitine-seliciclib-cyc202.html	80.1694	81.7582	132.985	63.3529
Galanthamine HBr	A1745	1953-4-4	C09	L1021-01	368.27	C17H21NO3.HBr	COC1=CC=C2C3=C1O[C@]4([H])[C@]3(C=C[C@H](O)C4)CCN(C)C2.Br	Hydrobromide		AChR	Soluble in DMSO	Neuroscience	http://www.apexbt.com/galanthamine-hbr.html	85.4952	65.217	110.323	89.3914
Ramelteon	A1748	196597-26-9	C10	L1021-01	259.34	C16H21NO2	CCC(=O)NCCC1CCC2=C1C3=C(C=C2)OCC3	Free Base	Neurological Disease	MT Receptor	Soluble in DMSO > 10 mM	GPCR/G protein	http://www.apexbt.com/ramelteon.html	86.3838	88.3251	106.855	89.1378
Tenofovir Disoproxil Fumarate	A1755	202138-50-9	C11	L1021-01	635.51	C19H30N5O10P.C4H4O4	CC(C)OC(=O)OCOP(=O)(COC(C)CN1C=NC2=C1N=CN=C2N)OCOC(=O)OC(C)C.C(=CC(=O)O)C(=O)O	Fumarate		Reverse Transcriptase	Soluble in DMSO > 10 mM	Microbiology & Virology	http://www.apexbt.com/tenofovir-disoproxil-fumarate-22001.html	86.6387	80.8613	111.898	64.8871
Vehicle			C12	L1021-01										100	100	100	100
Vincristine	A1765	2068-78-2	D01	L1021-01	923.04	C46H58N4O14S	O[C@]1(CC)CN(CC2)C[C@@](C1)([H])C[C@](C(OC)=O)(C3=C(OC)C=C(N(C=O)[C@]4([H])[C@@]56C7[C@](C=CCN7CC6)(CC)C(OC(C)=O)[C@@]4(C(OC)=O)O)C5=C3)C8=C2C9=CC=CC=C9N8.OS(O)(=O)=O	Sulfate	Cancer	Cytoskeleton	Soluble in DMSO > 10 mM	Cell Cycle/Checkpoint	http://www.apexbt.com/vincristine-21997.html	108.823	62.6733	115.601	53.4741
Entecavir Hydrate	A1767	209216-23-9	D02	L1021-01	295.29	C12H15N5O3.H2O	C=C1C(CC(C1CO)O)N2C=NC3=C2NC(=NC3=O)N.O	Hydrate		Reverse Transcriptase	Soluble in DMSO > 10 mM	Microbiology & Virology	http://www.apexbt.com/entecavir-hydrate-22025.html	80.7329	74.1588	97.2229	91.8661
Vatalanib (PTK787) 2HCl	A1778	212141-51-0	D03	L1021-01	419.73	C20H15ClN4.2HCl	C1=CC=C2C(=C1)C(=NN=C2NC3=CC=C(C=C3)Cl)CC4=CC=NC=C4.Cl.Cl	Dihydrochloride		VEGFR	Soluble in DMSO > 10 mM	Tyrosine Kinase/Adaptors	http://www.apexbt.com/vatalanib-ptk787-2hcl.html	81.7477	85.7445	92.4224	91.4648
LY2835219	A1794	1231930-82-7	D04	L1021-01	602.7	C27H32F2N8.CH4O3S	CCN1CCN(CC1)CC2=CN=C(C=C2)NC3=NC=C(C(=N3)C4=CC5=C(C(=C4)F)N=C(N5C(C)C)C)F.CS(=O)(=O)O	Mesylate		Cyclin-Dependent Kinases	Soluble in DMSO > 10 mM	Cell Cycle/Checkpoint	http://www.apexbt.com/ly2835219.html	83.1663	71.3846	115.965	71.7426
Mianserin HCl	A1796	21535-47-7	D05	L1021-01	300.83	C18H20N2.HCl	CN1CC2C3=C(C=CC=C3)CC4=C(C=CC=C4)N2CC1.Cl	Hydrochloride	Neurological Disease	Histamine Receptor	Soluble in DMSO > 10 mM	Neuroscience	http://www.apexbt.com/mianserin-hcl.html	92.6465	92.4194	106.894	96.9239
Imatinib Mesylate (STI571)	A1805	220127-57-1	D06	L1021-01	589.71	C29H31N7O.CH4SO3	CC1=C(C=C(C=C1)NC(=O)C2=CC=C(C=C2)CN3CCN(CC3)C)NC4=NC=CC(=N4)C5=CN=CC=C5.CS(=O)(=O)O	Mesylate	Cancer	Bcr-Abl	Soluble in DMSO > 10 mM	TGF-β / Smad Signaling	http://www.apexbt.com/imatinib-mesylate-sti571.html	99.5872	99.4449	107.664	106.103
Doxorubicin (Adriamycin) HCl	A1832	25316-40-9	D07	L1021-01	579.98	C27H29NO11.HCl	CC1C(C(CC(O1)OC2CC(CC3=C(C4=C(C(=C23)O)C(=O)C5=C(C4=O)C=CC=C5OC)O)(C(=O)CO)O)N)O.Cl	Hydrochloride	Cancer	Topoisomerase	Soluble in DMSO > 10 mM	DNA Damage/DNA Repair	http://www.apexbt.com/doxorubicin-adriamycin.html	27.4108	45.6788	37.3727	23.7476
Pelitinib (EKB-569)	A1835	257933-82-7	D08	L1021-01	467.92	C24H23ClFN5O2	CCOC1=C(C=C2C(=C1)N=CC(=C2NC3=CC(=C(C=C3)F)Cl)C#N)NC(=O)C=CCN(C)C	Free Base		EGFR	Soluble in DMSO > 10 mM	JAK/STAT Signaling	http://www.apexbt.com/pelitinib-ekb-569.html	68.4994	101.285	57.491	69.0635
Bumetanide	A1855	28395-03-1	D09	L1021-01	364.42	C17H20N2O5S	CCCCNC1=C(C(=CC(=C1)C(=O)O)S(=O)(=O)N)OC2=CC=CC=C2	Free Base	Cardiovascular Disease	NKCC	Soluble in DMSO > 10 mM	Membrane Transporter/Ion Channel	http://www.apexbt.com/bumetanide-22016.html	97.5482	97.7316	100.952	97.8972
Cediranib (AZD217)	A1882	288383-20-0	D10	L1021-01	450.51	C25H27FN4O3	CC1=CC2=C(N1)C=CC(=C2F)OC3=NC=NC4=CC(=C(C=C43)OC)OCCCN5CCCC5	Free Base		VEGFR	Soluble in DMSO > 10 mM	Tyrosine Kinase/Adaptors	http://www.apexbt.com/cediranib-azd217.html	75.0973	87.975	83.0875	79.9491
E 64d	A1903	88321-09-9	D11	L1021-01	342.43	C17H30N2O5	CCOC(=O)C1C(O1)C(=O)NC(CC(C)C)C(=O)NCCC(C)C	Free Base		Cathepsin	Soluble in DMSO > 10 mM	Proteases/Proteasome	http://www.apexbt.com/e-64d.html	85.0224	85.5285	98.6274	85.047
Vehicle			D12	L1021-01										100	100	100	100
Decitabine (NSC127716, 5AZA-CdR)	A1906	2353-33-5	E01	L1021-01	228.08	C8H12N4O4	C1C(C(OC1N2C=NC(=NC2=O)N)CO)O	Free Base	Cardiovascular Disease	DNA Methyltransferase	Soluble in DMSO > 10 mM	Chromatin/Epigenetics	http://www.apexbt.com/decitabine-nsc127716-5aza-cdr-1767.html	68.31	91.2982	94.7166	159.099
5-Azacytidine	A1907	320-67-2	E02	L1021-01	244.2	C8H12N4O5	C1=NC(=NC(=O)N1C2C(C(C(O2)CO)O)O)N	Free Base	Cancer	DNA Methyltransferase	Soluble in DMSO > 10 mM	Chromatin/Epigenetics	http://www.apexbt.com/5-azacytidine.html	51.0575	53.004	85.7444	73.6252
Macitentan	A1929	441798-33-0	E03	L1021-01	588.27	C19H20Br2N6O4S	CCCNS(=O)(=O)NC1=C(C(=NC=N1)OCCOC2=NC=C(C=N2)Br)C3=CC=C(C=C3)Br	Free Base		Endothelin Receptor	Soluble in DMSO > 10 mM	GPCR/G protein	http://www.apexbt.com/macitentan.html	69.726	85.6134	100.885	91.5208
Carfilzomib (PR-171)	A1933	868540-17-4	E04	L1021-01	719.91	C40H57N5O7	CC(C)CC(C(=O)C1(CO1)C)NC(=O)C(CC2=CC=CC=C2)NC(=O)C(CC(C)C)NC(=O)C(CCC3=CC=CC=C3)NC(=O)CN4CCOCC4	Free Base	Cardiovascular Disease	Proteasome	Soluble in DMSO > 10 mM	Ubiquitination	http://www.apexbt.com/carfilzomib-pr-171.html	23.6282	23.2847	35.5988	22.2681
MEK162 (ARRY-162, ARRY-438162)	A1947	606143-89-9	E05	L1021-01	441.23	C17H15BrF2N4O3	CN1C=NC2=C1C=C(C(=C2F)NC3=C(C=C(C=C3)Br)F)C(=O)NOCCO	Free Base		MEK1/2	Soluble in DMSO > 10 mM	MAPK Signaling	http://www.apexbt.com/mek162-arry-162-arry-438162.html	98.2474	87.8745	99.0915	75.3554
Etomidate	A1958	33125-97-2	E06	L1021-01	244.29	C14H16N2O2	CCOC(=O)C1=CN=CN1C(C)C2=CC=CC=C2	Free Base	Neurological Disease	GABA Receptor	Soluble in DMSO > 10 mM	Neuroscience	http://www.apexbt.com/etomidate-22075.html	89.628	99.3898	117.171	98.7663
Etoposide	A1971	33419-42-0	E07	L1021-01	588.56	C29H32O13	CC1OCC2C(O1)C(C(C(O2)OC3C4COC(=O)C4C(C5=CC6=C(C=C35)OCO6)C7=CC(=C(C(=C7)OC)O)OC)O)O	Free Base	Cancer	Topoisomerase	Soluble in DMSO > 10 mM	DNA Damage/DNA Repair	http://www.apexbt.com/etoposide.html	58.9087	94.1912	82.5043	47.8642
Bendamustine HCl	A1984	3543-75-7	E08	L1021-01	394.72	C16H21Cl2N3O2.HCl	CN1C2=C(C=C(C=C2)N(CCCl)CCCl)N=C1CCCC(=O)O.Cl	Hydrochloride	Cancer	Apoptosis Inducers	Soluble in DMSO > 10 mM	Apoptosis	http://www.apexbt.com/bendamustine-hcl.html	86.2681	91.9151	102.112	88.3802
Plerixafor (AMD3100)	A2025	110078-46-1	E09	L1021-01	502.78	C28H54N8	C1CNCCNCCCN(CCNC1)CC2=CC=C(C=C2)CN3CCCNCCNCCCNCC3	Free Base	Immunology	CXCR	Soluble in DMSO	GPCR/G protein	http://www.apexbt.com/plerixafor-amd3100.html	82.0303	83.3369	89.9247	88.702
Doripenem Hydrate	A2036	364622-82-2	E10	L1021-01	438.52	C15H24N4O6S2.H2O	CC1C2C(C(=O)N2C(=C1SC3CC(NC3)CNS(=O)(=O)N)C(=O)O)C(C)O.O	Free Base	Infection	Antibiotic	Soluble in DMSO > 10 mM	Microbiology & Virology	http://www.apexbt.com/doripenem-hydrate.html	85.1542	88.01	102.434	90.1307
Ifosfamide	A2097	3778-73-2	E11	L1021-01	261.09	C7H15Cl2N2O2P	C1CN(P(=O)(OC1)NCCCl)CCCl	Free Base	Cancer	DNA Synthesis	Soluble in DMSO > 10 mM	DNA Damage/DNA Repair	http://www.apexbt.com/ifosfamide.html	82.1632	85.971	102.819	88.1411
Vehicle			E12	L1021-01										100	100	100	100
Saracatinib (AZD0530)	A2133	379231-04-6	F01	L1021-01	542.03	C27H32ClN5O5	CN1CCN(CC1)CCOC2=CC(=C3C(=C2)N=CN=C3NC4=C(C=CC5=C4OCO5)Cl)OC6CCOCC6	Free Base		Bcr-Abl	Soluble in DMSO > 10 mM	TGF-β / Smad Signaling	http://www.apexbt.com/saracatinib-azd0530.html	95.5685	87.6825	37.6183	108.043
Bosutinib (SKI-606)	A2149	380843-75-4	F02	L1021-01	530.45	C26H29Cl2N5O3	CN1CCN(CC1)CCCOC2=C(C=C3C(=C2)N=CC(=C3NC4=CC(=C(C=C4Cl)Cl)OC)C#N)OC	Free Base	Cancer	Bcr-Abl	Soluble in DMSO > 10 mM	TGF-β / Smad Signaling	http://www.apexbt.com/bosutinib-ski-606.html	107.979	65.5355	56.9163	74.1884
Carboplatin	A2171	41575-94-4	F03	L1021-01	371.25	C6H12N2O4Pt	C1CC(C1)(C(=O)[O-])C(=O)[O-].N.N.[Pt+2]	Free Base	Cancer	DNA Synthesis	Soluble in DMSO	DNA Damage/DNA Repair	http://www.apexbt.com/carboplatin.html	83.1943	72.9245	101.86	76.9475
Lenvatinib (E7080)	A2174	417716-92-8	F04	L1021-01	426.85	C21H19ClN4O4	COC1=CC2=NC=CC(=C2C=C1C(=O)N)OC3=CC(=C(C=C3)NC(=O)NC4CC4)Cl	Free Base	Cancer	VEGFR	Soluble in DMSO > 10 mM	Tyrosine Kinase/Adaptors	http://www.apexbt.com/lenvatinib-e7080.html	73.9999	74.9244	87.7707	81.8422
Cladribine	A2187	4291-63-8	F05	L1021-01	285.69	C10H12ClN5O3	C1C(C(OC1N2C=NC3=C2N=C(N=C3N)Cl)CO)O	Free Base	Cancer	DNA Synthesis	Soluble in DMSO > 10 mM	DNA Damage/DNA Repair	http://www.apexbt.com/cladribine.html	93.7535	58.1893	229.827	51.1496
Dacarbazine	A2197	4342-3-4	F06	L1021-01	182.18	C6H10N6O	CN(C)NN=C1C(=NC=N1)C(=O)N	Free Base	Cancer	DNA Synthesis	Soluble in DMSO	DNA Damage/DNA Repair	http://www.apexbt.com/dacarbazine.html	87.1665	88.646	143.898	91.6737
Genistein	A2198	446-72-0	F07	L1021-01	270.24	C15H10O5	C1=CC(=CC=C1C2=COC3=CC(=CC(=C3C2=O)O)O)O	Free Base		Topoisomerase	Soluble in DMSO > 10 mM	DNA Damage/DNA Repair	http://www.apexbt.com/genistein-32083.html	182.682	141.406	138.165	119.534
Tivozanib (AV-951)	A2251	475108-18-0	F08	L1021-01	454.86	C22H19ClN4O5	CC1=CC(=NO1)NC(=O)NC2=C(C=C(C=C2)OC3=C4C=C(C(=CC4=NC=C3)OC)OC)Cl	Free Base		VEGFR	Soluble in DMSO > 10 mM	Tyrosine Kinase/Adaptors	http://www.apexbt.com/tivozanib-av-951.html	90.7424	87.5995	110.818	76.6219
Dexamethasone (DHAP)	A2324	1950-2-2	F09	L1021-01	392.46	C22H29FO5	O=C1C=C[C@@]2(C)C(CC[C@@]3([H])[C@]2(F)[C@@H](O)C[C@@]4(C)[C@@]3([H])C[C@@H](C)[C@@]4(C(CO)=O)O)=C1	Free Base	Inflammation	Autophagy	Soluble in DMSO > 10 mM	Ubiquitination	http://www.apexbt.com/dexamethasone-dhap.html	129.578	86.9689	171.552	111.6
Cyclophosphamide	A2343	50-18-0	F10	L1021-01	261.09	C7H15Cl2N2O2P	C1CNP(=O)(OC1)N(CCCl)CCCl	Free Base	Cancer	DNA Synthesis	Soluble in DMSO > 10 mM	DNA Damage/DNA Repair	http://www.apexbt.com/cyclophosphamide.html	88.3263	86.1194	107.783	89.662
Mercaptopurine (6-MP)	A2355	50-44-2	F11	L1021-01	152.18	C5H4N4S	C1=NC2=C(N1)C(=S)N=CN2	Free Base	Cancer	DNA Synthesis	Soluble in DMSO > 10 mM	DNA Damage/DNA Repair	http://www.apexbt.com/mercaptopurine-6-mp.html	74.5049	72.1855	155.593	71.2938
Vehicle			F12	L1021-01										100	100	100	100
Floxuridine	A2402	50-91-9	G01	L1021-01	246.19	C9H11FN2O5	C1C(C(OC1N2C=C(C(=O)NC2=O)F)CO)O	Free Base	Cancer	DNA Synthesis	Soluble in DMSO > 10 mM	DNA Damage/DNA Repair	http://www.apexbt.com/floxuridine.html	31.3345	79.5899	50.7989	39.022
Acitretin	A2415	55079-83-9	G02	L1021-01	326.43	C21H26O3	CC1=CC(=C(C(=C1C=CC(=CC=CC(=CC(=O)O)C)C)C)C)OC	Free Base		RAR/RXR	Soluble in DMSO > 10 mM	Others	http://www.apexbt.com/acitretin-22433.html	80.8277	88.2078	92.9722	101.98
Acarbose	A2431	56180-94-0	G03	L1021-01	645.6	C25H43NO18	CC1C(C(C(C(O1)OC2C(OC(C(C2O)O)OC3C(OC(C(C3O)O)O)CO)CO)O)O)NC4C=C(C(C(C4O)O)O)CO	Free Base		Others	Soluble in DMSO > 10 mM	Others	http://www.apexbt.com/acarbose-22436.html	97.7365	89.1391	102.97	118.14
Fluoxetine HCl	A2436	56296-78-7	G04	L1021-01	345.79	C17H18F3NO.HCl	CNCCC(C1=CC=CC=C1)OC2=CC=C(C=C2)C(F)(F)F.Cl	Hydrochloride	Neurological Disease	5-HT Receptor	Soluble in DMSO > 10 mM	Neuroscience	http://www.apexbt.com/fluoxetine-hcl.html	71.4793	83.6304	70.0439	74.2404
Epirubicin HCl	A2451	56390-09-1	G05	L1021-01	579.98	C27H29NO11.HCl	CC1C(C(CC(O1)OC2CC(CC3=C(C4=C(C(=C23)O)C(=O)C5=C(C4=O)C=CC=C5OC)O)(C(=O)CO)O)N)O.Cl	Hydrochloride	Cancer	Topoisomerase	Soluble in DMSO > 10 mM	DNA Damage/DNA Repair	http://www.apexbt.com/epirubicin-hcl.html	22.1255	26.1724	31.856	16.6961
Pamidronate Disodium	A2456	57248-88-1	G06	L1021-01	279.03	C3H9NNa2O7P2	C(CN)C(O)(P(=O)(O)[O-])P(=O)(O)[O-].[Na+].[Na+]	Disodium	Metabolic Disease	Others	Soluble in DMSO	Others	http://www.apexbt.com/pamidronate-disodium-22468.html	75.3393	76.1513	78.3902	84.3728
Idarubicin HCl	A2476	57852-57-0	G07	L1021-01	533.95	C26H27NO9.HCl	CC1C(C(CC(O1)OC2CC(CC3=C(C4=C(C(=C23)O)C(=O)C5=CC=CC=C5C4=O)O)(C(=O)C)O)N)O.Cl	Hydrochloride	Cancer	Topoisomerase	Soluble in DMSO > 10 mM	DNA Damage/DNA Repair	http://www.apexbt.com/idarubicin-hcl.html	26.4434	27.077	31.3711	21.875
Malotilate	A2486	59937-28-9	G08	L1021-01	288.38	C12H16O4S2	CC(C)OC(=O)C(=C1SC=CS1)C(=O)OC(C)C	Free Base	Metabolic Disease	5-Lipoxygenase	Soluble in DMSO > 10 mM	Immunology/Inflammation	http://www.apexbt.com/malotilate.html	81.0222	80.6226	90.6999	82.3937
Leucovorin Calcium	A2489	6035-45-6	G09	L1021-01	601.58	C21H25CaN7O7.5H2O	C1C(N(C2=C(N1)NC(=NC2=O)N)C=O)CNC3=CC=C(C=C3)C(=O)NC(CCC(=O)[O-])C(=O)[O-].O.O.O.O.O.[Ca+2]	Calcium	Metabolic Disease	Folate Analogue	Soluble in DMSO	Metabolism	http://www.apexbt.com/leucovorin-calcium-22131.html	78.7567	75.1169	83.4761	81.7728
Ampicillin	A2510	69-52-3	G10	L1021-01	371.4	C16H18N3NaO4S	CC1(C(N2C(S1)C(C2=O)NC(=O)C(C3=CC=CC=C3)N)C(=O)[O-])C.[Na+]	Sodium	Infection	Antibiotics	Soluble in DMSO > 10 mM	Other Products	http://www.apexbt.com/ampicillin.html	84.712	82.2922	89.941	91.6814
Chloramphenicol	A2512	56-75-7	G11	L1021-01	323.13	C11H12Cl2N2O5	C1=CC(=CC=C1C(C(CO)NC(=O)C(Cl)Cl)O)[N+](=O)[O-]	Free Base	Infection	Antibiotics	Soluble in DMSO > 10 mM	Other Products	http://www.apexbt.com/chloramphenicol.html	86.0556	83.7418	92.8583	90.4599
Vehicle			G12	L1021-01										100	100	100	100
Gentamycin Sulfate	A2514	1405-41-0	H01	L1021-01	1488.78	C21H45N5O11S	CC(C1CCC(C(O1)OC2C(CC(C(C2O)OC3C(C(C(CO3)(C)O)NC)O)N)N)N)NC.OS(=O)(=O)O	Free Base		Antibiotics	Soluble in DMSO	Other Products	http://www.apexbt.com/gentamycin-sulfate.html	87.4702	110.52	70.3374	90.8869
Hygromycin B	A2515	31282-04-9	H02	L1021-01	527.5	C20H37N3O13	CNC1CC(C(C(C1O)OC2C3C(C(C(O2)CO)O)OC4(O3)C(C(C(C(O4)C(CO)N)O)O)O)O)N	Free Base		Antibiotics	Soluble in DMSO	Other Products	http://www.apexbt.com/hygromycin-b-50mg-ml-solution.html	88.5793	60.4165	151.902	95.8694
Kanamycin Sulfate	A2516	25389-94-0	H03	L1021-01	582.58	C18H36N4O11.H2SO4	C1C(C(C(C(C1N)OC2C(C(C(C(O2)CN)O)O)O)O)OC3C(C(C(C(O3)CO)O)N)O)N.OS(=O)(=O)O	Sulfate	Infection	Antibiotics	Soluble in DMSO	Other Products	http://www.apexbt.com/kanamycin-sulfate.html	86.7793	92.8441	79.0305	101.563
Tetracycline Hydrochloride	A2517	64-75-5	H04	L1021-01	480.9	C22H24N2O8.H+B5Cl	CC1(C2CC3C(C(=O)C(=C(C3(C(=O)C2=C(C4=C1C=CC=C4O)O)O)O)C(=O)N)N(C)C)O.Cl	Hydrochloride	Infection	Antibiotics	soluble in water	Other Products	http://www.apexbt.com/tetracycline-hydrochloride.html	80.2066	95.9027	79.6275	93.2069
Vortioxetine (Lu AA21004) HBr	A2547	960203-27-4	H05	L1021-01	379.36	C18H22N2S.HBr	CC1=CC(=C(C=C1)SC2=CC=CC=C2N3CCNCC3)C.Br	HBr	Neurological Disease	5-HT Receptor	Soluble in DMSO > 10 mM	Neuroscience	http://www.apexbt.com/vortioxetine-lu-aa21004-hbr.html	35.7112	103.129	26.9431	19.5886
Carmofur	A2548	61422-45-5	H06	L1021-01	257.26	C11H16FN3O3	CCCCCCNC(=O)N1C=C(C(=O)NC1=O)F	Free Base		DNA Synthesis	Soluble in DMSO > 10 mM	DNA Damage/DNA Repair	http://www.apexbt.com/carmofur-21989.html	82.1598	83.0242	69.8143	73.2712
Fluvoxamine maleate	A2553	61718-82-9	H07	L1021-01	434.41	C14H18F3N2O2.C4H4O4	COCCCCC(=NOCCN)C1=CC=C(C=C1)C(F)(F)F.C(=CC(=O)O)C(=O)O	Maleate	Neurological Disease	5-HT Receptor	Soluble in DMSO > 10 mM	Neuroscience	http://www.apexbt.com/fluvoxamine-maleate-22150.html	96.9443	106.95	83.3885	98.4592
Aprotinin	A2574	9087-70-1	H08	L1021-01	6511.44	C284H432N84O79S7	CC(O)=O.CC.CC.CCccC.[R].[P].[2H].[L].[E].[P].[P].[Y].[3H].[G].[KH].[R].[R].[Y].F.[Y].[*].[L].F.[V].[Y].[G].[G].[R].[KH].[R].N.N.F.[KH].S.[*].[2H].[R].[G].[G].[*].[KH].[*].[3H].C.[*].F.[P].[*].I.I.N.[Q].[3H].[M]	Free Base		Serine Protease	Soluble to 10 mg/ml in sterile water	Proteases/Proteasome	http://www.apexbt.com/aprotinin.html	23.3218	34.112	30.4193	37.4279
Batimastat (BB-94)	A2577	130370-60-4	H09	L1021-01	477.64	C23H31N3O4S2	CNC([C@@H](NC([C@@H]([C@H](CSC1=CC=CS1)C(NO)=O)CC(C)C)=O)CC2=CC=CC=C2)=O	Free Base		MMP	Soluble in DMSO > 10 mM	Proteases/Proteasome	http://www.apexbt.com/batimastat-mmp-inhibitor.html	72.4244	93.3476	68.1952	78.692
Nafamostat Mesylate(FUT-175)	A2586	82956-11-4	H10	L1021-01	539.59	C19H17N5O2.2CH4O3S	CS(=O)(=O)O.CS(=O)(=O)O.C1=CC(=CC=C1C(=O)OC2=CC3=C(C=C2)C=C(C=C3)C(=N)N)N=C(N)N	Mesylate	Cardiovascular Disease	Serine Protease	Soluble in DMSO > 10 mM	Proteases/Proteasome	http://www.apexbt.com/nafamostat-mesylate.html	90.5444	90.7942	77.9702	88.2307
PMSF	A2587	329-98-6	H11	L1021-01	174.2	C7H7FO2S	C1=CC=C(C=C1)CS(=O)(=O)F	Free Base	Inflammation	Serine Protease	Soluble in DMSO > 10 mM	Proteases/Proteasome	http://www.apexbt.com/pmsf.html	93.3236	62.5335	87.3146	98.9649
Vehicle			H12	L1021-01										100	100	100	100
Fenbendazole	A2610	43210-67-9	A01	L1021-02	299.35	C15H13N3O2S	COC(=O)NC1=NC2=C(N1)C=C(C=C2)SC3=CC=CC=C3	Free Base	Infection	Other Inhibitors	Soluble in DMSO	Other Products	http://www.apexbt.com/fenbendazole.html	90.6666	125.677	233.31	57.3264
Amonafide	A2782	69408-81-7	A02	L1021-02	283.33	C16H17N3O2	CN(C)CCN1C(=O)C2=CC=CC3=CC(=CC(=C32)C1=O)N	Free Base		Topoisomerase	Soluble in DMSO > 10 mM	DNA Damage/DNA Repair	http://www.apexbt.com/amonafide.html	66.5197	111.786	70.7188	46.571
Ivermectin	A2813	70288-86-7	A03	L1021-02	875.09	C48H74O14	C/C([C@@H](O[C@H]1C[C@H](OC)[C@@H](O[C@H]2C[C@H](OC)[C@@H](O)[C@H](C)O2)[C@H](C)O1)[C@@H](C)/C=C/C=C(CO3)/[C@@]([C@@]3([H])[C@H](O)C(C)=C4)(O)[C@@H]4C5=O)=C\C[C@@H]6C[C@H](O5)C[C@@]7(O[C@@]([C@@H](C)CC)([H])[C@@H](C)CC7)O6	Free Base	Vermifuge	P2X purinergic receptor	Soluble in DMSO > 10 mM	Membrane Transporter/Ion Channel	http://www.apexbt.com/ivermectin.html	21.0347	36.3486	29.8944	25.9672
Melatonin	A2842	73-31-4	A04	L1021-02	232.28	C13H16N2O2	CC(=O)NCCC1=CNC2=C1C=C(C=C2)OC	Free Base	Endocrinology	Others	Soluble in DMSO > 10 mM	Others	http://www.apexbt.com/melatonin-22352.html	92.2708	96.2434	102.037	75.1962
Omeprazole	A2845	73590-58-6	A05	L1021-02	345.42	C17H19N3O3S	CC1=CN=C(C(=C1OC)C)CS(=O)C2=NC3=C(N2)C=C(C=C3)OC	Free Base	Metabolic Disease	Autophagy	Soluble in DMSO > 10 mM	Ubiquitination	http://www.apexbt.com/omeprazole.html	57.0035	114.166	114.847	93.203
Leflunomide	A2852	75706-12-6	A06	L1021-02	270.21	C12H9F3N2O2	CC1=C(C=NO1)C(=O)NC2=CC=C(C=C2)C(F)(F)F	Free Base	Inflammation	Nucleoside Antimetabolite/Analogue	Soluble in DMSO > 10 mM	DNA Damage/DNA Repair	http://www.apexbt.com/leflunomide.html	158.614	252.238	289.044	136.287
Doxazosin Mesylate	A2884	77883-43-3	A07	L1021-02	547.58	C23H25N5O5.CH4O3S	COC1=C(C=C2C(=C1)C(=NC(=N2)N3CCN(CC3)C(=O)C4COC5=CC=CC=C5O4)N)OC.CS(=O)(=O)O	Mesylate	Cardiovascular Disease	Adrenergic Receptor	Soluble in DMSO > 10 mM	GPCR/G protein	http://www.apexbt.com/doxazosin-mesylate.html	102.536	106.45	91.0472	99.5146
Nepafenac	A2890	78281-72-8	A08	L1021-02	254.28	C15H14N2O2	C1=CC=C(C=C1)C(=O)C2=C(C(=CC=C2)CC(=O)N)N	Free Base			Soluble in DMSO > 10 mM		http://www.apexbt.com/nepafenac.html	104.767	99.7253	100.522	103.682
Flumazenil	A2917	78755-81-4	A09	L1021-02	303.29	C15H14FN3O3	CCOC(=O)C1=C2CN(C(=O)C3=C(N2C=N1)C=CC(=C3)F)C	Free Base		GABA Receptor	Soluble in DMSO	Neuroscience	http://www.apexbt.com/flumazenil-22065.html	91.3677	98.3266	111.026	98.6754
Masitinib (AB1010)	A2942	790299-79-5	A10	L1021-02	498.64	C28H30N6OS	CC1=C(C=C(C=C1)NC(=O)C2=CC=C(C=C2)CN3CCN(CC3)C)NC4=NC(=CS4)C5=CN=CC=C5	Free Base	Respiratory Disease	c-Kit	Soluble in DMSO > 10 mM	Tyrosine Kinase/Adaptors	http://www.apexbt.com/masitinib-ab1010.html	87.2336	79.927	78.4813	54.235
Loratadine	A2960	79794-75-5	A11	L1021-02	382.88	C22H23ClN2O2	CCOC(=O)N1CCC(=C2C3=C(CCC4=C2N=CC=C4)C=C(C=C3)Cl)CC1	Free Base	Inflammation	Histamine Receptor	Soluble in DMSO > 10 mM	Neuroscience	http://www.apexbt.com/loratadine-22071.html	101.03	100.69	92.0393	99.943
Vehicle			A12	L1021-02										100	100	100	100
Foretinib (GSK1363089)	A2974	849217-64-7	B01	L1021-02	632.65	C34H34F2N4O6	COC1=CC2=C(C=CN=C2C=C1OCCCN3CCOCC3)OC4=C(C=C(C=C4)NC(=O)C5(CC5)C(=O)NC6=CC=C(C=C6)F)F	Free Base		VEGFR	Soluble in DMSO > 10 mM	Tyrosine Kinase/Adaptors	http://www.apexbt.com/foretinib-gsk1363089.html	101.475	105.445	87.1176	82.8266
Cabozantinib (XL184, BMS-907351)	A2977	849217-68-1	B02	L1021-02	501.51	C28H24FN3O5	COC1=CC2=C(C=CN=C2C=C1OC)OC3=CC=C(C=C3)NC(=O)C4(CC4)C(=O)NC5=CC=C(C=C5)F	Free Base	Cancer	c-MET	Soluble in DMSO > 10 mM	Tyrosine Kinase/Adaptors	http://www.apexbt.com/cabozantinib-xl184-bms-907351.html	72.8128	83.4283	91.9567	64.988
PCI-32765 (Ibrutinib)	A3001	936563-96-1	B03	L1021-02	440.5	C25H24N6O2	C=CC(=O)N1CCCC(C1)N2C3=C(C(=N2)C4=CC=C(C=C4)OC5=CC=CC=C5)C(=NC=N3)N	Free Base	Neurological Disease	BTK	Soluble in DMSO > 10 mM	Angiogenesis	http://www.apexbt.com/pci-32765-ibrutinib.html	55.7934	105.257	71.4895	58.6331
ABT-888 (Veliparib)	A3002	912444-00-9	B04	L1021-02	244.3	C13H16N4O	CC1(CCCN1)C2=NC3=C(C=CC=C3N2)C(=O)N	Free Base		PARP	Soluble in DMSO > 10 mM	Chromatin/Epigenetics	http://www.apexbt.com/abt-888-veliparib.html	81.3079	84.2581	123.371	77.3494
MDV3100 (Enzalutamide)	A3003	915087-33-1	B05	L1021-02	464.4	C21H16F4N4O2S	CC1(C(=O)N(C(=S)N1C2=CC(=C(C=C2)C(=O)NC)F)C3=CC(=C(C=C3)C#N)C(F)(F)F)C	Free Base	Cancer	Androgen Receptor	Soluble in DMSO > 10 mM	Endocrinology and Hormones	http://www.apexbt.com/mdv3100.html	82.3109	88.2265	122.987	87.0302
Vemurafenib (PLX4032, RG7204)	A3004	918504-65-1	B06	L1021-02	489.93	C23H18ClF2N3O3S	CCCS(=O)(=O)NC1=C(C(=C(C=C1)F)C(=O)C2=CNC3=NC=C(C=C23)C4=CC=C(C=C4)Cl)F	Free Base	Cancer	MEK1/2	Soluble in DMSO > 10 mM	MAPK Signaling	http://www.apexbt.com/vemurafenib-plx4032.html	50.7832	91.7311	106.387	93.8336
CAL-101 (Idelalisib, GS-1101)	A3005	870281-82-6	B07	L1021-02	415.43	C22H18FN7O	CCC(C1=NC2=C(C(=CC=C2)F)C(=O)N1C3=CC=CC=C3)NC4=NC=NC5=C4NC=N5	Free Base	Cancer	PI3K	Soluble in DMSO > 10 mM	PI3K/Akt/mTOR Signaling	http://www.apexbt.com/cal-101.html	56.2097	80.9288	94.3058	78.8961
ABT-263 (Navitoclax)	A3007	923564-51-6	B08	L1021-02	974.61	C47H55ClF3N5O6S3	CC1(CCC(=C(C1)CN2CCN(CC2)C3=CC=C(C=C3)C(=O)NS(=O)(=O)C4=CC(=C(C=C4)NC(CCN5CCOCC5)CSC6=CC=CC=C6)S(=O)(=O)C(F)(F)F)C7=CC=C(C=C7)Cl)C	Free Base		Bcl-2 Family	Soluble in DMSO > 10 mM	Apoptosis	http://www.apexbt.com/abt-263-navitoclax.html	62.9437	73.3348	47.2082	61.6231
Sorafenib	A3009	284461-73-0	B09	L1021-02	464.82	C21H16ClF3N4O3	CNC(=O)C1=NC=CC(=C1)OC2=CC=C(C=C2)NC(=O)NC3=CC(=C(C=C3)Cl)C(F)(F)F	Free Base	Cancer	PDGFR	Soluble in DMSO > 10 mM	Tyrosine Kinase/Adaptors	http://www.apexbt.com/sorafenib.html	54.4973	72.4725	88.4763	100.864
Ruxolitinib (INCB018424)	A3012	941678-49-5	B10	L1021-02	306.37	C17H18N6	C1CCC(C1)C(CC#N)N2C=C(C=N2)C3=C4C=CNC4=NC=N3	Free Base	Cancer	JAK	Soluble in DMSO > 10 mM	Chromatin/Epigenetics	http://www.apexbt.com/ruxolitinib.html	90.6927	79.354	89.6968	105.064
Dasatinib (BMS-354825)	A3017	302962-49-8	B11	L1021-02	488.01	C22H26ClN7O2S	CC1=C(C(=CC=C1)Cl)NC(=O)C2=CN=C(S2)NC3=NC(=NC(=C3)N4CCN(CC4)CCO)C	Free Base	Cancer	Bcr-Abl	Soluble in DMSO > 10 mM	TGF-β / Smad Signaling	http://www.apexbt.com/dasatinib-anhydrous.html	145.529	39.5122	40.7533	65.751
Vehicle			B12	L1021-02										100	100	100	100
Trametinib (GSK1120212)	A3018	871700-17-3	C01	L1021-02	615.39	C26H23FIN5O4	CC1=C2C(=C(N(C1=O)C)NC3=C(C=C(C=C3)I)F)C(=O)N(C(=O)N2C4=CC(=CC=C4)NC(=O)C)C5CC5	Free Base	Cancer	MEK1/2	Soluble in DMSO > 10 mM	MAPK Signaling	http://www.apexbt.com/trametinib.html	116.067	130.82	85.8473	64.2623
(R)-Crizotinib	A3020	877399-52-5	C02	L1021-02	450.34	C21H22Cl2FN5O	CC(C1=C(C=CC(=C1Cl)F)Cl)OC2=C(N=CC(=C2)C3=CN(N=C3)C4CCNCC4)N	Free Base	Cancer	c-MET	Soluble in DMSO	Tyrosine Kinase/Adaptors	http://www.apexbt.com/crizotinib.html	23.2034	49.7391	35.2673	30.1661
GDC-0449 (Vismodegib)	A3021	879085-55-9	C03	L1021-02	421.3	C19H14Cl2N2O3S	CS(=O)(=O)C1=CC(=C(C=C1)C(=O)NC2=CC(=C(C=C2)Cl)C3=CC=CC=N3)Cl	Free Base	Cancer	Hedgehog	Soluble in DMSO > 10 mM	Stem Cell	http://www.apexbt.com/gdc-0449.html	86.6087	96.6781	114.472	91.8741
Pazopanib (GW-786034)	A3022	635702-64-6	C04	L1021-02	437.52	C21H23N7O2S	CC1=C(C=C(C=C1)NC2=NC=CC(=N2)N(C)C3=CC4=NN(C(=C4C=C3)C)C)S(=O)(=O)N.Cl	Hydrochloride	Cancer	PDGFR	Soluble in DMSO > 10 mM	Tyrosine Kinase/Adaptors	http://www.apexbt.com/pazopanib-gw-786034.html	88.6265	92.7991	119.146	93.8471
Abacavir	A3139	136470-78-5	C05	L1021-02	286.33	C14H18N6O	C1CC1NC2=NC(=NC3=C2N=CN3C4CC(C=C4)CO)N	Free Base	Infection	Nucleoside Antimetabolite/Analogue	Soluble in DMSO	DNA Damage/DNA Repair	http://www.apexbt.com/abacavir.html	209.962	167.585	261.756	100.741
Afatinib dimaleate	A3145	850140-73-7	C06	L1021-02	718.08	C32H33ClFN5O11	CN(C)CC=CC(=O)NC1=C(C=C2C(=C1)C(=NC=N2)NC3=CC(=C(C=C3)F)Cl)OC4CCOC4.C(=CC(=O)O)C(=O)O.C(=CC(=O)O)C(=O)O	Salt		HER2	Soluble in DMSO	Tyrosine Kinase/Adaptors	http://www.apexbt.com/afatinib-dimaleate.html	27.3229	34.0657	44.7946	22.5245
Bardoxolone methyl	A3221	218600-53-4	C07	L1021-02	505.69	C32H43NO4	CC1(CCC2(CCC3(C(C2C1)C(=O)C=C4C3(CCC5C4(C=C(C(=O)C5(C)C)C#N)C)C)C)C(=O)OC)C	Free Base		JAK	Soluble in DMSO > 10 mM	Chromatin/Epigenetics	http://www.apexbt.com/bardoxolone-methyl.html	22.9712	23.8696	34.9646	19.9094
Boceprevir	A3261	394730-60-0	C08	L1021-02	519.68	C27H45N5O5	CC1(C2C1C(N(C2)C(=O)C(C(C)(C)C)NC(=O)NC(C)(C)C)C(=O)NC(CC3CCC3)C(=O)C(=O)N)C	Free Base	Infection	HCV Protease	Soluble in DMSO	Proteases/Proteasome	http://www.apexbt.com/boceprevir.html	78.9494	85.4894	140.455	80.3658
Capsaicin	A3278	404-86-4	C09	L1021-02	305.41	C18H27NO3	CC(C)C=CCCCCC(=O)NCC1=CC(=C(C=C1)O)OC	Free Base		Apoptosis Inducers	Soluble in DMSO > 10 mM	Apoptosis	http://www.apexbt.com/capsaicin-20061.html	83.8152	88.6315	112.906	104.131
Cariprazine	A3282	839712-12-8	C10	L1021-02	427.41	C21H32Cl2N4O	CN(C)C(=O)NC1CCC(CC1)CCN2CCN(CC2)C3=C(C(=CC=C3)Cl)Cl	Free Base	Neurological Disease	Dopamine Receptor	Soluble in DMSO	Neuroscience	http://www.apexbt.com/cariprazine.html	88.5801	86.9276	119.8	93.0748
Cetirizine	A3298	83881-51-0	C11	L1021-02	388.89	C21H25ClN2O3	C1CN(CCN1CCOCC(=O)O)C(C2=CC=CC=C2)C3=CC=C(C=C3)Cl	Free Base	Immunology	Histamine Receptor	Soluble in DMSO	Neuroscience	http://www.apexbt.com/cetirizine.html	92.6827	79.5146	138.646	87.7616
Vehicle			C12	L1021-02										100	100	100	100
Cinacalcet	A3313	226256-56-0	D01	L1021-02	357.41	C22H22F3N	CC(C1=CC=CC2=CC=CC=C21)NCCCC3=CC(=CC=C3)C(F)(F)F	Free Base		Calcimimetic Agent	Soluble in DMSO	GPCR/G protein	http://www.apexbt.com/cinacalcet.html	88.8097	109.364	90.5909	71.1071
CO-1686 (AVL-301)	A3320	1374640-70-6	D02	L1021-02	555.55	C27H28F3N7O3	CC(=O)N1CCN(CC1)C2=CC(=C(C=C2)NC3=NC=C(C(=N3)NC4=CC(=CC=C4)NC(=O)C=C)C(F)(F)F)OC	Free Base		EGFR	Soluble in DMSO > 10 mM	JAK/STAT Signaling	http://www.apexbt.com/co-1686.html	18.9108	22.7358	29.3216	16.3888
Cobimetinib	A3321	934660-93-2	D03	L1021-02	531.31	C21H21F3IN3O2	C1CCNC(C1)C2(CN(C2)C(=O)C3=C(C(=C(C=C3)F)F)NC4=C(C=C(C=C4)I)F)O	Free Base	Cancer	MEK1/2	Soluble in DMSO	MAPK Signaling	http://www.apexbt.com/cobimetinib.html	82.2128	86.6536	48.4284	60.4771
Colchicine	A3324	64-86-8	D04	L1021-02	399.44	C22H25NO6	CC(=O)NC1CCC2=CC(=C(C(=C2C3=CC=C(C(=O)C=C13)OC)OC)OC)OC	Free Base	Inflammation	Microtubule/Tubulin	Soluble in DMSO > 10 mM	Cell Cycle/Checkpoint	http://www.apexbt.com/colchicine-20154.html	64.0364	58.792	112.374	42.9002
Curcumin	A3335	458-37-7	D05	L1021-02	368.38	C21H20O6	COC1=C(C=CC(=C1)C=CC(=O)CC(=O)C=CC2=CC(=C(C=C2)O)OC)O	Free Base		KEAP1-Nrf2	Soluble in DMSO > 10 mM	NF-κB	http://www.apexbt.com/curcumin-20358.html	90.0293	94.6087	125.926	98.9559
Dabigatran etexilate mesylate	A3345	872728-81-9	D06	L1021-02	723.84	C35H45N7O8S	CCCCCCOC(=O)N=C(C1=CC=C(C=C1)NCC2=NC3=C(N2C)C=CC(=C3)C(=O)N(CCC(=O)OCC)C4=CC=CC=N4)N.CS(=O)(=O)O	mesylate		Thrombin	Soluble in DMSO	Proteases/Proteasome	http://www.apexbt.com/dabigatran-etexilate-mesylate.html	89.0969	94.8021	134.316	114.138
Docetaxel Trihydrate	A3370	148408-66-6	D07	L1021-02	861.93	C43H59NO17	CC1=C2C(C(=O)C3(C(CC4C(C3C(C(C2(C)C)(CC1OC(=O)C(C(C5=CC=CC=C5)NC(=O)OC(C)(C)C)O)O)OC(=O)C6=CC=CC=C6)(CO4)OC(=O)C)O)C)O.O.O.O	Trihydrate	Cancer	Microtubule/Tubulin	Soluble in DMSO	Cell Cycle/Checkpoint	http://www.apexbt.com/docetaxel-trihydrate.html	83.0314	77.2114	136.918	37.3456
Dronedarone	A3374	141626-36-0	D08	L1021-02	556.77	C31H44N2O5S	CCCCC1=C(C2=C(O1)C=CC(=C2)NS(=O)(=O)C)C(=O)C3=CC=C(C=C3)OCCCN(CCCC)CCCC	Free Base	Cardiovascular Disease	Potassium Channel	Soluble in DMSO	Membrane Transporter/Ion Channel	http://www.apexbt.com/dronedarone.html	85.3278	90.2981	127.262	100.622
Edoxaban tosylate monohydrate	A3383	1229194-11-9	D09	L1021-02	738.27	C31H40ClN7O8S2	CC1=CC=C(C=C1)S(=O)(=O)O.CN1CCC2=C(C1)SC(=N2)C(=O)NC3CC(CCC3NC(=O)C(=O)NC4=NC=C(C=C4)Cl)C(=O)N(C)C.O	tosylate	Cardiovascular Disease	Thrombin	Soluble in DMSO > 10 mM	Proteases/Proteasome	http://www.apexbt.com/edoxaban-tosylate-monohydrate.html	84.3304	89.0832	126.011	105.867
Elacridar	A3384	143664-11-3	D10	L1021-02	563.64	C34H33N3O5	COC1=CC=CC2=C1NC3=C(C2=O)C=CC=C3C(=O)NC4=CC=C(C=C4)CCN5CCC6=CC(=C(C=C6C5)OC)OC	Free Base		Others	Soluble in DMSO	Others	http://www.apexbt.com/elacridar.html	73.3683	87.7485	104.08	109.611
Eltrombopag Olamine	A3387	496775-62-3	D11	L1021-02	564.63	C29H36N6O6	CC1=C(C=C(C=C1)N2C(=O)C(=C(N2)C)NN=C3C=CC=C(C3=O)C4=CC(=CC=C4)C(=O)O)C.C(CO)N.C(CO)N	Free Base	Immunology	Thrombopoietin Receptor	Soluble in DMSO	Others	http://www.apexbt.com/eltrombopag-olamine.html	87.8635	74.5889	106.304	115.389
Vehicle			D12	L1021-02										100	100	100	100
EMD-1214063	A3388	1100598-32-0	E01	L1021-02	492.57	C29H28N6O2	CN1CCC(CC1)COC2=CN=C(N=C2)C3=CC(=CC=C3)CN4C(=O)C=CC(=N4)C5=CC=CC(=C5)C#N	Free Base		c-MET	Soluble in DMSO	Tyrosine Kinase/Adaptors	http://www.apexbt.com/emd-1214063.html	24.0432	90.3515	30.7344	44.3457
Erlotinib	A3397	183321-74-6	E02	L1021-02	393.44	C22H23N3O4	COCCOC1=C(C=C2C(=C1)C(=NC=N2)NC3=CC=CC(=C3)C#C)OCCOC	Free Base	Cancer	EGFR	Soluble in DMSO	JAK/STAT Signaling	http://www.apexbt.com/erlotinib.html	60.0753	84.9871	88.7151	69.3557
Fluvastatin	A3419	93957-54-1	E03	L1021-02	411.47	C24H26FNO4	CC(C)N1C2=CC=CC=C2C(=C1C=CC(CC(CC(=O)O)O)O)C3=CC=C(C=C3)F	Free Base	Cardiovascular Disease	HMG-CoA Reductase	Water 25 mg/ml DMSO 100 mg/ml Ethanol 25 mg/ml	Metabolism	http://www.apexbt.com/fluvastatin.html	37.6475	78.2553	87.7416	55.2795
Granisetron	A3443	109889-09-0	E04	L1021-02	312.41	C18H24N4O	CN1C2CCCC1CC(C2)NC(=O)C3=NN(C4=CC=CC=C43)C	Free Base		5-HT Receptor	Soluble in DMSO	Neuroscience	http://www.apexbt.com/granisetron.html	82.7687	92.2652	123.722	106.93
Guanfacine hydrochloride	A3451	29110-48-3	E05	L1021-02	282.55	C9H10Cl3N3O	C1=CC(=C(C(=C1)Cl)CC(=O)N=C(N)N)Cl.Cl	Hydrochloride	Neurological Disease	Adrenergic Receptor	Soluble in DMSO > 10 mM	GPCR/G protein	http://www.apexbt.com/guanfacine-hydrochloride.html	86.8097	90.8115	131.339	100.921
Kinetin	A3528	525-79-1	E06	L1021-02	215.21	C10H9N5O	C1=COC(=C1)CNC2=NC=NC3=C2NC=N3	Free Base		Others	Soluble in DMSO > 10 mM	Others	http://www.apexbt.com/kinetin.html	90.2352	112.015	149.069	123.638
Ledipasvir	A3546	1256388-51-8	E07	L1021-02	889	C49H54F2N8O6	CC([C@@](/N=C(OC)\O)([H])C(N1CC2(C[C@@]1([H])C3=NC=C(N3)C4=CC5=C(C6=C(C5(F)F)C=C(C7=CC(N8)=C(N=C8[C@]9([H])[C@@]%10([H])CC[C@](N9C([C@](/N=C(OC)\O)([H])C(C)C)=O)([H])C%10)C=C7)C=C6)C=C4)CC2)=O)C	Free Base	Infection	HCV	Soluble in DMSO > 10 mM	Microbiology & Virology	http://www.apexbt.com/ledipasvir.html	103.588	112.327	147.739	111.978
Luliconazole	A3564	187164-19-8	E08	L1021-02	354.28	C14H9Cl2N3S2	C1C(SC(=C(C#N)N2C=CN=C2)S1)C3=C(C=C(C=C3)Cl)Cl	Free Base	Infection	Antibiotic	Soluble in DMSO > 10 mM	Microbiology & Virology	http://www.apexbt.com/luliconazole.html	83.5013	99.5198	131.492	110.793
Mefloquine hydrochloride	A3593	51773-92-3	E09	L1021-02	414.77	C17H17ClF6N2O	C1CCNC(C1)C(C2=CC(=NC3=C2C=CC=C3C(F)(F)F)C(F)(F)F)O.Cl	Salt		Antimalaria	Soluble in DMSO > 10 mM	Microbiology & Virology	http://www.apexbt.com/mefloquine-hydrochloride.html	46.8951	86.5206	85.1939	30.4216
Metoclopramide	A3599	364-62-5	E10	L1021-02	299.8	C14H22ClN3O2	CCN(CC)CCNC(=O)C1=CC(=C(C=C1OC)N)Cl	Free Base	Digestive system disease	Dopamine Receptor	Soluble in DMSO > 10 mM	Neuroscience	http://www.apexbt.com/metoclopramide.html	85.9872	89.3058	127.602	109.662
Micafungin sodium	A3606	208538-73-2	E11	L1021-02	1293.26	C56H71N9NaO23S+	CCCCCOC1=CC=C(C=C1)C2=CC(=NO2)C3=CC=C(C=C3)C(=O)NC4CC(C(NC(=O)C5C(C(CN5C(=O)C(NC(=O)C(NC(=O)C6CC(CN6C(=O)C(NC4=O)C(C)O)O)C(C(C7=CC(=C(C=C7)O)OS(=O)(=O)[O-])O)O)C(CC(=O)N)O)C)O)O)O.[Na+]	sodium	Infection	β(1,3)-D-Glucan Synthase	Soluble in water	Others	http://www.apexbt.com/micafungin-sodium.html	83.5625	86.6313	109.082	112.181
Vehicle			E12	L1021-02										100	100	100	100
MK-4305	A3616	1030377-33-3	F01	L1021-02	450.92	C23H23ClN6O2	CC1CCN(CCN1C(=O)C2=C(C=CC(=C2)C)N3N=CC=N3)C4=NC5=C(O4)C=CC(=C5)Cl	Free Base		OX Receptor	Soluble in DMSO	GPCR/G protein	http://www.apexbt.com/mk-4305.html	96.4383	117.908	104.298	70.9492
Naltrexone	A3639	16590-41-3	F02	L1021-02	341.4	C20H23NO4	C1CC1CN2CCC34C5C(=O)CCC3(C2CC6=C4C(=C(C=C6)O)O5)O	Free Base	Neurological Disease	Opioid Receptor	Soluble in DMSO	Endocrinology and Hormones	http://www.apexbt.com/naltrexone.html	86.7818	94.6069	126.287	81.5956
Nelfinavir Mesylate	A3653	159989-65-8	F03	L1021-02	663.89	C33H49N3O7S2	CC1=C(C=CC=C1O)C(=O)NC(CSC2=CC=CC=C2)C(CN3CC4CCCCC4CC3C(=O)NC(C)(C)C)O.CS(=O)(=O)O	Mesylate	Infection	HIV Protease	Soluble in DMSO > 10 mM	Proteases/Proteasome	http://www.apexbt.com/nelfinavir-mesylate.html	80.6897	91.491	115.937	102.242
Olmesartan	A3681	144689-24-7	F04	L1021-02	446.5	C24H26N6O3	CCCC1=NC(=C(N1CC2=CC=C(C=C2)C3=CC=CC=C3C4=NNN=N4)C(=O)O)C(C)(C)O	Free Base	Cardiovascular Disease	Angiotensin Receptor	Soluble in DMSO > 10 mM	GPCR/G protein	http://www.apexbt.com/olmesartan.html	97.8745	98.7465	136.988	126.295
Oseltamivir	A3688	196618-13-0	F05	L1021-02	312.4	C16H28N2O4	CCC(CC)OC1C=C(CC(C1NC(=O)C)N)C(=O)OCC	Free Base	Infection	NA	Soluble in DMSO	Microbiology & Virology	http://www.apexbt.com/oseltamivir.html	87.227	89.9299	130.883	94.0283
Pemetrexed disodium hemipenta hydrate	A3707	357166-30-4	F06	L1021-02	468.42	C20H23N5NaO7+	C1=CC(=CC=C1CCC2=CNC3=C2C(=O)N=C(N3)N)C(=O)NC(CCC(=O)O)C(=O)O.O.[Na+]	Free Base		Thymidylate Synthase	Soluble in Water	Apoptosis	http://www.apexbt.com/pemetrexed-disodium-hemipenta-hydrate.html	71.6301	80.1424	144.415	88.4476
Peramivir	A3709	330600-85-6	F07	L1021-02	328.41	C15H28N4O4	CCC(CC)C(C1C(CC(C1O)C(=O)O)N=C(N)N)NC(=O)C	Free Base	Infection	NA	Soluble in DMSO	Microbiology & Virology	http://www.apexbt.com/peramivir-20402.html	92.3265	95.4307	130.436	112.291
Perampanel	A3710	380917-97-5	F08	L1021-02	349.38	C23H15N3O	C1=CC=C(C=C1)N2C=C(C=C(C2=O)C3=CC=CC=C3C#N)C4=CC=CC=N4	Free Base	Neurological Disease	AMPAR	Soluble in DMSO	Membrane Transporter/Ion Channel	http://www.apexbt.com/perampanel.html	89.6838	91.8561	125.781	91.7871
Pregabalin	A3734	148553-50-8	F09	L1021-02	159.23	C8H17NO2	CC(C)CC(CC(=O)O)CN	Free Base	Neurological Disease	Calcium Channel	Soluble to 100 mM in sterile water	Membrane Transporter/Ion Channel	http://www.apexbt.com/pregabalin-20472.html	82.2406	85.0002	116.875	99.1353
Quetiapine	A3744	111974-69-7	F10	L1021-02	383.51	C21H25N3O2S	C1CN(CCN1CCOCCO)C2=NC3=CC=CC=C3SC4=CC=CC=C42	Free Base	Neurological Disease	Dopamine Receptor	Soluble in DMSO	Neuroscience	http://www.apexbt.com/quetiapine.html	97.1791	100.381	122.365	105.118
Regorafenib hydrochloride	A3750	835621-07-3	F11	L1021-02	519.28	C21H16Cl2F4N4O3	CNC(=O)C1=NC=CC(=C1)OC2=CC(=C(C=C2)NC(=O)NC3=CC(=C(C=C3)Cl)C(F)(F)F)F.Cl	hydrochloride	Cancer	c-RET	Soluble in DMSO	Tyrosine Kinase/Adaptors	http://www.apexbt.com/regorafenib-hydrochloride.html	89.6409	84.8209	110.596	101.192
Vehicle			F12	L1021-02										100	100	100	100
RG7388	A3763	1229705-06-9	G01	L1021-02	616.48	C31H29Cl2F2N3O4	CC(C)(C)CC1C(C(C(N1)C(=O)NC2=C(C=C(C=C2)C(=O)O)OC)C3=C(C(=CC=C3)Cl)F)(C#N)C4=C(C=C(C=C4)Cl)F	Free Base		p53	Soluble in DMSO > 10 mM	Apoptosis	http://www.apexbt.com/rg7388.html	95.4091	116.532	108.592	76.6349
Rilpivirine	A3765	500287-72-9	G02	L1021-02	366.42	C22H18N6	CC1=CC(=CC(=C1NC2=NC(=NC=C2)NC3=CC=C(C=C3)C#N)C)C=CC#N	Free Base	Infection	HIV	Soluble in DMSO > 10 mM	Microbiology & Virology	http://www.apexbt.com/rilpivirine.html	83.0749	92.2486	108.62	84.7233
Riociguat	A3767	625115-55-1	G03	L1021-02	422.42	C20H19FN8O2	CN(C1=C(N=C(N=C1N)C2=NN(C3=C2C=CC=N3)CC4=CC=CC=C4F)N)C(=O)OC	Free Base	Cardiovascular Disease	Guanylate Cyclase	Soluble in DMSO	Others	http://www.apexbt.com/riociguat.html	80.2662	107.173	114.737	103.135
Rivastigmine	A3768	123441-03-2	G04	L1021-02	250.34	C14H22N2O2	CCN(C)C(=O)OC1=CC=CC(=C1)C(C)N(C)C	Free Base	Neurological Disease	AChR	Soluble in DMSO	Neuroscience	http://www.apexbt.com/rivastigmine-20581.html	84.9105	89.6645	117.105	108.146
Salirasib	A3787	162520-00-5	G05	L1021-02	358.54	C22H30O2S	CC(=CCCC(=CCCC(=CCSC1=CC=CC=C1C(=O)O)C)C)C	Free Base		RasGAP (Ras- P21)	Soluble in DMSO > 10 mM	MAPK Signaling	http://www.apexbt.com/salirasib.html	78.2666	49.2033	154.918	51.935
Salmeterol xinafoate	A3789	94749-08-3	G06	L1021-02	603.75	C36H45NO7	C1=CC=C(C=C1)CCCCOCCCCCCNCC(C2=CC(=C(C=C2)O)CO)O.C1=CC=C2C(=C1)C=CC(=C2O)C(=O)O	Free Base	Respiratory Disease	Adrenergic Receptor	Soluble in DMSO > 10 mM	GPCR/G protein	http://www.apexbt.com/salmeterol-xinafoate.html	116.21	85.0899	94.733	86.4266
Saquinavir mesylate	A3791	149845-06-7	G07	L1021-02	766.95	C39H54N6O8S	CC(C)(C)NC(=O)C1CC2CCCCC2CN1CC(C(CC3=CC=CC=C3)NC(=O)C(CC(=O)N)NC(=O)C4=NC5=CC=CC=C5C=C4)O.CS(=O)(=O)O	mesylate	Infection	HIV Protease	Soluble in DMSO > 10 mM	Proteases/Proteasome	http://www.apexbt.com/saquinavir-mesylate.html	96.8043	102.742	123.464	93.4382
Simeprevir	A3820	923604-59-5	G08	L1021-02	749.96	C38H47N5O7S2	COC1=CC=C(C(O[C@H]2CC(C(N(C)CCCC/C=C\[C@H]3C[C@@]3(C(NS(=O)(C4CC4)=O)=O)NC5=O)=O)[C@H]5C2)=CC(C6=NC(C(C)C)=CS6)=N7)C7=C1C	Free Base	Infection	HCV Protease	Soluble in DMSO	Proteases/Proteasome	http://www.apexbt.com/simeprevir.html	84.6328	79.271	108.965	82.6046
Tamibarotene	A3856	94497-51-5	G09	L1021-02	351.44	C22H25NO3	CC1(CCC(C2=C1C=CC(=C2)NC(=O)C3=CC=C(C=C3)C(=O)O)(C)C)C	Free Base		RARs	Soluble in DMSO > 10 mM	Others	http://www.apexbt.com/tamibarotene.html	93.9088	90.9322	121.985	123.079
Tedizolid	A3863	856866-72-3	G10	L1021-02	370.34	C17H15FN6O3	CN1N=C(N=N1)C2=NC=C(C=C2)C3=C(C=C(C=C3)N4CC(OC4=O)CO)F	Free Base	Infection	Antibiotic	Soluble in DMSO	Microbiology & Virology	http://www.apexbt.com/tedizolid.html	246.943	195.987	261.336	184.611
Teneligliptin hydrobromide	A3865	906093-29-6	G11	L1021-02	1257.72	C44H65Br5N12O2S2	CC1=NN(C(=C1)N2CCN(CC2)C3CC(NC3)C(=O)N4CCSC4)C5=CC=CC=C5.CC1=NN(C(=C1)N2CCN(CC2)C3CC(NC3)C(=O)N4CCSC4)C5=CC=CC=C5.Br.Br.Br.Br.Br	hydrobromide		DPP-4	Soluble in DMSO	Proteases/Proteasome	http://www.apexbt.com/teneligliptin-hydrobromide.html	91.7122	99.9242	102.063	96.2624
Vehicle			G12	L1021-02										100	100	100	100
TH-302	A3872	918633-87-1	H01	L1021-02	449.04	C9H16Br2N5O4P	CN1C(=CN=C1[N+](=O)[O-])COP(=O)(NCCBr)NCCBr	free base		Topoisomerase	Soluble in DMSO	DNA Damage/DNA Repair	http://www.apexbt.com/th-888.html	95.6455	118.488	78.633	58.9228
Tiotropium Bromide	A3874	136310-93-5	H02	L1021-02	472.42	C19H22BrNO4S2	O=C(C(C1=C([H])C([H])=C([H])S1)(C2=C([H])C([H])=C([H])S2)O[H])O[C@@]3([H])C([H])([H])[C@]4([H])[N+](C([H])([H])[H])(C([H])([H])[H])[C@@](C3([H])[H])([H])[C@@]5([H])O[C@@]45[H].[Br-]	Bromide	Respiratory disease	AChR	Soluble in DMSO	Neuroscience	http://www.apexbt.com/tiotropium-bromide-20708.html	87.1048	101.914	105.141	72.467
Tirofiban hydrochloride monohydrate	A3877	150915-40-5	H03	L1021-02	495.07	C22H39ClN2O6S	CCCCS(=O)(=O)NC(CC1=CC=C(C=C1)OCCCCC2CCNCC2)C(=O)O.O.Cl	Hydrochloride	Cardiovascular Disease	Glycoprotein	Methanol DMSO	Others	http://www.apexbt.com/tirofiban-hydrochloride-monohydrate.html	91.4323	105.941	108.726	93.3832
Trelagliptin	A3888	865759-25-7	H04	L1021-02	357.38	C18H20FN5O2	CN1C(=O)C=C(N(C1=O)CC2=C(C=CC(=C2)F)C#N)N3CCCC(C3)N	Free Base		DPP-4	Soluble in DMSO > 10 mM	Proteases/Proteasome	http://www.apexbt.com/trelagliptin.html	92.1721	107.488	113.243	101.034
Vilazodone Hydrochloride	A3919	163521-08-2	H05	L1021-02	477.99	C26H28ClN5O2	C1CN(CCN1CCCCC2=CNC3=C2C=C(C=C3)C#N)C4=CC5=C(C=C4)OC(=C5)C(=O)N.Cl	Hydrochloride	Neurological Disease	5-HT Receptor	Soluble in DMSO > 10 mM	Neuroscience	http://www.apexbt.com/vilazodone-hydrochloride.html	95.08	103.384	119.782	101.856
Vinblastine sulfate	A3920	143-67-9	H06	L1021-02	909.05	C46H60N4O13S	CCC1(CC2CC(C3=C(CCN(C2)C1)C4=CC=CC=C4N3)(C5=C(C=C6C(=C5)C78CCN9C7C(C=CC9)(C(C(C8N6C)(C(=O)OC)O)OC(=O)C)CC)OC)C(=O)OC)O.OS(=O)(=O)O	sulfate	Cancer	Autophagy	Soluble in DMSO	Ubiquitination	http://www.apexbt.com/vinblastine-sulfate-20621.html	115.679	62.5668	108.104	55.4652
Vinorelbine ditartrate	A3921	125317-39-7	H07	L1021-02	1079.11	C53H66N4O20	CCC1=CC2CC(C3=C(CN(C2)C1)C4=CC=CC=C4N3)(C5=C(C=C6C(=C5)C78CCN9C7C(C=CC9)(C(C(C8N6C)(C(=O)OC)O)OC(=O)C)CC)OC)C(=O)OC.C(C(C(=O)O)O)(C(=O)O)O.C(C(C(=O)O)O)(C(=O)O)O	ditartrate	Cancer	Others	Soluble in DMSO > 10 mM	Others	http://www.apexbt.com/vinorelbine-ditartrate.html	93.4791	61.1696	88.2368	52.4095
Ziprasidone	A3952	146939-27-7	H08	L1021-02	412.94	C21H21ClN4OS	C1CN(CCN1CCC2=C(C=C3C(=C2)CC(=O)N3)Cl)C4=NSC5=CC=CC=C54	Free Base	Neurological Disease	5-HT Receptor	Soluble in DMSO	Neuroscience	http://www.apexbt.com/ziprasidone.html	103.205	104.839	109.62	99.6298
Ziprasidone hydrochloride monohydrate	A3953	138982-67-9	H09	L1021-02	467.41	C21H24Cl2N4O2S	C1CN(CCN1CCC2=C(C=C3C(=C2)CC(=O)N3)Cl)C4=NSC5=CC=CC=C54.O.Cl	Hydrochloride	Neurological Disease	5-HT Receptor	Soluble in DMSO	Neuroscience	http://www.apexbt.com/ziprasidone-hydrochloride-monohydrate.html	91.3628	104.398	116.322	101.228
Doxorubicin	A3966	23214-92-8	H10	L1021-02	543.52	C27H29NO11	CC1C(C(CC(O1)OC2CC(CC3=C(C4=C(C(=C23)O)C(=O)C5=C(C4=O)C=CC=C5OC)O)(C(=O)CO)O)N)O	Free Base	Cancer	Topoisomerase	Soluble in DMSO	DNA Damage/DNA Repair	http://www.apexbt.com/doxorubicin.html	32.7572	48.2265	48.1411	27.9954
Lapatinib Ditosylate	A3967	388082-78-8	H11	L1021-02	925.46	C29H26ClFN4O4S 2C7H8O3S	CC1=CC=C(C=C1)S(=O)(=O)O.CC1=CC=C(C=C1)S(=O)(=O)O.CS(=O)(=O)CCNCC1=CC=C(O1)C2=CC3=C(C=C2)N=CN=C3NC4=CC(=C(C=C4)OCC5=CC(=CC=C5)F)Cl	Ditosylate	Cancer	EGFR	Soluble in DMSO	JAK/STAT Signaling	http://www.apexbt.com/lapatinib-ditosylate.html	54.9245	98.5671	59.505	73.4294
Vehicle			H12	L1021-02										100	100	100	100
MLN2238	A4008	1072833-77-2	A01	L1021-03	361	C14H19BCl2N2O4	B(C(CC(C)C)NC(=O)CNC(=O)C1=C(C=CC(=C1)Cl)Cl)(O)O	Free Base		Proteasome	Soluble in DMSO > 10 mM	Ubiquitination	http://www.apexbt.com/mln2238.html	13.6588	17.2566	28.3179	8.86189
CEP-18770	A4009	847499-27-8	A02	L1021-03	413.3	C21H28BN3O5	B(C(CC(C)C)NC(=O)C(C(C)O)NC(=O)C1=CC=CC(=N1)C2=CC=CC=C2)(O)O	Free Base		Proteasome	Soluble in DMSO > 10 mM	Ubiquitination	http://www.apexbt.com/cep-18770.html	17.1789	21.5318	33.1745	13.0223
Gabexate mesylate	A4012	56974-61-9	A03	L1021-03	417.48	C16H23N3O4.CH4O3S	CCOC(=O)C1=CC=C(C=C1)OC(=O)CCCCCN=C(N)N.CS(=O)(=O)O	Mesylate	Cardiovascular Disease		Soluble in DMSO > 10 mM		http://www.apexbt.com/gabexate-mesylate-16307.html	99.985	108.283	136.176	80.9729
Aspirin (Acetylsalicylic acid)	A4013	50-78-2	A04	L1021-03	180.16	C9H8O4	CC(=O)OC1=CC=CC=C1C(=O)O	Free Base	Cancer	Proteasome	Soluble in DMSO > 10 mM	Ubiquitination	http://www.apexbt.com/aspirin-acetylsalicylic-acid.html	92.7239	96.7762	118.509	78.6241
Disulfiram	A4015	97-77-8	A05	L1021-03	296.54	C10H20N2S4	CCN(CC)C(=S)SSC(=S)N(CC)CC	Free Base	Neurological Disease	Dopamine β-hydroxylase	Soluble in DMSO > 10 mM	Metabolism	http://www.apexbt.com/disulfiram.html	39.7082	79.1408	131.525	17.0581
Telaprevir (VX-950)	A4031	402957-28-2	A06	L1021-03	679.9	C36H53N7O6	CCCC(C(=O)C(=O)NC1CC1)NC(=O)C2C3CCCC3CN2C(=O)C(C(C)(C)C)NC(=O)C(C4CCCCC4)NC(=O)C5=NC=CN=C5	Free Base	Infection	HCV Protease	Soluble in DMSO > 10 mM	Proteases/Proteasome	http://www.apexbt.com/telaprevir-vx-950.html	67.6247	88.6002	132.136	72.6508
Glimepiride	A4033	93479-97-1	A07	L1021-03	490.62	C24H34N4O5S	CCC1=C(CN(C1=O)C(=O)NCCC2=CC=C(C=C2)S(=O)(=O)NC(=O)NC3CCC(CC3)C)C	Free Base	Metabolic Disease	DPP-4	Soluble in DMSO > 10 mM	Proteases/Proteasome	http://www.apexbt.com/glimepiride.html	94.9567	97.7075	114.196	94.3563
Linagliptin (BI-1356)	A4034	668270-12-0	A08	L1021-03	472.5	C25H28N8O2	CC#CCN1C2=C(N=C1N3CCCC(C3)N)N(C(=O)N(C2=O)CC4=NC5=CC=CC=C5C(=N4)C)C	Free Base	Cancer	DPP-4	Soluble in DMSO > 10 mM	Proteases/Proteasome	http://www.apexbt.com/linagliptin-bi-1356.html	85.0165	101.663	124.258	97.1486
Sitagliptin phosphate monohydrate	A4036	654671-77-9	A09	L1021-03	523.3	C16H15F6N5O.H3PO4.H2O	[HH].C1CN2C(=NN=C2C(F)(F)F)CN1C(=O)CC(CC3=CC(=C(C=C3F)F)F)N.O.OOP(=O)=O	phosphate	Metabolic Disease	DPP-4	Soluble in DMSO > 10 mM	Proteases/Proteasome	http://www.apexbt.com/sitagliptin-phosphate-monohydrate.html	96.7413	100.793	122.627	104.612
Vildagliptin (LAF-237)	A4037	274901-16-5	A10	L1021-03	303.4	C17H25N3O2	C1CC(N(C1)C(=O)CNC23CC4CC(C2)CC(C4)(C3)O)C#N	Free Base	Metabolic Disease	DPP-4	Soluble in DMSO > 10 mM	Proteases/Proteasome	http://www.apexbt.com/vildagliptin-laf-237.html	97.2538	119.752	119.022	101.154
Alogliptin (SYR-322)	A4038	850649-61-5	A11	L1021-03	339.39	C18H21N5O2	CN1C(=O)C=C(N(C1=O)CC2=CC=CC=C2C#N)N3CCCC(C3)N	Free Base	Metabolic Disease	DPP-4	Soluble in DMSO > 10 mM	Proteases/Proteasome	http://www.apexbt.com/alogliptin-syr-322.html	101.652	99.4298	104.786	102.014
Vehicle			A12	L1021-03										100	100	100	100
Atazanavir sulfate (BMS-232632-05)	A4040	229975-97-7	B01	L1021-03	802.9	C38H52N6O7.H2SO4	CC(C)(C)C(C(=O)NC(CC1=CC=CC=C1)C(CN(CC2=CC=C(C=C2)C3=CC=CC=N3)NC(=O)C(C(C)(C)C)NC(=O)OC)O)NC(=O)OC.OS(=O)(=O)O	Sulfate	Cancer	HIV Protease	Soluble in DMSO > 10 mM	Proteases/Proteasome	http://www.apexbt.com/atazanavir-sulfate-bms-232632-05.html	88.9814	107.902	116.122	59.4443
Marimastat	A4049	154039-60-8	B02	L1021-03	331.41	C15H29N3O5	CC(C)CC(C(C(=O)NO)O)C(=O)NC(C(=O)NC)C(C)(C)C	Free Base		MMP	Soluble in DMSO > 10 mM	Proteases/Proteasome	http://www.apexbt.com/marimastat.html	65.2374	74.8199	80.4533	52.1117
GM 6001	A4050	142880-36-2	B03	L1021-03	388.46	C20H28N4O4	CC(C)CC(CC(=O)NO)C(=O)NC(CC1=CNC2=CC=CC=C21)C(=O)NC	Free Base		MMP	Soluble in DMSO > 10 mM	Proteases/Proteasome	http://www.apexbt.com/gm-6001.html	69.4905	82.257	72.2741	61.9943
Doxycycline hyclate	A4052	24390-14-5	B04	L1021-03	480.9	C22H24N2O8.HC	CC1C2C(C3C(C(=O)C(=C(C3(C(=O)C2=C(C4=C1C=CC=C4O)O)O)O)C(=O)N)N(C)C)O.Cl	Hydrochloride	Infection	Others	Soluble in DMSO > 10 mM	Others	http://www.apexbt.com/doxycycline-hyclate.html	66.4128	76.4017	93.4543	62.2361
17-AAG (KOS953)	A4054	75747-14-7	B05	L1021-03	585.7	C31H43N3O8	CC1CC(C(C(C=C(C(C(C=CC=C(C(=O)NC2=CC(=O)C(=C(C1)C2=O)NCC=C)C)OC)OC(=O)N)C)C)O)OC	Free Base		HSP	Soluble in DMSO > 10 mM	Proteases/Proteasome	http://www.apexbt.com/17-aag-kos953.html	41.0367	46.8409	55.7656	42.0183
AT13387	A4056	912999-49-6	B06	L1021-03	409.5	C24H31N3O3	CC(C)C1=C(C=C(C(=C1)C(=O)N2CC3=C(C2)C=C(C=C3)CN4CCN(CC4)C)O)O	Free Base		HSP	Soluble in DMSO > 10 mM	Proteases/Proteasome	http://www.apexbt.com/at13387.html	38.12	47.6925	56.6311	39.3412
Elvitegravir (GS-9137)	A4070	697761-98-1	B07	L1021-03	447.9	C23H23ClFNO5	CC(C)C(CO)N1C=C(C(=O)C2=CC(=C(C=C21)OC)CC3=C(C(=CC=C3)Cl)F)C(=O)O	Free Base		HIV Integrase	Soluble in DMSO > 10 mM	Proteases/Proteasome	http://www.apexbt.com/elvitegravir-gs-9137.html	52.1679	52.4712	90.4529	49.6894
Fluorouracil (Adrucil)	A4071	51-21-8	B08	L1021-03	130.1	C4H3FN2O2	C1=C(C(=O)NC(=O)N1)F	Free Base	Cancer	HIV Integrase	Soluble in DMSO > 10 mM	Proteases/Proteasome	http://www.apexbt.com/fluorouracil-adrucil.html	78.6181	74.3562	80.1164	61.4753
Raltegravir (MK-0518)	A4073	518048-05-0	B09	L1021-03	444.4	C20H21FN6O5	CC1=NN=C(O1)C(=O)NC(C)(C)C2=NC(=C(C(=O)N2C)O)C(=O)NCC3=CC=C(C=C3)F	Free Base	Immunology	HIV Integrase	Soluble in DMSO > 10 mM	Proteases/Proteasome	http://www.apexbt.com/raltegravir-mk-0518.html	93.8653	88.4076	130.102	86.025
S/GSK1349572	A4074	1051375-16-6	B10	L1021-03	419.4	C20H19F2N3O5	CC1CCOC2N1C(=O)C3=C(C(=O)C(=CN3C2)C(=O)NCC4=C(C=C(C=C4)F)F)O	Free Base		HIV Integrase	Soluble in DMSO > 10 mM	Proteases/Proteasome	http://www.apexbt.com/s-gsk1349572.html	149.734	158.365	285.351	69.0199
Moxonidine	A4080	75438-57-2	B11	L1021-03	241.68	C9H12ClN5O	CC1=NC(=C(C(=N1)Cl)NC2=NCCN2)OC	Free Base	Digestive system disease		Soluble in DMSO > 10 mM		http://www.apexbt.com/moxonidine-16366.html	98.9091	88.2477	94.6791	88.378
Vehicle			B12	L1021-03										100	100	100	100
Olmesartan medoxomil	A4082	144689-63-4	C01	L1021-03	558.6	C29H30N6O6	CCCC1=NC(=C(N1CC2=CC=C(C=C2)C3=CC=CC=C3C4=NNN=N4)C(=O)OCC5=C(OC(=O)O5)C)C(C)(C)O	Free Base	Cardiovascular Disease	ACE	Soluble in DMSO > 10 mM	Proteases/Proteasome	http://www.apexbt.com/olmesartan-medoxomil-16503.html	105.213	112.899	142.313	75.3547
Rocilinostat (ACY-1215)	A4083	1316214-52-4	C02	L1021-03	433.5	C24H27N5O3	C1=CC=C(C=C1)N(C2=CC=CC=C2)C3=NC=C(C=N3)C(=O)NCCCCCCC(=O)NO	Free Base		HDAC	Soluble in DMSO > 10 mM	DNA Damage/DNA Repair	http://www.apexbt.com/rocilinostat-acy-1215.html	95.2319	67.16	97.9991	76.0983
Vorinostat (SAHA, MK0683)	A4084	149647-78-9	C03	L1021-03	264.3	C14H20N2O3	C1=CC=C(C=C1)NC(=O)CCCCCCC(=O)NO	Free Base	Cancer	HDAC	Soluble in DMSO > 10 mM	NF-κB	http://www.apexbt.com/vorinostat-saha-mk0683.html	87.6109	58.8064	6.98389	59.5896
Mocetinostat (MGCD0103, MG0103)	A4089	726169-73-9	C04	L1021-03	396.44	C23H20N6O	C1=CC=C(C(=C1)N)NC(=O)C2=CC=C(C=C2)CNC3=NC=CC(=N3)C4=CN=CC=C4	Free Base		HDAC	Soluble in DMSO > 10 mM	NF-κB	http://www.apexbt.com/mocetinostat-mgcd0103-mg0103.html	92.7031	102.399	297.892	72.4817
CUDC-101	A4092	1012054-59-9	C05	L1021-03	434.49	C24H26N4O4	COC1=C(C=C2C(=C1)N=CN=C2NC3=CC=CC(=C3)C#C)OCCCCCCC(=O)NO	Free Base		HDAC	Soluble in DMSO > 10 mM	DNA Damage/DNA Repair	http://www.apexbt.com/cudc-101.html	92.4872	66.0216	122.766	76.7298
Pracinostat (SB939)	A4095	929016-96-6	C06	L1021-03	358.48	C20H30N4O2	CCCCC1=NC2=C(N1CCN(CC)CC)C=CC(=C2)C=CC(=O)NO	Free Base		HDAC	Soluble in DMSO > 10 mM	NF-κB	http://www.apexbt.com/pracinostat-sb939.html	43.3904	42.9551	360.873	31.0883
Belinostat (PXD101)	A4096	414864-00-9	C07	L1021-03	318.35	C15H14N2O4S	C1=CC=C(C=C1)NS(=O)(=O)C2=CC=CC(=C2)C=CC(=O)NO	Free Base	Cancer	HDAC	Soluble in DMSO > 10 mM	NF-κB	http://www.apexbt.com/belinostat-pxd101.html	32.4614	43.1247	113.309	26.9055
PCI-24781 (CRA-024781)	A4098	783355-60-2	C08	L1021-03	397.42	C21H23N3O5	CN(C)CC1=C(OC2=CC=CC=C21)C(=O)NCCOC3=CC=C(C=C3)C(=O)NO	Free Base		HDAC	Soluble in DMSO > 10 mM	NF-κB	http://www.apexbt.com/pci-24781-cra-024781.html	70.3535	48.4502	6.08696	40.124
Valproic acid sodium salt (Sodium valproate)	A4099	1069-66-5	C09	L1021-03	166.19	C8H15NaO2	CCCC(CCC)C(=O)[O-].[Na+]	Free Base	Cardiovascular Disease	HDAC	Soluble in DMSO > 10 mM	NF-κB	http://www.apexbt.com/valproic-acid-sodium-salt-sodium-valproate.html	91.4577	84.0505	112.103	89.9552
Sodium Phenylbutyrate	A4107	1716-12-7	C10	L1021-03	186.18	C10H11O2.Na	C1=CC=C(C=C1)CCCC(=O)[O-].[Na+]	Sodium	Metabolic Disease	HDAC	Soluble in DMSO > 10 mM	NF-κB	http://www.apexbt.com/sodium-phenylbutyrate.html	97.6258	96.1461	128.929	91.7772
MLN8237 (Alisertib)	A4110	1028486-01-2	C11	L1021-03	518.92	C27H20ClFN4O4	COC1=C(C(=CC=C1)F)C2=NCC3=CN=C(N=C3C4=C2C=C(C=C4)Cl)NC5=CC(=C(C=C5)C(=O)O)OC	Free Base		Aurora Kinase	Soluble in DMSO > 10 mM	Chromatin/Epigenetics	http://www.apexbt.com/mln8237-alisertib.html	39.2999	66.1936	86.4602	52.6878
Vehicle			C12	L1021-03										100	100	100	100
VX-680 (MK-0457,Tozasertib)	A4111	639089-54-6	D01	L1021-03	464.59	C23H28N8OS	CC1=CC(=NN1)NC2=NC(=NC(=C2)N3CCN(CC3)C)SC4=CC=C(C=C4)NC(=O)C5CC5	Free Base		Aurora Kinase	Soluble in DMSO > 10 mM	Chromatin/Epigenetics	http://www.apexbt.com/vx-680-mk-0457-tozasertib.html	64.8817	93.2044	155.112	26.0815
Barasertib (AZD1152-HQPA)	A4112	722544-51-6	D02	L1021-03	507.56	C26H30FN7O3	CCN(CCCOC1=CC2=C(C=C1)C(=NC=N2)NC3=NNC(=C3)CC(=O)NC4=CC(=CC=C4)F)CCO	Free Base		Aurora Kinase	Soluble in DMSO > 10 mM	Chromatin/Epigenetics	http://www.apexbt.com/barasertib-azd1152-hqpa.html	56.2573	78.1154	136.381	32.512
Tofacitinib (CP-690550) Citrate	A4135	540737-29-9	D03	L1021-03	504.49	C16H20N6O.C6H8O7	CC1CCN(CC1N(C)C2=NC=NC3=C2C=CN3)C(=O)CC#N.C(C(=O)O)C(CC(=O)O)(C(=O)O)O	Citrate	Cancer	JAK	Soluble in DMSO > 10 mM	Chromatin/Epigenetics	http://www.apexbt.com/tofacitinib-cp-690550-citrate.html	52.9004	73.5356	90.3005	53.2771
TG101348 (SAR302503)	A4136	936091-26-8	D04	L1021-03	524.68	C27H36N6O3S	CC1=CN=C(N=C1NC2=CC(=CC=C2)S(=O)(=O)NC(C)(C)C)NC3=CC=C(C=C3)OCCN4CCCC4	Free Base		JAK	Soluble in DMSO > 10 mM	Chromatin/Epigenetics	http://www.apexbt.com/tg101348-sar302503.html	62.1557	68.296	57.4863	40.0934
Tofacitinib (CP-690550,Tasocitinib)	A4138	477600-75-2	D05	L1021-03	312.37	C16H20N6O	CC1CCN(CC1N(C)C2=NC=NC3=C2C=CN3)C(=O)CC#N	Free Base	Inflammation	JAK	Soluble in DMSO > 10 mM	Chromatin/Epigenetics	http://www.apexbt.com/tofacitinib-cp-690550-tasocitinib.html	56.2607	73.6479	101.432	58.6109
LY2784544	A4147	1229236-86-5	D06	L1021-03	469.94	C23H25ClFN7O	CC1=CC(=NN1)NC2=NN3C(=C(N=C3C(=C2)CN4CCOCC4)C)CC5=C(C=C(C=C5)Cl)F	Free Base		JAK	Soluble in DMSO > 10 mM	Chromatin/Epigenetics	http://www.apexbt.com/ly2784544.html	69.838	85.1507	152.708	51.3187
Olaparib (AZD2281, Ku-0059436)	A4154	763113-22-0	D07	L1021-03	434.46	C24H23FN4O3	C1CC1C(=O)N2CCN(CC2)C(=O)C3=C(C=CC(=C3)CC4=NNC(=O)C5=CC=CC=C54)F	Free Base	Cancer	PARP	Soluble in DMSO > 10 mM	Chromatin/Epigenetics	http://www.apexbt.com/olaparib-azd2281-ku-0059436.html	79.4503	91.229	146.751	66.9766
Rucaparib (AG-014699,PF-01367338)	A4156	459868-92-9	D08	L1021-03	421.36	C19H18FN3O.H3PO4	OP(O)(O)=O.FC1=CC2=C3C(CCNC2=O)=C(C4=CC=C(CNC)C=C4)NC3=C1	Phosphate		PARP	Soluble in DMSO > 10 mM	Chromatin/Epigenetics	http://www.apexbt.com/rucaparib-ag-014699-pf-01367338.html	88.019	86.2195	195.344	76.7886
EX 527 (SEN0014196)	A4181	49843-98-3	D09	L1021-03	248.71	C13H13ClN2O	C1CC(C2=C(C1)C3=C(N2)C=CC(=C3)Cl)C(=O)N	Free Base		Sirtuin	Soluble in DMSO > 10 mM	Chromatin/Epigenetics	http://www.apexbt.com/ex-527-sen0014196.html	63.5386	98.8824	146.157	102.06
Resveratrol	A4182	501-36-0	D10	L1021-03	228.24	C14H12O3	C1=CC(=CC=C1C=CC2=CC(=CC(=C2)O)O)O	Free Base	Infection	Sirtuin	Soluble in DMSO > 10 mM	Chromatin/Epigenetics	http://www.apexbt.com/resveratrol-16559.html	279.546	255.713	285.001	220.579
FG-4592 (ASP1517)	A4187	808118-40-3	D11	L1021-03	352.34	C19H16N2O5	CC1=NC(=C(C2=C1C=C(C=C2)OC3=CC=CC=C3)O)C(=O)NCC(=O)O	Free Base			Soluble in DMSO > 10 mM		http://www.apexbt.com/fg-4592-asp1517.html	100.765	87.8698	132.134	87.3963
Vehicle			D12	L1021-03										100	100	100	100
2-Methoxyestradiol (2-MeOE2)	A4188	362-07-2	E01	L1021-03	302.41	C19H26O3	CC12CCC3C(C1CCC2O)CCC4=CC(=C(C=C34)OC)O	Free Base	Cancer	HIF	Soluble in DMSO > 10 mM	Chromatin/Epigenetics	http://www.apexbt.com/2-methoxyestradiol-2-meoe2.html	105.276	115.254	173.544	44.0989
Lenalidomide (CC-5013)	A4211	191732-72-6	E02	L1021-03	259.3	C13H13N3O3	C1CC(=O)NC(=O)C1N2CC3=C(C2=O)C=CC=C3N	Free Base	Cardiovascular Disease	TNF-α	Soluble in DMSO > 10 mM	Apoptosis	http://www.apexbt.com/lenalidomide-cc-5013.html	79.4426	89.8689	123.806	62.3467
Pomalidomide (CC-4047)	A4212	19171-19-8	E03	L1021-03	273.2	C13H11N3O4	C1CC(=O)NC(=O)C1N2C(=O)C3=C(C2=O)C(=CC=C3)N	Free Base	Cancer	TNF-α	Soluble in DMSO > 10 mM	Apoptosis	http://www.apexbt.com/pomalidomide-cc-4047.html	82.6605	93.7128	118.009	73.6497
Thalidomide	A4216	50-35-1	E04	L1021-03	258.23	C13H10N2O4	C1CC(=O)NC(=O)C1N2C(=O)C3=CC=CC=C3C2=O	Free Base	Immunology	TNF-α	Soluble in DMSO > 10 mM	Apoptosis	http://www.apexbt.com/thalidomide.html	87.2876	93.0108	106.994	75.9262
Birinapant (TL32711)	A4219	1260251-31-7	E05	L1021-03	806.94	C42H56F2N8O6	CCC(C(=O)N1CC(CC1CC2=C(NC3=C2C=CC(=C3)F)C4=C(C5=C(N4)C=C(C=C5)F)CC6CC(CN6C(=O)C(CC)NC(=O)C(C)NC)O)O)NC(=O)C(C)NC	Free Base		IAP	Soluble in DMSO > 10 mM	Apoptosis	http://www.apexbt.com/birinapant-tl32711.html	96.3697	83.3449	39.1233	41.055
YM155	A4221	781661-94-7	E06	L1021-03	443.3	C20H19BrN4O3	CC1=[N+](C2=C(N1CCOC)C(=O)C3=CC=CC=C3C2=O)CC4=NC=CN=C4.[Br-]	Free Base		IAP	Soluble in DMSO > 10 mM	Apoptosis	http://www.apexbt.com/ym155.html	27.927	34.8965	38.5089	23.2149
Cyclophosphamide monohydrate	A4232	6055-19-2	E07	L1021-03	279.1	C7H15Cl2N2O2P.H2O	C1CNP(=O)(OC1)N(CCCl)CCCl.O	Monohydrate	Cancer	Others	Soluble in DMSO > 10 mM	Others	http://www.apexbt.com/cyclophosphamide-monohydrate-17050.html	97.47	101.386	117.569	96.0918
Methylprednisolone	A4233	83-43-2	E08	L1021-03	374.48	C22H30O5	CC1CC2C3CCC(C3(CC(C2C4(C1=CC(=O)C=C4)C)O)C)(C(=O)CO)O	Free Base	Immunology	Glucocorticoid Receptor	Soluble in DMSO > 10 mM	GPCR/G protein	http://www.apexbt.com/methylprednisolone-16832.html	137.167	96.7124	210.557	107.643
Amuvatinib (MP-470, HPK 56)	A4237	850879-09-3	E09	L1021-03	447.51	C23H21N5O3S	C1CN(CCN1C2=NC=NC3=C2OC4=CC=CC=C43)C(=S)NCC5=CC6=C(C=C5)OCO6	Free Base		c-RET	Soluble in DMSO > 10 mM	Tyrosine Kinase/Adaptors	http://www.apexbt.com/amuvatinib-mp-470-hpk-56.html	71.4033	73.5483	113.864	84.799
Abiraterone	A4240	154229-19-3	E10	L1021-03	349.52	C24H31NO	CC12CCC(CC1=CCC3C2CCC4(C3CC=C4C5=CN=CC=C5)C)O	Free Base	Endocrinology	P45	Soluble in DMSO	Metabolism	http://www.apexbt.com/abiraterone.html	118.915	93.1085	152.438	102.926
Rosiglitazone maleate	A4302	155141-29-0	E11	L1021-03	473.5	C18H19N3O3S.C4H4O4	CN(CCOC1=CC=C(C=C1)CC2C(=O)NC(=O)S2)C3=CC=CC=N3.C(=CC(=O)O)C(=O)O	Maleate	Infection	PPAR	Soluble in DMSO > 10 mM	Metabolism	http://www.apexbt.com/rosiglitazone-maleate.html	96.1238	98.532	147.597	104.065
Vehicle			E12	L1021-03										100	100	100	100
Rosiglitazone	A4304	122320-73-4	F01	L1021-03	357.43	C18H19N3O3S	CN(CCOC1=CC=C(C=C1)CC2C(=O)NC(=O)S2)C3=CC=CC=N3	Free Base	Cancer	PPAR	Soluble in DMSO > 10 mM	Metabolism	http://www.apexbt.com/rosiglitazone.html	140.104	132.902	247.354	99.5667
Ketoconazole	A4316	65277-42-1	F02	L1021-03	531.43	C26H28Cl2N4O4	CC(=O)N1CCN(CC1)C2=CC=C(C=C2)OCC3COC(O3)(CN4C=CN=C4)C5=C(C=C(C=C5)Cl)Cl	Free Base	Infection	P45	Soluble in DMSO	Metabolism	http://www.apexbt.com/ketoconazole.html	86.1627	101.432	130.341	60.9574
Apremilast (CC-10004)	A4317	608141-41-9	F03	L1021-03	460.5	C22H24N2O7S	CCOC1=C(C=CC(=C1)C(CS(=O)(=O)C)N2C(=O)C3=C(C2=O)C(=CC=C3)NC(=O)C)OC	Free Base	Inflammation	PDE	Soluble in DMSO > 10 mM	Metabolism	http://www.apexbt.com/apremilast-cc-10004.html	90.7677	98.2647	121.834	75.7701
Roflumilast	A4319	162401-32-3	F04	L1021-03	403.21	C17H14Cl2F2N2O3	C1CC1COC2=C(C=CC(=C2)C(=O)NC3=C(C=NC=C3Cl)Cl)OC(F)F	Free Base	Neurological Disease	PDE	Soluble in DMSO > 10 mM	Metabolism	http://www.apexbt.com/roflumilast.html	90.3316	92.3521	131.781	80.8716
Voriconazole	A4320	137234-62-9	F05	L1021-03	349.31	C16H14F3N5O	CC(C1=NC=NC=C1F)C(CN2C=NC=N2)(C3=C(C=C(C=C3)F)F)O	Free Base	Infection		Soluble in DMSO > 10 mM		http://www.apexbt.com/voriconazole.html	87.5829	92.8246	111.787	71.0153
Sildenafil Citrate	A4321	171599-83-0	F06	L1021-03	666.7	C22H30N6O4S.C6H8O7	CCCC1=NN(C2=C1NC(=NC2=O)C3=C(C=CC(=C3)S(=O)(=O)N4CCN(CC4)C)OCC)C.C(C(=O)O)C(CC(=O)O)(C(=O)O)O	Citrate	Cardiovascular Disease	PDE	Soluble in DMSO > 10 mM	Metabolism	http://www.apexbt.com/sildenafil-citrate-17354.html	79.6943	94.9741	133.923	83.6951
Clarithromycin	A4322	81103-11-9	F07	L1021-03	747.95	C38H69NO13	CCC1C(C(C(C(=O)C(CC(C(C(C(C(C(=O)O1)C)OC2CC(C(C(O2)C)O)(C)OC)C)OC3C(C(CC(O3)C)N(C)C)O)(C)OC)C)C)O)(C)O	Free Base	Neurological Disease		Soluble in DMSO		http://www.apexbt.com/clarithromycin.html	91.9501	92.6295	108.865	94.7307
Pioglitazone HCl	A4324	112529-15-4	F08	L1021-03	392.9	C19H20N2O3S.HCl	CCC1=CN=C(C=C1)CCOC2=CC=C(C=C2)CC3C(=O)NC(=O)S3.Cl	Hydrochloride	Metabolic Disease	PPAR	Soluble in DMSO > 10 mM	Metabolism	http://www.apexbt.com/pioglitazone-hcl.html	92.1764	91.8809	145.768	81.008
Tadalafil	A4327	171596-29-5	F09	L1021-03	389.4	C22H19N3O4	O=C1N(C)CC(N([C@@H]2C(C=C3)=CC4=C3OCO4)[C@]1([H])CC5=C2NC6=CC=CC=C56)=O	Free Base	Cardiovascular Disease	PDE	Soluble in DMSO > 10 mM	Metabolism	http://www.apexbt.com/tadalafil.html	92.6532	87.8604	120.254	93.2831
Rolipram	A4328	61413-54-5	F10	L1021-03	275.34	C16H21NO3	COC1=C(C=C(C=C1)C2CC(=O)NC2)OC3CCCC3	Free Base	Inflammation	PDE	Soluble in DMSO > 10 mM	Metabolism	http://www.apexbt.com/rolipram.html	94.4169	88.5351	123.726	89.7945
Isotretinoin	A4330	4759-48-2	F11	L1021-03	300.44	C20H28O2	CC1=C(C(CCC1)(C)C)C=CC(=CC=CC(=CC(=O)O)C)C	Free Base	Metabolic Disease	Dopamine β-hydroxylase	Soluble in DMSO > 10 mM	Metabolism	http://www.apexbt.com/isotretinoin-17320.html	91.5721	90.4159	142.992	77.3575
Vehicle			F12	L1021-03										100	100	100	100
Avanafil	A4334	330784-47-9	G01	L1021-03	483.95	C23H26ClN7O3	COC1=C(C=C(C=C1)CNC2=NC(=NC=C2C(=O)NCC3=NC=CC=N3)N4CCCC4CO)Cl	Free Base	Cardiovascular Disease		Soluble in DMSO > 10 mM		http://www.apexbt.com/avanafil.html	114.493	135.398	121.379	74.9227
Mycophenolate Mofetil	A4336	128794-94-5	G02	L1021-03	433.49	C23H31NO7	CC1=C(C(=C(C2=C1COC2=O)O)CC=C(C)CCC(=O)OCCN3CCOCC3)OC	Free Base	Immunology	Dehydrogenase	Soluble in DMSO > 10 mM	Metabolism	http://www.apexbt.com/mycophenolate-mofetil.html	61.5965	79.7902	56.3315	46.6548
Cilostazol	A4337	73963-72-1	G03	L1021-03	369.46	C20H27N5O2	C1CCC(CC1)N2C(=NN=N2)CCCCOC3=CC4=C(C=C3)NC(=O)CC4	Free Base	Cardiovascular Disease	PDE	Soluble in DMSO > 10 mM	Metabolism	http://www.apexbt.com/cilostazol-17268.html	85.9884	90.8839	112.611	72.6393
Rivaroxaban	A4338	366789-02-8	G04	L1021-03	435.88	C19H18ClN3O5S	C1COCC(=O)N1C2=CC=C(C=C2)N3CC(OC3=O)CNC(=O)C4=CC=C(S4)Cl	Free Base	Metabolic Disease	Factor Xa	Soluble in DMSO > 10 mM	Metabolism	http://www.apexbt.com/rivaroxaban.html	78.3861	82.8708	106.376	75.2351
Pimobendan	A4340	74150-27-9	G05	L1021-03	334.37	C19H18N4O2	CC1CC(=O)NN=C1C2=CC3=C(C=C2)N=C(N3)C4=CC=C(C=C4)OC	Free Base	Cardiovascular Disease	PDE	Soluble in DMSO > 10 mM	Metabolism	http://www.apexbt.com/pimobendan.html	84.2232	91.3313	103.845	83.0095
Apixaban	A4341	503612-47-3	G06	L1021-03	459.5	C25H25N5O4	COC1=CC=C(C=C1)N2C3=C(CCN(C3=O)C4=CC=C(C=C4)N5CCCCC5=O)C(=N2)C(=O)N	Free Base	Cardiovascular Disease	Thrombin	Soluble in DMSO > 10 mM	Proteases/Proteasome	http://www.apexbt.com/apixaban.html	87.6871	99.0446	101.538	86.6644
Gimeracil	A4342	103766-25-2	G07	L1021-03	145.54	C5H4ClNO2	C1=C(C(=CNC1=O)Cl)O	Free Base	Neurological Disease	Dehydrogenase	Soluble in DMSO > 10 mM	Metabolism	http://www.apexbt.com/gimeracil-17258.html	91.414	92.2466	109.503	91.708
Dyphylline	A4343	479-18-5	G08	L1021-03	254.24	C10H14N4O4	CN1C2=C(C(=O)N(C1=O)C)N(C=N2)CC(CO)O	Free Base	Respiratory Disease	PDE	Soluble in DMSO > 10 mM	Metabolism	http://www.apexbt.com/dyphylline.html	85.5397	93.476	112.547	91.8772
Ozagrel	A4344	82571-53-7	G09	L1021-03	228.25	C13H12N2O2	C1=CC(=CC=C1CN2C=CN=C2)C=CC(=O)O	Free Base	Cardiovascular Disease	Factor Xa	Soluble in DMSO > 10 mM	Metabolism	http://www.apexbt.com/ozagrel-17256.html	85.7808	86.4672	105.624	89.7115
Aminophylline	A4346	317-34-0	G10	L1021-03	420.43	C16H24N10O4	CN1C2=C(C(=O)N(C1=O)C)NC=N2.CN1C2=C(C(=O)N(C1=O)C)NC=N2.C(CN)N	Ethylenediamine	Respiratory Disease	PDE	Soluble in DMSO > 10 mM	Metabolism	http://www.apexbt.com/aminophylline.html	74.535	85.7991	86.6998	83.3033
Methotrexate	A4347	1959-5-2	G11	L1021-03	454.44	C20H22N8O5	CN(CC1=CN=C2C(=N1)C(=NC(=N2)N)N)C3=CC=C(C=C3)C(=O)NC(CCC(=O)O)C(=O)O	Free Base	Cancer	DHFR	Soluble in DMSO > 10 mM	Metabolism	http://www.apexbt.com/methotrexate.html	56.2593	83.9776	128.038	73.7891
Vehicle			G12	L1021-03										100	100	100	100
Trilostane	A4348	13647-35-3	H01	L1021-03	329.43	C20H27NO3	N#CC1=C([C@@]2([H])O[C@@]2(C([H])([H])C3([H])[H])[C@@](C1([H])[H])(C([H])([H])[H])[C@]4([H])[C@]3([H])[C@@](C([H])([H])C([H])([H])[C@]5([H])O[H])([H])[C@]5(C([H])([H])[H])C([H])([H])C4([H])[H])O[H]	Free Base	Endocrinology	Dehydrogenase	Soluble in DMSO > 10 mM	Metabolism	http://www.apexbt.com/trilostane-17262.html	110.981	124.716	103.237	59.0071
S- (+)-Rolipram	A4349	85416-73-5	H02	L1021-03	275.34	C16H21NO3	COC1=C(C=C(C=C1)C2CC(=O)NC2)OC3CCCC3	Free Base		PDE	Soluble in DMSO > 10 mM	Metabolism	http://www.apexbt.com/s-rolipram.html	98.6765	112.788	108.37	65.5279
Pralatrexate	A4350	146464-95-1	H03	L1021-03	477.47	C23H23N7O5	C#CCC(CC1=CN=C2C(=N1)C(=NC(=N2)N)N)C3=CC=C(C=C3)C(=O)NC(CCC(=O)O)C(=O)O	Free Base	Metabolic Disease	DHFR	Soluble in DMSO > 10 mM	Metabolism	http://www.apexbt.com/pralatrexate.html	58.0635	103.375	119.87	60.5011
Anagrelide HCl	A4352	58579-51-4	H04	L1021-03	292.55	C10H7Cl2N3O.HCl	C1C2=C(C=CC(=C2Cl)Cl)NC3=NC(=O)CN31.Cl	Hydrochloride	Endocrinology	PDE	Soluble in DMSO > 10 mM	Metabolism	http://www.apexbt.com/anagrelide-hcl.html	93.5205	105.899	107.109	73.4784
Pyrimethamine	A4353	58-14-0	H05	L1021-03	248.71	C12H13ClN4	CCC1=C(C(=NC(=N1)N)N)C2=CC=C(C=C2)Cl	Free Base	Immunology	DHFR	Soluble in DMSO > 10 mM	Metabolism	http://www.apexbt.com/pyrimethamine-17263.html	73.3205	90.318	85.6578	68.4766
Dorzolamide HCl	A4357	130693-82-2	H06	L1021-03	360.9	C10H16N2O4S3.HCl	CCNC1CC(S(=O)(=O)C2=C1C=C(S2)S(=O)(=O)N)C.Cl	Hydrochloride		Carbonic Anhydrase	Soluble in DMSO	Metabolism	http://www.apexbt.com/dorzolamide-hcl.html	88.7205	102.587	92.3849	83.6139
Brinzolamide	A4359	138890-62-7	H07	L1021-03	383.51	C12H21N3O5S3	CCNC1CN(S(=O)(=O)C2=C1C=C(S2)S(=O)(=O)N)CCCOC	Free Base	Neurological Disease	Carbonic Anhydrase	Soluble in DMSO > 10 mM	Metabolism	http://www.apexbt.com/brinzolamide.html	97.773	106.394	104.62	94.821
Topiramate	A4360	97240-79-4	H08	L1021-03	339.36	C12H21NO8S	CC1(OC2COC3(C(C2O1)OC(O3)(C)C)COS(=O)(=O)N)C	Free Base	Neurological Disease	Carbonic Anhydrase	Soluble in DMSO > 10 mM	Metabolism	http://www.apexbt.com/topiramate.html	91.5596	111.816	116.525	94.7555
Fluvastatin Sodium	A4363	93957-55-2	H09	L1021-03	433.45	C24H25FNNaO4	CC(C)N1C2=CC=CC=C2C(=C1C=CC(CC(CC(=O)[O-])O)O)C3=CC=C(C=C3)F.[Na+]	Sodium	Cardiovascular Disease	HMG-CoA Reductase	Soluble in DMSO	Metabolism	http://www.apexbt.com/fluvastatin-sodium.html	43.6152	85.5685	84.2115	53.1224
Methazolamide	A4364	554-57-4	H10	L1021-03	236.27	C5H8N4O3S2	CC(=O)N=C1N(N=C(S1)S(=O)(=O)N)C	Free Base	Neurological Disease	Carbonic Anhydrase	Soluble in DMSO > 10 mM	Metabolism	http://www.apexbt.com/methazolamide.html	97.0643	127.305	102.019	93.7428
Lovastatin	A4365	75330-75-5	H11	L1021-03	404.54	C24H36O5	CCC(C)C(=O)OC1CC(C=C2C1C(C(C=C2)C)CCC3CC(CC(=O)O3)O)C	Free Base	Respiratory Disease	HMG-CoA Reductase	Soluble in DMSO > 10 mM	Metabolism	http://www.apexbt.com/lovastatin-17356.html	89.1551	109.017	101.426	86.6234
Vehicle			H12	L1021-03										100	100	100	100
Rasagiline Mesylate	A4366	161735-79-1	A01	L1021-04	267.34	C12H13N.CH4O3S	CS(=O)(=O)O.C#CCNC1CCC2=CC=CC=C12	Mesylate	Cardiovascular Disease	MAO	Soluble in DMSO > 10 mM	Metabolism	http://www.apexbt.com/rasagiline-mesylate-17279.html	97.4031	104.764	83.3398	71.4942
Atorvastatin Calcium	A4367	134523-03-8	A02	L1021-04	1155.34	2(C33H34FN2O5).Ca	CC(C)C1=C(C(=C(N1CCC(CC(CC(=O)[O-])O)O)C2=CC=C(C=C2)F)C3=CC=CC=C3)C(=O)NC4=CC=CC=C4.CC(C)C1=C(C(=C(N1CCC(CC(CC(=O)[O-])O)O)C2=CC=C(C=C2)F)C3=CC=CC=C3)C(=O)NC4=CC=CC=C4.[Ca+2]	Calcium	Cardiovascular Disease	HMG-CoA Reductase	Soluble in DMSO > 10 mM	Metabolism	http://www.apexbt.com/atorvastatin-calcium.html	32.7289	79.5685	71.5631	41.4956
Safinamide Mesylate	A4368	202825-46-5	A03	L1021-04	398.45	C17H19FN2O2.CH4O3S	CC(C(=O)N)NCC1=CC=C(C=C1)OCC2=CC(=CC=C2)F.CS(=O)(=O)O	Mesylate		MAO	Soluble in DMSO > 10 mM	Metabolism	http://www.apexbt.com/safinamide-mesylate.html	157.93	170.509	213.827	75.0208
Pravastatin sodium	A4369	81131-70-6	A04	L1021-04	446.51	C23H35O7.Na	CCC(C)C(=O)OC1CC(C=C2C1C(C(C=C2)C)CCC(CC(CC(=O)[O-])O)O)O.[Na+]	Free Base	Metabolic Disease	HMG-CoA Reductase	Soluble in DMSO > 10 mM	Metabolism	http://www.apexbt.com/pravastatin-sodium.html	106.374	98.4581	112.287	87.665
Moclobemide (Ro 111163)	A4370	71320-77-9	A05	L1021-04	268.74	C13H17ClN2O2	C1COCCN1CCNC(=O)C2=CC=C(C=C2)Cl	Free Base	Neurological Disease	MAO	Soluble in DMSO > 10 mM	Metabolism	http://www.apexbt.com/moclobemide-ro-111163.html	110.052	104.029	106.133	107.197
Evacetrapib (LY2484595)	A4377	1186486-62-3	A06	L1021-04	638.65	C31H36F6N6O2	CC1=CC(=C2C(=C1)C(CCCN2CC3CCC(CC3)C(=O)O)N(CC4=CC(=CC(=C4)C(F)(F)F)C(F)(F)F)C5=NN(N=N5)C)C	Free Base		CETP	Soluble in DMSO > 10 mM	Metabolism	http://www.apexbt.com/evacetrapib-ly2484595.html	76.3803	108.322	115.333	82.3959
Lonafarnib	A4379	193275-84-2	A07	L1021-04	638.82	C27H31Br2ClN4O2	C1CN(CCC1CC(=O)N2CCC(CC2)C3C4=C(C=C(C=C4CCC5=CC(=CN=C35)Br)Cl)Br)C(=O)N	Free Base		Transferase	Soluble in DMSO > 10 mM	Metabolism	http://www.apexbt.com/lonafarnib.html	28.8355	28.4047	154.818	69.8575
Tolcapone	A4383	134308-13-7	A08	L1021-04	273.24	C14H11NO5	CC1=CC=C(C=C1)C(=O)C2=CC(=C(C(=C2)O)O)[N+](=O)[O-]	Free Base	Metabolic Disease	Transferase	Soluble in DMSO > 10 mM	Metabolism	http://www.apexbt.com/tolcapone.html	98.3063	83.5876	100.059	109.801
Ganetespib (STA-9090)	A4385	888216-25-9	A09	L1021-04	364.4	C20H20N4O3	CC(C)C1=CC(=C2NNC(=O)N2C3=CC4=C(C=C3)N(C=C4)C)C(=O)C=C1O	Free Base		HSP	Soluble in DMSO > 10 mM	Proteases/Proteasome	http://www.apexbt.com/ganetespib-sta-9090.html	45.7832	51.0759	46.4496	72.8573
Pemetrexed	A4390	150399-23-8	A10	L1021-04	471.37	C20H19N5Na2O6	C1=CC(=CC=C1CCC2=CNC3=C2C(=O)N=C(N3)N)C(=O)NC(CCC(=O)[O-])C(=O)[O-].[Na+].[Na+]	Free Base	Cancer	DHFR	Soluble in DMSO	Metabolism	http://www.apexbt.com/pemetrexed.html	61.9734	66.5755	81.5385	90.7454
Paclitaxel (Taxol)	A4393	33069-62-4	A11	L1021-04	853.91	C47H51NO14	O=C(N[C@H]([C@H](C(O[C@H]1C[C@]2(O)C(C)(C)C([C@@H](OC(C)=O)C([C@@]3(C)[C@]([C@@](CO4)(OC(C)=O)[C@H]4C[C@@H]3O)([H])[C@@H]2OC(C5=CC=CC=C5)=O)=O)=C1C)=O)O)C6=CC=CC=C6)C7=CC=CC=C7	Free Base	Cancer	Autophagy	Soluble in DMSO > 10 mM	Ubiquitination	http://www.apexbt.com/paclitaxel-17642.html	33.7732	53.9274	62.4142	34.7625
Vehicle			A12	L1021-04										100	100	100	100
Docetaxel	A4394	114977-28-5	B01	L1021-04	807.88	C43H53NO14	O=C(N[C@H]([C@H](C(O[C@H]1C[C@]2(O)C(C)(C)C([C@@H](O)C([C@@]3(C)[C@]([C@@](CO4)(OC(C)=O)[C@@]4([H])C[C@@H]3O)([H])[C@@H]2OC(C5=CC=CC=C5)=O)=O)=C1C)=O)O)C6=CC=CC=C6)OC(C)(C)C	Free Base	Cancer	Mitotic	Soluble in DMSO > 10 mM	Cell Cycle/Checkpoint	http://www.apexbt.com/docetaxel-17473.html	82.6093	83.9241	137.521	22.4859
10-DAB (10-Deacetylbaccatin)	A4395	32981-86-5	B02	L1021-04	544.59	C29H36O10	O[C@](C(C)(C)C1=C(C)[C@H]2O)(C2)[C@H]([C@@H]([C@@](C([C@H]1O)=O)(C)[C@@H]3O)[C@]4([C@@H](C3)OC4)OC(C)=O)OC(C5=CC=CC=C5)=O	Free Base	Cancer	Cytoskeleton	Soluble in DMSO > 10 mM	Cell Cycle/Checkpoint	http://www.apexbt.com/10-dab-10-deacetylbaccatin-17473.html	61.424	61.0971	87.9458	16.0428
Mitomycin C	A4452	1950-7-7	B03	L1021-04	334.33	C15H18N4O5	NC(C1=O)=C(C)C(C2=C1[C@@H](COC(N)=O)[C@]3(OC)N2C[C@H]4[C@@H]3N4)=O	Free Base		Apoptosis Inducers	Soluble in DMSO > 10 mM	Apoptosis	http://www.apexbt.com/mitomycin-c.html	26.305	32.7211	32.6443	15.3093
Streptozocin	A4457	18883-66-4	B04	L1021-04	265.22	C8H15N3O7	CN(C(=O)NC1C(C(C(OC1O)CO)O)O)N=O	Free Base	Cancer	Apoptosis Inducers	Soluble in DMSO > 10 mM	Apoptosis	http://www.apexbt.com/streptozocin.html	91.8528	78.6421	100.299	81.4492
Melphalan	A4473	148-82-3	B05	L1021-04	305.2	C13H18Cl2N2O2	C1=CC(=CC=C1CC(C(=O)O)N)N(CCCl)CCCl	Free Base	Cancer	Other Apoptosis	Soluble in DMSO > 10 mM	Apoptosis	http://www.apexbt.com/melphalan-20924.html	93.3296	80.7799	106.759	91.0178
Asenapine	A5010	85650-56-2	B06	L1021-04	401.84	C17H16ClNO.C4H4O4	[H][C@@]1(C(C=C(Cl)C=C2)=C2OC3=C4C=CC=C3)[C@]4([H])CN(C)C1.OC(/C=C/C(O)=O)=O	Free Base	Neurological Disease	5-HT Receptor	Soluble in DMSO > 10 mM	Neuroscience	http://www.apexbt.com/asenapine.html	95.4381	83.4649	101.455	97.1672
Ivacaftor (VX-770)	A5047	873054-44-5	B07	L1021-04	392.49	C24H28N2O3	CC(C)(C)C1=CC(=C(C=C1NC(=O)C2=CNC3=CC=CC=C3C2=O)O)C(C)(C)C	Free Base	Respiratory disease	CFTR	Soluble in DMSO > 10 mM	Membrane Transporter/Ion Channel	http://www.apexbt.com/ivacaftor-vx-770.html	61.4358	109.565	159.044	127.765
Edaravone	A5059	89-25-8	B08	L1021-04	174.2	C10H10N2O	CC1=NN(C(=O)C1)C2=CC=CC=C2	Free Base	Cardiovascular Disease	Others	Soluble in DMSO > 10 mM	Others	http://www.apexbt.com/edaravone.html	43.0688	83.0206	112.167	121.623
Bicalutamide	A5065	90357-06-5	B09	L1021-04	430.37	C18H14F4N2O4S	CC(CS(=O)(=O)C1=CC=C(C=C1)F)(C(=O)NC2=CC(=C(C=C2)C#N)C(F)(F)F)O	Free Base	Endocrinology	Androgen Receptor	Soluble in DMSO > 10 mM	Endocrinology and Hormones	http://www.apexbt.com/bicalutamide.html	90.5409	78.4305	94.1756	116.021
Heparin sodium	A5066	9041-8-1	B10	L1021-04	6000-20000	(C12H16NS2Na3)20	O[C@@H]1C(OS([O-])(=O)=O)[C@H](OC2[C@@H](COS([O-])(=O)=O)OC(O)C(NS([O-])(=O)=O)[C@H]2O)OC(C([O-])=O)C1O.[Na+].[Na+].[Na+].[Na+]	Free Base	Cardiovascular Disease	Others	Soluble in DMSO	Others	http://www.apexbt.com/heparin-sodium-22464.html	88.0502	73.1745	87.9737	106.383
Meropenem	A5124	96036-03-2	B11	L1021-04	383.46	C17H25N3O5S	CC1C2C(C(=O)N2C(=C1SC3CC(NC3)C(=O)N(C)C)C(=O)O)C(C)O	Free Base	Infection	Antibiotic	Soluble in DMSO > 10 mM	Microbiology & Virology	http://www.apexbt.com/meropenem-22012.html	86.0547	77.8613	93.9084	104.823
Vehicle			B12	L1021-04										100	100	100	100
Irinotecan	A5133	97682-44-5	C01	L1021-04	586.68	C33H38N4O6	O=C(OC1)C(O)(CC)C2=C1C(N(CC3=C4N=C5C(C=C(OC(N6CCC(N7CCCCC7)CC6)=O)C=C5)=C3CC)C4=C2)=O	Free Base	Cancer	Topoisomerase	Soluble in DMSO	DNA Damage/DNA Repair	http://www.apexbt.com/irinotecan-22148.html	76.2527	111.521	118.88	54.0891
Finasteride	A5143	98319-26-7	C02	L1021-04	372.54	C23H36N2O2	CC12CCC3C(C1CCC2C(=O)NC(C)(C)C)CCC4C3(C=CC(=O)N4)C	Free Base	Endocrinology	5-alpha Reductase	Soluble in DMSO > 10 mM	Endocrinology and Hormones	http://www.apexbt.com/finasteride.html	93.543	80.8887	120.232	59.4487
Ondansetron HCl	A5166	99614-01-4	C03	L1021-04	329.82	C18H19N3O.HCl	CC1=NC=CN1CC2CCC3=C(C2=O)C4=CC=CC=C4N3C.Cl	Hydrochloride	Infection	5-HT Receptor	Soluble in DMSO > 10 mM	Neuroscience	http://www.apexbt.com/ondansetron-hcl.html	83.3102	81.6427	122.846	68.3977
Alfuzosin HCl	A5173	81403-68-1	C04	L1021-04	425.91	C19H27N5O4.HCl	CN(CCCNC(=O)C1CCCO1)C2=NC3=CC(=C(C=C3C(=N2)N)OC)OC.Cl	Hydrochloride		Adrenergic Receptor	Soluble in DMSO > 10 mM	GPCR/G protein	http://www.apexbt.com/alfuzosin-hcl.html	91.4226	81.8473	104.127	82.8106
Linezolid	A5181	165800-03-3	C05	L1021-04	337.35	C16H20FN3O4	CC(=O)NCC1CN(C(=O)O1)C2=CC(=C(C=C2)N3CCOCC3)F	Free Base	Infection	Antibiotic	Soluble in DMSO > 10 mM	Microbiology & Virology	http://www.apexbt.com/linezolid.html	52.6325	83.3321	121.929	89.3335
Clopidogrel	A5183	120202-66-6	C06	L1021-04	419.9	C16H16ClNO2S.H2SO4	COC(=O)C(C1=CC=CC=C1Cl)N2CCC3=C(C2)C=CS3.OS(=O)(=O)O	Sulfate	Cardiovascular Disease	P2 Receptor	Soluble in DMSO > 10 mM	Neuroscience	http://www.apexbt.com/clopidogrel.html	88.583	87.581	119.365	99.7729
Vecuronium Bromide	A5220	50700-72-6	C07	L1021-04	637.73	C34H57N2O4.Br	CC(=O)OC1CC2CCC3C(C2(CC1N4CCCCC4)C)CCC5(C3CC(C5OC(=O)C)[N+]6(CCCCC6)C)C.[Br-]	Bromide	Neurological Disease	AChR	Soluble in DMSO > 10 mM	Neuroscience	http://www.apexbt.com/vecuronium-bromide-22201.html	91.8134	91.1703	111.649	117.404
Tigecycline	A5226	220620-09-7	C08	L1021-04	585.65	C29H39N5O8	CC(C)(C)NCC(=O)NC1=C(C2=C(CC3CC4C(C(=O)C(=C(C4(C(=O)C3=C2O)O)O)C(=O)N)N(C)C)C(=C1)N(C)C)O	Free Base	Infection		Soluble in DMSO > 10 mM		http://www.apexbt.com/tigecycline-22347.html	82.6226	77.0036	115.191	112.247
Tenofovir	A5275	147127-20-6	C09	L1021-04	287.21	C9H14N5O4P	CC(CN1C=NC2=C1N=CN=C2N)OCP(=O)(O)O	Free Base	Infection	Reverse Transcriptase	Soluble in DMSO > 10 mM	Microbiology & Virology	http://www.apexbt.com/tenofovir.html	97.0429	84.9028	116.525	123.495
Ranolazine 2HCl	A5300	95635-56-6	C10	L1021-04	500.46	C24H33N3O4.2HCl	CC1=C(C(=CC=C1)C)NC(=O)CN2CCN(CC2)CC(COC3=CC=CC=C3OC)O.Cl.Cl	Dihydrochloride	Cardiovascular Disease	Calcium Channel	Soluble in DMSO > 10 mM	Membrane Transporter/Ion Channel	http://www.apexbt.com/ranolazine-2hcl.html	96.5353	80.533	104.959	115.107
Repaglinide	A5316	135062-02-1	C11	L1021-04	452.59	C27H36N2O4	CCOC1=C(C=CC(=C1)CC(=O)NC(CC(C)C)C2=CC=CC=C2N3CCCCC3)C(=O)O	Free Base	Endocrinology	Potassium Channel	Soluble in DMSO > 10 mM	Membrane Transporter/Ion Channel	http://www.apexbt.com/repaglinide-22136.html	91.4767	76.2927	120.973	105.029
Vehicle			C12	L1021-04										100	100	100	100
Prazosin HCl	A5318	19237-84-4	D01	L1021-04	419.86	C19H21N5O4.HCl	COC1=C(C=C2C(=C1)C(=NC(=N2)N3CCN(CC3)C(=O)C4=CC=CO4)N)OC.Cl	Free Base		Adrenergic Receptor	Soluble in DMSO	GPCR/G protein	http://www.apexbt.com/prazosin-hcl.html	48.7039	102.787	116.144	44.4683
Tianeptine sodium	A5322	30123-17-2	D02	L1021-04	458.93	C21H24ClN2NaO4S	CN1C2=CC=CC=C2C(C3=C(S1(=O)=O)C=C(C=C3)Cl)NCCCCCCC(=O)[O-].[Na+]	Sodium Salt		5-HT Receptor	Soluble in DMSO > 10 mM	Neuroscience	http://www.apexbt.com/tianeptine-sodium-22273.html	82.136	86.5007	135.314	74.7239
Moxifloxacin HCl	A5323	186826-86-8	D03	L1021-04	437.89	C21H24FN3O4.HCl	COC1=C2C(=CC(=C1N3CC4CCCNC4C3)F)C(=O)C(=CN2C5CC5)C(=O)O.Cl	Hydrochloride	Infection	Topoisomerase	Soluble in DMSO > 10 mM	DNA Damage/DNA Repair	http://www.apexbt.com/moxifloxacin-hcl.html	91.086	88.0232	138.582	86.6497
TSU-68 (SU6668,Orantinib)	A5331	252916-29-3	D04	L1021-04	310.35	C18H18N2O3	CC1=C(NC(=C1CCC(=O)O)C)C=C2C3=CC=CC=C3NC2=O	Free Base		VEGFR	Soluble in DMSO > 10 mM	Tyrosine Kinase/Adaptors	http://www.apexbt.com/tsu-68-su6668.html	72.9874	84.5105	123.027	92.7085
Ispinesib (SB-715992)	A5343	336113-53-2	D05	L1021-04	517.06	C30H33ClN4O2	CC1=CC=C(C=C1)C(=O)N(CCCN)C(C2=NC3=C(C=CC(=C3)Cl)C(=O)N2CC4=CC=CC=C4)C(C)C	Free Base			Soluble in DMSO > 10 mM		http://www.apexbt.com/ispinesib-sb-715992.html	23.3261	27.4377	31.4142	24.5783
Marbofloxacin	A5346	115550-35-1	D06	L1021-04	362.36	C17H19FN4O4	FC1=C(C2=C(C3=C1[H])N(C([H])=C(C(O[H])=O)C3=O)N(C([H])([H])[H])C([H])([H])O2)N4C([H])([H])C([H])([H])N(C([H])([H])[H])C([H])([H])C4([H])[H]	Free Base	Infection	Antibiotic	Soluble in DMSO	Microbiology & Virology	http://www.apexbt.com/marbofloxacin.html	88.5854	95.0148	147.651	117.23
Ziprasidone HCl	A5350	122883-93-6	D07	L1021-04	449.4	C21H21ClN4OS.HCl	C1CN(CCN1CCC2=C(C=C3C(=C2)CC(=O)N3)Cl)C4=NSC5=CC=CC=C54.Cl	Hydrochloride	Neurological Disease	5-HT Receptor	Soluble in DMSO > 10 mM	Neuroscience	http://www.apexbt.com/ziprasidone-hcl.html	96.8142	103.462	131.285	141.895
Zonisamide	A5354	68291-97-4	D08	L1021-04	212.23	C8H8N2O3S	C1=CC=C2C(=C1)C(=NO2)CS(=O)(=O)N	Free Base	Neurological Disease	Calcium Channel	Soluble in DMSO > 10 mM	Membrane Transporter/Ion Channel	http://www.apexbt.com/zonisamide-22129.html	97.3096	87.3115	128.597	133.866
Venlafaxine	A5355	99300-78-4	D09	L1021-04	313.86	C17H27NO2.HCl	CN(C)CC(C1=CC=C(C=C1)OC)C2(CCCCC2)O.Cl	Hydrochloride	Neurological Disease	5-HT Receptor	Soluble in DMSO > 10 mM	Neuroscience	http://www.apexbt.com/venlafaxine-22334.html	96.7898	83.1714	122.611	131.363
Tranilast	A5375	53902-12-8	D10	L1021-04	327.33	C18H17NO5	COC1=C(C=C(C=C1)C=CC(=O)NC2=CC=CC=C2C(=O)O)OC	Free Base	Respiratory Disease	Angiotensin Receptor	Soluble in DMSO > 10 mM	GPCR/G protein	http://www.apexbt.com/tranilast.html	56.1641	40.5481	136.467	38.8842
Zileuton	A5384	111406-87-2	D11	L1021-04	236.29	C11H12N2O2S	CC(C1=CC2=CC=CC=C2S1)N(C(=O)N)O	Free Base	Respiratory Disease	5-Lipoxygenase	Soluble in DMSO > 10 mM	Metabolism	http://www.apexbt.com/zileuton-22127.html	95.4822	82.1433	104.499	123.329
Vehicle			D12	L1021-04										100	100	100	100
Varenicline Tartrate	A5391	375815-87-5	E01	L1021-04	361.35	C13H13N3.C4H6O6	O=C([C@]([C@@](C(O[H])=O)([H])O[H])([H])O[H])O[H].[H][C@@]12C([H])([H])C(C([H])([H])N([H])C2([H])[H])([H])C3=C([H])C4=NC([H])=C([H])N=C4C([H])=C13	Tartrate	Neurological Disease	AChR	Soluble in DMSO	Neuroscience	http://www.apexbt.com/varenicline-tartrate-22146.html	104.942	107.882	135.172	78.34
Iloperidone	A5399	133454-47-4	E02	L1021-04	426.48	C24H27FN2O4	CC(=O)C1=CC(=C(C=C1)OCCCN2CCC(CC2)C3=NOC4=C3C=CC(=C4)F)OC	Free Base	Neurological Disease	5-HT Receptor	Soluble in DMSO > 10 mM	Neuroscience	http://www.apexbt.com/iloperidone.html	88.8569	88.2177	125.453	74.4751
Fludarabine	A5424	21679-14-1	E03	L1021-04	285.23	C10H12FN5O4	C1=NC2=C(N1C3C(C(C(O3)CO)O)O)N=C(N=C2N)F	Free Base	Cancer	DNA Synthesis	Soluble in DMSO > 10 mM	DNA Damage/DNA Repair	http://www.apexbt.com/fludarabine.html	91.488	72.4123	216.203	75.0099
Zibotentan (ZD4054)	A5489	186497-07-4	E04	L1021-04	424.43	C19H16N6O4S	CC1=CN=C(C(=N1)OC)NS(=O)(=O)C2=C(N=CC=C2)C3=CC=C(C=C3)C4=NN=CO4	Free Base		Endothelin Receptor	Soluble in DMSO > 10 mM	GPCR/G protein	http://www.apexbt.com/zibotentan-zd4054.html	86.7874	84.236	115.492	82.6962
LY2228820	A5566	862507-23-1	E05	L1021-04	612.74	C24H29FN6.2CH4O3S	CC(C)(C)CN1C2=C(C=CC(=N2)C3=C(N=C(N3)C(C)(C)C)C4=CC=C(C=C4)F)N=C1N.CS(=O)(=O)O.CS(=O)(=O)O	Mesylate		p38	Soluble in DMSO > 10 mM	MAPK Signaling	http://www.apexbt.com/ly2228820.html	92.9265	69.4097	50.9318	79.5597
Pimasertib (AS-703026)	A5573	1236699-92-5	E06	L1021-04	431.2	C15H15FIN3O3	C1=CC(=C(C=C1I)F)NC2=C(C=CN=C2)C(=O)NCC(CO)O	Free Base		MEK1/2	Soluble in DMSO > 10 mM	MAPK Signaling	http://www.apexbt.com/pimasertib-as-703026.html	52.0443	90.6973	132.586	105.714
Daclatasvir (BMS-790052)	A5618	1214735-16-6	E07	L1021-04	738.88	C40H50N8O6	CC(C)C(C(=O)N1CCCC1C2=NC=C(N2)C3=CC=C(C=C3)C4=CC=C(C=C4)C5=CN=C(N5)C6CCCN6C(=O)C(C(C)C)NC(=O)OC)NC(=O)OC	Free Base	Infection	HCV Protease	Soluble in DMSO > 10 mM	Proteases/Proteasome	http://www.apexbt.com/daclatasvir-bms-790052.html	66.3792	107.343	96.1922	105.872
SAR245409 (XL765)	A5634	1349796-36-6	E08	L1021-04	599.66	C31H29N5O6S	CC1=C(C=C(C=C1)C(=O)NC2=CC=C(C=C2)S(=O)(=O)NC3=NC4=CC=CC=C4N=C3NC5=CC(=CC(=C5)OC)OC)OC	Free Base		PI3K	Soluble in DMSO > 10 mM	PI3K/Akt/mTOR Signaling	http://www.apexbt.com/sar245409-xl765.html	74.2174	86.6329	88.1561	132.874
BIRB 796 (Doramapimod)	A5639	285983-48-4	E09	L1021-04	527.66	C31H37N5O3	CC1=CC=C(C=C1)N2C(=CC(=N2)C(C)(C)C)NC(=O)NC3=CC=C(C4=CC=CC=C43)OCCN5CCOCC5	Free Base		p38	Soluble in DMSO > 10 mM	MAPK Signaling	http://www.apexbt.com/birb-796-doramapimod.html	78.7861	88.5083	86.8039	117.459
Tazarotene	A5710	118292-40-3	E10	L1021-04	351.46	C21H21NO2S	CCOC(=O)C1=CN=C(C=C1)C#CC2=CC3=C(C=C2)SCCC3(C)C	Free Base	Inflammation	RARs	Soluble in DMSO > 10 mM	Others	http://www.apexbt.com/tazarotene.html	112.933	83.9943	107.407	116.855
Fasudil (HA-1077) HCl	A5734	105628-07-7	E11	L1021-04	327.83	C14H17N3O2S.HCl	C1CNCCN(C1)S(=O)(=O)C2=CC=CC3=C2C=CN=C3.Cl	Hydrochloride		ROCK	Soluble in DMSO > 10 mM	TGF-β / Smad Signaling	http://www.apexbt.com/fasudil-ha-1077-hcl.html	86.3897	89.317	105.175	101.297
Vehicle			E12	L1021-04										100	100	100	100
Sulfasalazine	A5770	599-79-1	F01	L1021-04	398.39	C18H14N4O5S	C1=CC=NC(=C1)NS(=O)(=O)C2=CC=C(C=C2)NN=C3C=CC(=O)C(=C3)C(=O)O	Free Base	Inflammation	Others	Soluble in DMSO > 10 mM	Others	http://www.apexbt.com/sulfasalazine.html	100.982	110.346	144.654	76.2716
Natamycin	A5786	7681-93-8	F02	L1021-04	665.73	C33H47NO13	O[C@](C1)(C[C@H](C[C@H]2O[C@@H]2/C=C\C(O[C@H](C)C/C=C\C=C/C=C\C=C/[C@@H]3O[C@@H]([C@H]([C@H]4N)O)O[C@H](C)[C@H]4O)=O)O)O[C@](C3)([H])[C@H](C(O)=O)[C@H]1O	Free Base	Infection	Antibiotic	Soluble in DMSO	Microbiology & Virology	http://www.apexbt.com/natamycin.html	87.3562	64.6962	136.493	63.3878
Ibuprofen Lysine	A5791	57469-77-9	F03	L1021-04	352.47	C19H32N2O4	CC(C)CC1=CC=C(C=C1)C(C)C(=O)O.C(CCN)CC(C(=O)O)N	Free Base	Inflammation	COX	Soluble in DMSO	Neuroscience	http://www.apexbt.com/ibuprofen-lysine.html	78.5268	73.4617	101.031	65.4685
Quizartinib (AC220)	A5793	950769-58-1	F04	L1021-04	560.67	C29H32N6O4S	CC(C)(C)C1=CC(=NO1)NC(=O)NC2=CC=C(C=C2)C3=CN4C5=C(C=C(C=C5)OCCN6CCOCC6)SC4=N3	Free Base		FLT3	Soluble in DMSO > 10 mM	Tyrosine Kinase/Adaptors	http://www.apexbt.com/quizartinib-ac220.html	54.6443	34.3762	56.1489	28.2443
Dapagliflozin	A5854	461432-26-8	F05	L1021-04	408.87	C21H25ClO6	CCOC1=CC=C(C=C1)CC2=C(C=CC(=C2)C3C(C(C(C(O3)CO)O)O)O)Cl	Free Base	Metabolic Disease	SGLT	Soluble in DMSO > 10 mM	Metabolism	http://www.apexbt.com/dapagliflozin.html	86.0247	81.9482	114.59	87.6831
Aztreonam	A5931	78110-38-0	F06	L1021-04	435.43	C13H17N5O8S2	CC1C(C(=O)N1S(=O)(=O)O)NC(=O)C(=NOC(C)(C)C(=O)O)C2=CSC(=N2)N	Free Base	Infection	Antibiotic	Soluble in DMSO > 10 mM	Microbiology & Virology	http://www.apexbt.com/aztreonam.html	88.1765	94.31	116.403	105.633
Candesartan	A5932	139481-59-7	F07	L1021-04	440.45	C24H20N6O3	CCOC1=NC2=CC=CC(=C2N1CC3=CC=C(C=C3)C4=CC=CC=C4C5=NNN=N5)C(=O)O	Free Base	Cardiovascular Disease	RAAS	Soluble in DMSO > 10 mM	Endocrinology and Hormones	http://www.apexbt.com/candesartan.html	92.7624	95.6361	122.889	129.812
Cyclosporine	A5938	79217-60-0	F08	L1021-04	1202.61	C62H111N11O12	CCC1C(=O)N(CC(=O)N(C(C(=O)NC(C(=O)N(C(C(=O)NC(C(=O)NC(C(=O)N(C(C(=O)N(C(C(=O)N(C(C(=O)N(C(C(=O)N1)C(C(C)CC=CC)O)C)C(C)C)C)CC(C)C)C)CC(C)C)C)C)C)CC(C)C)C)C(C)C)CC(C)C)C)C	Free Base	Immunology	Others	Soluble in DMSO > 10 mM	Others	http://www.apexbt.com/cyclosporine.html	64.6181	99.6799	247.229	97.9595
Irbesartan	A5970	138402-11-6	F09	L1021-04	428.53	C25H28N6O	CCCCC1=NC2(CCCC2)C(=O)N1CC3=CC=C(C=C3)C4=CC=CC=C4C5=NNN=N5	Free Base	Cardiovascular Disease	Angiotensin Receptor	Soluble in DMSO	GPCR/G protein	http://www.apexbt.com/irbesartan-22336.html	90.3961	85.169	125.044	125.107
Perindopril Erbumine	A8019	107133-36-8	F10	L1021-04	441.6	C19H32N2O5.C4H11N	CCCC(C(=O)OCC)NC(C)C(=O)N1C2CCCCC2CC1C(=O)O.CC(C)(C)N	t-Butylamine		RAAS	Soluble in DMSO	Endocrinology and Hormones	http://www.apexbt.com/perindopril-erbumine.html	91.5188	78.2471	84.2337	113.763
Rapamycin (Sirolimus)	A8167	53123-88-9	F11	L1021-04	914.18	C51H79NO13	O[C@H]1[C@H](OC)C[C@H](C[C@@H](C)[C@H](CC([C@H](C)/C=C(C)/[C@H]([C@@H](OC)C([C@@H](C[C@@H](/C=C/C=C/C=C(C)/[C@@H](OC)C[C@@H]2CC[C@@H](C)[C@@](C(C(N3[C@H]4CCCC3)=O)=O)(O)O2)C)C)=O)O)=O)OC4=O)CC1	Free Base	Immunology	mTOR	Soluble in DMSO > 10 mM	PI3K/Akt/mTOR Signaling	http://www.apexbt.com/rapamycin.html	72.3509	93.5741	129.922	84.0492
Vehicle			F12	L1021-04										100	100	100	100
Everolimus (RAD001)	A8169	159351-69-6	G01	L1021-04	958.22	C53H83NO14	OCCO[C@H]1[C@H](OC)C[C@H](C[C@H](C)[C@H](CC([C@H](C)/C=C(C)/[C@@H](O)[C@H]2OC)=O)OC([C@@H]3CCCCN3C(C([C@@]4(O)[C@H](C)CC[C@@H](C[C@H](OC)/C(C)=C/C=C/C=C/[C@@H](C)C[C@@H](C)C2=O)O4)=O)=O)=O)CC1	Free Base	Cancer	mTOR	Soluble in DMSO > 10 mM	PI3K/Akt/mTOR Signaling	http://www.apexbt.com/everolimus.html	69.6529	114.245	91.014	67.2923
Entinostat (MS-275,SNDX-275)	A8171	209783-80-2	G02	L1021-04	376.4	C21H20N4O3	C1=CC=C(C(=C1)N)NC(=O)C2=CC=C(C=C2)CNC(=O)OCC3=CN=CC=C3	Free Base		HDAC	Soluble in DMSO > 10 mM	DNA Damage/DNA Repair	http://www.apexbt.com/ms-275.html	53.4636	108.266	16.1787	37.6869
Romidepsin (FK228, depsipeptide)	A8173	128517-07-7	G03	L1021-04	540.7	C24H36N4O6S2	CC=C1C(=O)NC(C(=O)OC2CC(=O)NC(C(=O)NC(CSSCCC=C2)C(=O)N1)C(C)C)C(C)C	Free Base	Cancer	HDAC	Soluble in DMSO > 10 mM	DNA Damage/DNA Repair	http://www.apexbt.com/romidepsin-fk228-depsipeptide.html	18.1665	23.7691	56.087	13.6584
Panobinostat (LBH589)	A8178	404950-80-7	G04	L1021-04	349.43	C21H23N3O2	CC1=C(C2=CC=CC=C2N1)CCNCC3=CC=C(C=C3)C=CC(=O)NO	Free Base	Cancer	HDAC	Soluble in DMSO > 10 mM	DNA Damage/DNA Repair	http://www.apexbt.com/panobinostat-lbh589.html	23.2233	37.3266	248.906	22.502
Semagacestat (LY450139)	A8190	425386-60-3	G05	L1021-04	361.44	C19H27N3O4	CC(C)C(C(=O)NC(C)C(=O)NC1C2=CC=CC=C2CCN(C1=O)C)O	Free Base		Gap Junction	Soluble in DMSO > 10 mM	Neuroscience	http://www.apexbt.com/semagacestat-ly450139.html	88.6079	83.2901	129.818	87.7147
DAPT (GSI-IX)	A8200	208255-80-5	G06	L1021-04	432.46	C23H26F2N2O4	CC(C(=O)NC(C1=CC=CC=C1)C(=O)OC(C)(C)C)NC(=O)CC2=CC(=CC(=C2)F)F	Free Base	Cancer	Amyloid β	Soluble in DMSO > 10 mM	Neuroscience	http://www.apexbt.com/dapt.html	97.8549	94.7602	120.708	98.2935
Amprenavir (agenerase)	A8201	161814-49-9	G07	L1021-04	505.63	C25H35N3O6S	CC(C)CN(CC(C(CC1=CC=CC=C1)NC(=O)OC2CCOC2)O)S(=O)(=O)C3=CC=C(C=C3)N	Free Base	Infection	HIV Protease	Soluble in DMSO > 10 mM	Proteases/Proteasome	http://www.apexbt.com/amprenavir-agenerase-16605.html	88.2586	84.8579	95.492	104.901
Abiraterone acetate	A8202	154229-18-2	G08	L1021-04	391.55	C26H33NO2	CC(=O)OC1CCC2(C3CCC4(C(C3CC=C2C1)CC=C4C5=CN=CC=C5)C)C	acetate	Cancer	P45	Soluble in DMSO	Metabolism	http://www.apexbt.com/abiraterone-acetate.html	88.7318	79.717	97.3038	108.344
Ritonavir	A8203	155213-67-5	G09	L1021-04	720.9	C37H48N6O5S2	CC(C)C1=NC(=CS1)CN(C)C(=O)NC(C(C)C)C(=O)NC(CC2=CC=CC=C2)CC(C(CC3=CC=CC=C3)NC(=O)OCC4=CN=CS4)O	Free Base	Infection	HIV Protease	Soluble in DMSO > 10 mM	Proteases/Proteasome	http://www.apexbt.com/ritonavir.html	82.4297	84.783	105.606	100.358
Lopinavir	A8204	192725-17-0	G10	L1021-04	628.81	C37H48N4O5	CC1=C(C(=CC=C1)C)OCC(=O)NC(CC2=CC=CC=C2)C(CC(CC3=CC=CC=C3)NC(=O)C(C(C)C)N4CCCNC4=O)O	Free Base	Infection	HIV Protease	Soluble in DMSO > 10 mM	Proteases/Proteasome	http://www.apexbt.com/lopinavir.html	93.5401	79.4344	97.4176	107.706
Atazanavir	A8205	198904-31-3	G11	L1021-04	704.9	C38H52N6O7	CC(C)(C)C(C(=O)NC(CC1=CC=CC=C1)C(CN(CC2=CC=C(C=C2)C3=CC=CC=N3)NC(=O)C(C(C)(C)C)NC(=O)OC)O)NC(=O)OC	Free Base	Infection	HIV Integrase	Soluble in DMSO	Proteases/Proteasome	http://www.apexbt.com/atazanavir-16735.html	98.8802	82.4132	113.897	94.0342
Vehicle			G12	L1021-04										100	100	100	100
Darunavir	A8206	635728-49-3	H01	L1021-04	593.73	C27H37N3O7S.C2H5OH	CCO.CC(C)CN(CC(C(CC1=CC=CC=C1)NC(=O)OC2COC3C2CCO3)O)S(=O)(=O)C4=CC=C(C=C4)N	Ethanolate	Infection	HIV Protease	Soluble in DMSO > 10 mM	Proteases/Proteasome	http://www.apexbt.com/darunavir-16604.html	102.195	120.949	107.128	62.6003
AZD6244 (Selumetinib)	A8207	606143-52-6	H02	L1021-04	457.69	C17H15BrClFN4O3	CN1C=NC2=C1C=C(C(=C2F)NC3=C(C=C(C=C3)Br)Cl)C(=O)NOCCO	Free Base		MEK1/2	Soluble in DMSO > 10 mM	MAPK Signaling	http://www.apexbt.com/azd6244-selumetinib.html	114.051	118.649	101.583	59.2417
GDC-0941	A8210	957054-30-7	H03	L1021-04	513.64	C23H27N7O3S2	CS(=O)(=O)N1CCN(CC1)CC2=CC3=C(S2)C(=NC(=N3)C4=C5C=NNC5=CC=C4)N6CCOCC6	Free Base		PI3K	Soluble in DMSO > 10 mM	PI3K/Akt/mTOR Signaling	http://www.apexbt.com/gdc-0941.html	79.4022	95.1082	117.094	70.7596
Lapatinib	A8218	231277-92-2	H04	L1021-04	581.06	C29H26ClFN4O4S	CS(=O)(=O)CCNCC1=CC=C(O1)C2=CC3=C(C=C2)N=CN=C3NC4=CC(=C(C=C4)OCC5=CC(=CC=C5)F)Cl	Free Base	Neurological Disease	EGFR	Soluble in DMSO > 10 mM	JAK/STAT Signaling	http://www.apexbt.com/lapatinib.html	80.0652	95.6033	114.583	77.3357
Gefitinib (ZD1839)	A8219	184475-35-2	H05	L1021-04	446.9	C22H24ClFN4O3	COC1=C(C=C2C(=C1)N=CN=C2NC3=CC(=C(C=C3)F)Cl)OCCCN4CCOCC4	Free Base	Cancer	EGFR	Soluble in DMSO > 10 mM	JAK/STAT Signaling	http://www.apexbt.com/gefitinib-zd1839.html	77.7682	87.8114	77.2925	71.8999
Nilotinib(AMN-107)	A8232	641571-10-0	H06	L1021-04	529.53	C28H22F3N7O	CC1=C(C=C(C=C1)C(=O)NC2=CC(=CC(=C2)N3C=C(N=C3)C)C(F)(F)F)NC4=NC=CC(=N4)C5=CN=CC=C5	Free Base	Cancer	Bcr-Abl	Soluble in DMSO > 10 mM	TGF-β / Smad Signaling	http://www.apexbt.com/nilotinib-amn-107.html	103.25	104.521	119.031	101.026
Erlotinib Hydrochloride	A8234	183319-69-9	H07	L1021-04	429.91	C22H24ClN3O4	COCCOC1=C(C=C2C(=C1)C(=NC=N2)NC3=CC=CC(=C3)C#C)OCCOC.Cl	Hydrochloride	Cancer	EGFR	Soluble in DMSO	JAK/STAT Signaling	http://www.apexbt.com/erlotinib-hydrochloride.html	97.4269	131.375	87.5017	94.9832
Regorafenib	A8236	755037-03-7	H08	L1021-04	500.83	C21H15ClF4N4O3.H2O	CNC(=O)C1=NC=CC(=C1)OC2=CC(=C(C=C2)NC(=O)NC3=CC(=C(C=C3)Cl)C(F)(F)F)F	Free Base	Cancer	c-RET	Soluble in DMSO > 10 mM	Tyrosine Kinase/Adaptors	http://www.apexbt.com/regorafenib.html	102.596	103.454	100.07	103.612
Sorafenib Tosylate	A8245	475207-59-1	H09	L1021-04	637.03	C21H16ClF3N4O3.C7H8O3S	CC1=CC=C(C=C1)S(=O)(=O)O.CNC(=O)C1=NC=CC(=C1)OC2=CC=C(C=C2)NC(=O)NC3=CC(=C(C=C3)Cl)C(F)(F)F	Tosylate	Cancer	Raf	Soluble in DMSO > 10 mM	MAPK Signaling	http://www.apexbt.com/sorafenib-tosylate.html	93.4177	82.4468	102.967	100.321
Afatinib (BIBW2992)	A8247	439081-18-2	H10	L1021-04	485.94	C24H25ClFN5O3	CN(C)CC=CC(=O)NC1=C(C=C2C(=C1)C(=NC=N2)NC3=CC(=C(C=C3)F)Cl)OC4CCOC4	Free Base	Cancer	EGFR	Soluble in DMSO > 10 mM	JAK/STAT Signaling	http://www.apexbt.com/afatinib-bibw2992.html	30.0202	24.3259	28.1754	22.9263
Nintedanib (BIBF 1120)	A8252	928326-83-4	H11	L1021-04	539.62	C31H33N5O4	CN1CCN(CC1)CC(=O)N(C)C2=CC=C(C=C2)NC(=C3C4=C(C=C(C=C4)C(=O)OC)NC3=O)C5=CC=CC=C5	Free Base	Respiratory Disease	PDGFR	Soluble in DMSO	Tyrosine Kinase/Adaptors	http://www.apexbt.com/nintedanib-bibf-1120.html	117.491	64.8501	77.7472	86.1118
Vehicle			H12	L1021-04										100	100	100	100
Sunitinib malate	A8255	341031-54-7	A01	L1021-05	532.56	C22H27FN4O2.C4H6O5	CCN(CC)CCNC(=O)C1=C(NC(=C1C)C=C2C3=C(C=CC(=C3)F)NC2=O)C.C(C(C(=O)O)O)C(=O)O	Malate	Cancer	VEGFR	Soluble in DMSO > 10 mM	Tyrosine Kinase/Adaptors	http://www.apexbt.com/sunitinib-malate.html	21.448	107.603	24.0044	71.8233
Crenolanib (CP-868596)	A8307	670220-88-9	A02	L1021-05	443.54	C26H29N5O2	CC1(COC1)COC2=CC3=C(C=C2)N(C=N3)C4=NC5=C(C=CC=C5N6CCC(CC6)N)C=C4	Free Base		PDGFR	Soluble in DMSO > 10 mM	Tyrosine Kinase/Adaptors	http://www.apexbt.com/crenolanib-cp-868596.html	30.3769	43.0596	48.1812	26.6138
Maraviroc	A8311	376348-65-1	A03	L1021-05	513.67	C29H41F2N5O	CC1=NN=C(N1C2CC3CCC(C2)N3CCC(C4=CC=CC=C4)NC(=O)C5CCC(CC5)(F)F)C(C)C	Free Base	Inflammation	HIV	Soluble in DMSO > 10 mM	Microbiology & Virology	http://www.apexbt.com/maraviroc.html	96.4096	91.0589	77.0056	115.432
Temsirolimus	A8314	162635-04-3	A04	L1021-05	1030.29	C56H87NO16	CO[C@@H]1C[C@H](C[C@@H](C)[C@@H](OC([C@]2([H])CCCCN2C(C([C@]3(O)O[C@@](C[C@H](OC)/C(C)=C/C=C/C=C/[C@H](C[C@@H](C)C4=O)C)([H])CC[C@H]3C)=O)=O)=O)CC([C@H](C)/C=C(C)/[C@@H](O)[C@H]4OC)=O)CC[C@H]1OC(C(CO)(C)CO)=O	Free Base	Cancer	mTOR	Soluble in DMSO > 10 mM	PI3K/Akt/mTOR Signaling	http://www.apexbt.com/temsirolimus.html	78.8274	98.6059	74.7062	113.378
PD 0332991 (Palbociclib) HCl	A8316	827022-32-2	A05	L1021-05	483.99	C24H30ClN7O2	O=C1N(C2=NC(NC3=NC=C(C=C3)N4CCNCC4)=NC=C2C(C)=C1C(C)=O)C5CCCC5.Cl	Hydrochloride	Cancer	Cyclin-Dependent Kinases	Soluble in DMSO	Cell Cycle/Checkpoint	http://www.apexbt.com/pd-0332991-palbociclib-hcl.html	102.771	106.452	120.145	93.5898
Fludarabine Phosphate (Fludara)	A8317	75607-67-9	A06	L1021-05	365.21	C10H13FN5O7P	C1=NC2=C(N1C3C(C(C(O3)COP(=O)(O)O)O)O)N=C(N=C2N)F	Phosphate	Cancer	DNA Synthesis	Soluble in DMSO > 10 mM	DNA Damage/DNA Repair	http://www.apexbt.com/fludarabine-phosphate-fludara.html	112.599	74.839	149.629	117.521
Dacomitinib (PF299804, PF299)	A8319	1110813-31-4	A07	L1021-05	469.94	C24H25ClFN5O2	COC1=C(C=C2C(=C1)N=CN=C2NC3=CC(=C(C=C3)F)Cl)NC(=O)C=CCN4CCCCC4	Free Base		EGFR	Soluble in DMSO > 10 mM	JAK/STAT Signaling	http://www.apexbt.com/dacomitinib-pf299804-pf299.html	31.7008	38.0815	34.8075	28.3475
Cisplatin	A8321	15663-27-1	A08	L1021-05	300.05	Cl2H6N2Pt	N.N.Cl[Pt+2]Cl	Free Base	Cancer	Caspase	Soluble in DMSO > 10 mM	Apoptosis	http://www.apexbt.com/cisplatin.html	112.682	91.3525	102.619	120.617
Tivantinib (ARQ 197)	A8325	905854-02-6	A09	L1021-05	369.42	C23H19N3O2	O=C([C@H](C(C1=CC=C2)=CN3C1=C2CCC3)[C@@H]4C5=CNC6=CC=CC=C56)NC4=O	Free Base		c-MET	Soluble in DMSO > 10 mM	Tyrosine Kinase/Adaptors	http://www.apexbt.com/tivantinib-arq-197.html	48.007	50.7178	112.977	45.0252
LDK378	A8328	1032900-25-6	A10	L1021-05	558.14	C28H36ClN5O3S	CC1=CC(=C(C=C1C2CCNCC2)OC(C)C)NC3=NC=C(C(=N3)NC4=CC=CC=C4S(=O)(=O)C(C)C)Cl	Free Base		ALK	Soluble in DMSO > 10 mM	Tyrosine Kinase/Adaptors	http://www.apexbt.com/ldk378.html	18.3469	19.974	32.0222	22.2836
CX-4945 (Silmitasertib)	A8330	1009820-21-6	A11	L1021-05	349.77	C19H12ClN3O2	C1=CC(=CC(=C1)Cl)NC2=C3C=CN=CC3=C4C=CC(=CC4=N2)C(=O)O	Free Base		PKC	Soluble in DMSO > 10 mM	TGF-β / Smad Signaling	http://www.apexbt.com/cx-4945-silmitasertib.html	22.5912	86.5236	159.059	82.4917
Vehicle			A12	L1021-05										100	100	100	100
Bleomycin Sulfate	A8331	9041-93-4	B01	L1021-05	1512.6	C55H85N17O25S4	CC1=C(N=C(N=C1N)C(CC(=O)N)NCC(C(=O)N)N)C(=O)NC(C(C2=CN=CN2)OC3C(C(C(C(O3)CO)O)O)OC4C(C(C(C(O4)CO)O)OC4C(C(C(C(O4)CO)O)OC(=O)N)O)C(=O)NC(C)C(C(C)C(=O)NC(C(C)O)C(=O)NCCC5=NC(=CS5)C6=NC(=CS6)C(=O)NCCC[S+](C)C)O.OS(=O)(=O)[O-]	Sulfate	Cancer	DNA Synthesis	Soluble in DMSO > 10 mM	DNA Damage/DNA Repair	http://www.apexbt.com/bleomycin-sulfate.html	65.1274	123.612	72.1626	51.0507
Canagliflozin	A8333	842133-18-0	B02	L1021-05	444.52	C24H25FO5S	CC1=C(C=C(C=C1)C2C(C(C(C(O2)CO)O)O)O)CC3=CC=C(S3)C4=CC=C(C=C4)F	Free Base	Cardiovascular Disease	SGLT	Soluble in DMSO > 10 mM	Metabolism	http://www.apexbt.com/canagliflozin.html	84.0161	79.5286	91.4617	95.1086
Linsitinib	A8334	867160-71-2	B03	L1021-05	421.51	C26H23N5O	CC1(CC(C1)C2=NC(=C3N2C=CN=C3N)C4=CC5=C(C=C4)C=CC(=N5)C6=CC=CC=C6)O	Free Base		Insulin Receptor	Soluble in DMSO > 10 mM	Tyrosine Kinase/Adaptors	http://www.apexbt.com/linsitinib.html	123.96	75.7712	89.4162	104.02
BYL-719	A8346	1217486-61-7	B04	L1021-05	441.47	C19H22F3N5O2S	CC1=C(SC(=N1)NC(=O)N2CCCC2C(=O)N)C3=CC(=NC=C3)C(C)(C)C(F)(F)F	Free Base		PI3K	Soluble in DMSO > 10 mM	PI3K/Akt/mTOR Signaling	http://www.apexbt.com/byl-719.html	84.1677	63.6312	71.1584	73.9581
Pazopanib Hydrochloride	A8347	635702-64-6	B05	L1021-05	473.98	C21H24ClN7O2S	CC1=C(C=C(C=C1)NC2=NC=CC(=N2)N(C)C3=CC4=NN(C(=C4C=C3)C)C)S(=O)(=O)N.Cl	Hydrochloride	Cancer	VEGFR	Soluble in DMSO > 10 mM	Tyrosine Kinase/Adaptors	http://www.apexbt.com/pazopanib-hydrochloride.html	103.058	81.7633	95.173	97.838
LY2157299	A8348	700874-72-2	B06	L1021-05	369.42	C22H19N5O	CC1=CC=CC(=N1)C2=NN3CCCC3=C2C4=C5C=C(C=CC5=NC=C4)C(=O)N	Free Base		TGF-βR1(ALK5)	Soluble in DMSO > 10 mM	TGF-β / Smad Signaling	http://www.apexbt.com/ly2157299.html	111.634	82.1001	78.6861	126.875
VX-809	A8351	936727-05-8	B07	L1021-05	452.41	C24H18F2N2O5	CC1=C(N=C(C=C1)NC(=O)C2(CC2)C3=CC4=C(C=C3)OC(O4)(F)F)C5=CC(=CC=C5)C(=O)O	Free Base		CFTR	Soluble in DMSO > 10 mM	Membrane Transporter/Ion Channel	http://www.apexbt.com/vx-1801.html	105.18	79.3939	108.121	100.86
Arsonic acid	A8355	97-44-9	B08	L1021-05	275.09	C8H10AsNO5	CC(=O)NC1=C(C=CC(=C1)[As](=O)(O)O)O	Free Base		Others	Soluble in DMSO	Others	http://www.apexbt.com/acetarsone.html	98.6865	78.1889	104.638	105.805
Albendazole	A8358	54965-21-8	B09	L1021-05	265.33	C12H15N3O2S	CCCSC1=CC2=C(C=C1)N=C(N2)NC(=O)OC	Free Base	Vermifuge	Antibiotic	Soluble in DMSO > 10 mM	Microbiology & Virology	http://www.apexbt.com/albendazole.html	61.8921	87.1527	213.431	93.3459
Alendronate sodium	A8359	129318-43-0	B10	L1021-05	271.08	C4H12NNaO7P2	C(CC(O)(P(=O)(O)O)P(=O)(O)[O-])CN.[Na+]	Sodium		Others	Soluble to 50 mM in sterile water	Others	http://www.apexbt.com/alendronate-sodium.html	87.6396	69.0371	86.8327	97.9192
Allopurinol	A8360	315-30-0	B11	L1021-05	136.11	C5H4N4O	C1=C2C(=NC=NC2=O)NN1	Free Base	Neurological Disease	OX Receptor	Soluble in DMSO > 10 mM	GPCR/G protein	http://www.apexbt.com/allopurinol.html	92.0316	75.8905	91.8785	105.104
Vehicle			B12	L1021-05										100	100	100	100
Arbidol HCl	A8362	131707-23-8	C01	L1021-05	513.88	C22H25BrN2O3S.HCl	CCOC(=O)C1=C(N(C2=CC(=C(C(=C21)CN(C)C)O)Br)C)CSC3=CC=CC=C3.Cl	hydrochloride	Cardiovascular Disease	Influenza A virus	Soluble in DMSO > 10 mM	Microbiology & Virology	http://www.apexbt.com/arbidol-hcl-22449.html	107.496	115.683	98.6059	131.17
Argatroban	A8363	74863-84-6	C02	L1021-05	508.63	C23H36N6O5S	O=C([C@H](CCC/N=C(N)/N)NS(=O)(C1=C2NC[C@H](C)CC2=CC=C1)=O)N3[C@@H](C(O)=O)C[C@H](C)CC3	Free Base	Cardiovascular Disease		Soluble in DMSO > 10 mM		http://www.apexbt.com/argatroban.html	89.5099	85.0783	94.6856	98.504
			C03	L1021-05										92.139	78.7011	73.9576	100.509
Atropine	A8369	5908-99-6	C04	L1021-05	694.83	2(C17H23NO3).H2O.H2SO4	CN1C2CCC1CC(C2)OC(=O)C(CO)C3=CC=CC=C3.CN1C2CCC1CC(C2)OC(=O)C(CO)C3=CC=CC=C3.O.OS(=O)(=O)O	sulfate	Respiratory Disease	AChR	Soluble in DMSO > 10 mM	Neuroscience	http://www.apexbt.com/atropine-22501.html	97.6906	78.8579	86.2507	99.0579
Axitinib (AG 013736)	A8370	319460-85-0	C05	L1021-05	386.47	C22H18N4OS	CNC(=O)C1=CC=CC=C1SC2=CC3=C(C=C2)C(=NN3)C=CC4=CC=CC=N4	Free Base	Cancer	VEGFR	Soluble in DMSO > 10 mM	Tyrosine Kinase/Adaptors	http://www.apexbt.com/axitinib.html	115.363	66.8663	93.1264	58.3797
Bephenium Hydroxynaphthoate	A8376	3818-50-6	C06	L1021-05	443.53	C28H29NO4	C[N+](C)(CCOC1=CC=CC=C1)CC2=CC=CC=C2.C1=CC=C2C=C(C(=CC2=C1)C(=O)O)[O-]	hydroxynaphthoa	Vermifuge	Others	Soluble in DMSO	Others	http://www.apexbt.com/bephenium-hydroxynaphthoate.html	159.652	84.8371	176.947	130.786
Betamethasone Dipropionate	A8378	5593-20-4	C07	L1021-05	504.59	C28H37FO7	CCC(=O)OCC(=O)C1(C(CC2C1(CC(C3(C2CCC4=CC(=O)C=CC43C)F)O)C)C)OC(=O)CC	Free Base	Inflammation	Others	Soluble in DMSO > 10 mM	Others	http://www.apexbt.com/betamethasone-dipropionate.html	172.396	85.9236	176.433	135.642
Betamethasone Valerate	A8379	2152-44-5	C08	L1021-05	476.58	C27H37FO6	CCCCC(=O)OC1(C(CC2C1(CC(C3(C2CCC4=CC(=O)C=CC43C)F)O)C)C)C(=O)CO	Valerate	Inflammation	Others	Soluble in DMSO > 10 mM	Others	http://www.apexbt.com/betamethasone-valerate.html	156.5	83.6779	158.943	109.625
Bexarotene	A8380	153559-49-0	C09	L1021-05	348	C24H28O2	CC1=CC2=C(C=C1C(=C)C3=CC=C(C=C3)C(=O)O)C(CCC2(C)C)(C)C	Free Base	Cardiovascular Disease	RXR	Soluble in DMSO > 10 mM	Microbiology & Virology	http://www.apexbt.com/bexarotene-22567.html	95.1007	94.99	106.916	107.584
BIBR-1048	A8381	211915-06-9	C10	L1021-05	627.73	C34H41N7O5	CCCCCCOC(=O)N=C(C1=CC=C(C=C1)NCC2=NC3=C(N2C)C=CC(=C3)C(=O)N(CCC(=O)OCC)C4=CC=CC=N4)N	Free Base	Infection	Thrombin	Soluble in DMSO > 10 mM	Proteases/Proteasome	http://www.apexbt.com/bibr-1048.html	99.4062	78.4929	87.893	109.167
Busulfan	A8386	55-98-1	C11	L1021-05	246.3	C6H14O6S2	CS(=O)(=O)OCCCCOS(=O)(=O)C	Free Base	Cardiovascular Disease	DNA Alkylating	Soluble in DMSO > 10 mM	DNA Damage/DNA Repair	http://www.apexbt.com/busulfan.html	99.6256	74.4592	121.064	94.5231
Vehicle			C12	L1021-05										100	100	100	100
Calcium Gluceptate	A8387	17140-60-2	D01	L1021-05	490.42	C14H26CaO16	C(C(C(C(C(C(C(=O)[O-])O)O)O)O)O)O.C(C(C(C(C(C(C(=O)[O-])O)O)O)O)O)O.[Ca+2]	Gluceptate		Others	Soluble in DMSO	Others	http://www.apexbt.com/calcium-gluceptate.html	113.24	118.31	104.416	130.028
Carbadox	A8388	6804-7-5	D02	L1021-05	262.22	C11H10N4O4	COC(=O)N=NC=C1C=[N+](C2=CC=CC=C2N1O)[O-]	Free Base	Infection	Others	Soluble in DMSO	Others	http://www.apexbt.com/carbadox.html	84.3279	81.1736	103.546	94.8715
Carbenoxolone disodium	A8389	7421-40-1	D03	L1021-05	614.72	C34H48Na2O7	CC1(C2CCC3(C(C2(CCC1OC(=O)CCC(=O)[O-])C)C(=O)C=C4C3(CCC5(C4CC(CC5)(C)C(=O)[O-])C)C)C)C.[Na+].[Na+]	disodium	Endocrinology	Gap Junction	Soluble to 100 mM in sterile water	Neuroscience	http://www.apexbt.com/carbenoxolone-disodium.html	94.6071	77.027	87.7726	92.1604
Cefdinir	A8391	91832-40-5	D04	L1021-05	395.41	C14H13N5O5S2	C=CC1=C(N2C(C(C2=O)NC(=O)C(=NO)C3=CSC(=N3)N)SC1)C(=O)O	Free Base	Infection	Antibiotic	Soluble in DMSO > 10 mM	Microbiology & Virology	http://www.apexbt.com/cefdinir.html	103.635	80.9511	98.6988	108.946
Cefoperazone	A8392	62893-19-0	D05	L1021-05	645.66	C25H27N9O8S2	CCN1CCN(C(=O)C1=O)C(=O)NC(C2=CC=C(C=C2)O)C(=O)NC3C4N(C3=O)C(=C(CS4)CSC5=NN=NN5C)C(=O)O	Free Base	Infection	Antibiotic	Soluble in DMSO > 10 mM	Microbiology & Virology	http://www.apexbt.com/cefoperazone.html	103.554	81.5825	108.719	98.7156
Chlorothiazide	A8397	58-94-6	D06	L1021-05	295.72	C7H6ClN3O4S2	C1=C2C(=CC(=C1Cl)S(=O)(=O)N)S(=O)(=O)N=CN2	Free Base	Cardiovascular Disease	Others	Soluble in DMSO > 10 mM	Others	http://www.apexbt.com/chlorothiazide-23071.html	112.535	88.7331	123.004	112.576
Chlorprothixene	A8398	113-59-7	D07	L1021-05	315.87	C18H18ClNS	CN(C)CCC=C1C2=CC=CC=C2SC3=C1C=C(C=C3)Cl	Free Base	Neurological Disease	Dopamine Receptor	Soluble in DMSO > 10 mM	Neuroscience	http://www.apexbt.com/chlorprothixene.html	111.774	81.3401	97.9551	111.19
Clotrimazole	A8401	23593-75-1	D08	L1021-05	344.84	C22H17ClN2	C1=CC=C(C=C1)C(C2=CC=CC=C2)(C3=CC=CC=C3Cl)N4C=CN=C4	Free Base		Antibiotic	Soluble in DMSO > 10 mM	Microbiology & Virology	http://www.apexbt.com/clotrimazole.html	104.896	79.9391	90.4482	101.322
Conivaptan HCl	A8402	168626-94-6	D09	L1021-05	535.04	C32H26N4O2.HCl	CC1=NC2=C(N1)CCN(C3=CC=CC=C32)C(=O)C4=CC=C(C=C4)NC(=O)C5=CC=CC=C5C6=CC=CC=C6.Cl	HCl		Vasopressin Receptor	Soluble in DMSO > 10 mM	GPCR/G protein	http://www.apexbt.com/conivaptan-hcl.html	96.6918	93.1607	92.4896	96.7437
Cyproterone Acetate	A8404	427-51-0	D10	L1021-05	416.94	C24H29ClO4	ClC1=C([H])C(C(C([H])([H])C2([H])[H])([H])C(C2(C(C([H])([H])[H])=O)OC(C([H])([H])[H])=O)(C([H])([H])[H])C([H])([H])C3([H])[H])([H])C3([H])C(C1=C([H])C4=O)(C([H])([H])[H])C5([H])C4([H])C5([H])[H]	Acetate		Androgen Receptor	Soluble in DMSO > 10 mM	Endocrinology and Hormones	http://www.apexbt.com/cyproterone-acetate-22671.html	109.186	84.5316	105.3	107.958
Cytarabine	A8405	147-94-4	D11	L1021-05	243.2	C9H13N3O5	C1=CN(C(=O)N=C1N)C2C(C(C(O2)CO)O)O	Free Base	Cancer	DNA Synthesis	Soluble in DMSO	DNA Damage/DNA Repair	http://www.apexbt.com/cytarabine-22710.html	79.1057	74.3095	190.906	76.0813
Vehicle			D12	L1021-05										100	100	100	100
Dextrose (D-glucose)	A8406	50-99-7	E01	L1021-05	180.16	C6H12O6	C(C1C(C(C(C(O1)O)O)O)O)O	Free Base		Others	Soluble in DMSO > 10 mM	Others	http://www.apexbt.com/dextrose-d-glucose.html	114.483	123.032	105.372	122.946
Dibucaine (Cinchocaine) HCl	A8407	1961-12-1	E02	L1021-05	379.92	C20H29N3O2.HCl	CCCCOC1=NC2=CC=CC=C2C(=C1)C(=O)NCCN(CC)CC.Cl	Free Base	Endocrinology	Sodium Channel	Soluble in DMSO > 10 mM	Membrane Transporter/Ion Channel	http://www.apexbt.com/dibucaine-cinchocaine-hcl.html	100.902	84.9099	89.6295	97.2698
Dicyclomine HCl	A8409	67-92-5	E03	L1021-05	345.95	C19H35NO2.HCl	CCN(CC)CCOC(=O)C1(CCCCC1)C2CCCCC2.Cl	Hydrochloride	Neurological Disease	Others	Soluble in DMSO	Others	http://www.apexbt.com/dicyclomine-hcl.html	103.371	86.8508	96.6857	92.1396
Didanosine	A8410	69655-05-6	E04	L1021-05	236.23	C10H12N4O3	C1CC(OC1CO)N2C=NC3=C2NC=NC3=O	Free Base		Reverse Transcriptase	Soluble in DMSO > 10 mM	Microbiology & Virology	http://www.apexbt.com/didanosine.html	100.608	85.2397	114.16	98.4929
Difloxacin HCl	A8411	98106-17-3	E05	L1021-05	435.86	C21H19F2N3O3 HCl	CN1CCN(CC1)C2=C(C=C3C(=C2)N(C=C(C3=O)C(=O)O)C4=CC=C(C=C4)F)F	hydrochloride	Infection	Others	Soluble in DMSO	Others	http://www.apexbt.com/difloxacin-hcl.html	79.4654	77.6849	119.57	75.0626
Dinaciclib (SCH727965)	A8412	779353-01-4	E06	L1021-05	396.49	C21H28N6O2	CCC1=C2N=C(C=C(N2N=C1)NCC3=C[N+](=CC=C3)[O-])N4CCCCC4CCO	Free Base		Cyclin-Dependent Kinases	Soluble in DMSO > 10 mM	Cell Cycle/Checkpoint	http://www.apexbt.com/dinaciclib-sch727965.html	41.1031	45.6444	287.207	33.834
Diperodon HCl	A8413	537-12-2	E07	L1021-05	433.93	C22H27N3O4.HCl	C1CCN(CC1)CC(COC(=O)NC2=CC=CC=C2)OC(=O)NC3=CC=CC=C3.Cl	hydrochloride	Neurological Disease	Others	Soluble in DMSO	Others	http://www.apexbt.com/diperodon-hcl.html	110.23	92.9956	127.041	102.731
Diphemanil Methylsulfate	A8414	62-97-5	E08	L1021-05	389.51	C20H24N.CH3O4S	C[N+]1(CCC(=C(C2=CC=CC=C2)C3=CC=CC=C3)CC1)C.COS(=O)(=O)[O-]	Methylsulfate	Neurological Disease	AChR	Soluble in DMSO > 10 mM	Neuroscience	http://www.apexbt.com/diphemanil-methylsulfate.html	102.826	85.1356	96.7688	96.7621
Diphenylpyraline HCl	A8415	132-18-3	E09	L1021-05	317.85	C19H23NO.HCl	CN1CCC(CC1)OC(C2=CC=CC=C2)C3=CC=CC=C3.Cl	hydrochloride	Neurological Disease	Others	Soluble in DMSO	Others	http://www.apexbt.com/diphenylpyraline-hcl.html	102.788	79.9688	88.8943	87.2113
Docosanol (Abreua)	A8416	661-19-8	E10	L1021-05	326.6	C22H46O	CCCCCCCCCCCCCCCCCCCCCCO	Free Base	Infection	Others	Soluble in DMSO	Others	http://www.apexbt.com/docosanol-abreua.html	99.0221	72.6304	88.8865	85.0165
Dofetilide	A8417	115256-11-6	E11	L1021-05	441.56	C19H27N3O5S2	CN(CCC1=CC=C(C=C1)NS(=O)(=O)C)CCOC2=CC=C(C=C2)NS(=O)(=O)C	Free Base	Cardiovascular Disease	Potassium Channel	Soluble in DMSO > 10 mM	Membrane Transporter/Ion Channel	http://www.apexbt.com/dofetilide.html	103.72	79.7531	106.387	93.3623
Vehicle			E12	L1021-05										100	100	100	100
Dovitinib Dilactic acid	A8418	852433-84-2	F01	L1021-05	572.59	C21H21FN6O.2C3H6O3	CC(C(=O)O)O.CC(C(=O)O)O.CN1CCN(CC1)C2=CC3=C(C=C2)NC(=C4C(=C5C(=NC4=O)C=CC=C5F)N)N3	Dilactic Acid		VEGFR	Soluble in DMSO > 10 mM	Tyrosine Kinase/Adaptors	http://www.apexbt.com/dovitinib-dilactic-acid.html	44.3669	41.8094	37.7984	38.3259
Doxapram HCl	A8419	7081-53-0	F02	L1021-05	432.98	C24H30N2O2.HCl.H2O	CCN1CC(C(C1=O)(C2=CC=CC=C2)C3=CC=CC=C3)CCN4CCOCC4.O.C	hydrochloride	Neurological Disease	Others	Soluble in DMSO > 10 mM	Others	http://www.apexbt.com/doxapram-hcl.html	94.5228	81.247	108.46	78.3815
Duloxetine HCl	A8421	136434-34-9	F03	L1021-05	333.88	C18H19NOS.HCl	CNCCC(C1=CC=CS1)OC2=CC=CC3=CC=CC=C32.Cl	hydrochloride	Neurological Disease	5-HT Receptor	Soluble in DMSO > 10 mM	Neuroscience	http://www.apexbt.com/duloxetine-hcl.html	76.3559	91.7076	58.1258	42.671
Emtricitabine	A8422	143491-57-0	F04	L1021-05	247.25	C8H10FN3O3S	C1C(OC(S1)CO)N2C=C(C(=NC2=O)N)F	Free Base	Infection	Reverse Transcriptase	Soluble in DMSO > 10 mM	Microbiology & Virology	http://www.apexbt.com/emtricitabine.html	97.5531	81.421	98.2538	85.6262
Enoxacin (Penetrex)	A8423	74011-58-8	F05	L1021-05	320.32	C15H17FN4O3	CCN1C=C(C(=O)C2=CC(=C(N=C21)N3CCNCC3)F)C(=O)O	Free Base		Antibiotic	Soluble in DMSO	Microbiology & Virology	http://www.apexbt.com/enoxacin-penetrex.html	76.941	63.5098	153.361	82.5921
Estradiol	A8425	50-28-2	F06	L1021-05	272.38	C18H24O2	CC12CCC3C(C1CCC2O)CCC4=C3C=CC(=C4)O	Free Base	Endocrinology	Estrogen/progestogen Receptor	Soluble in DMSO > 10 mM	Endocrinology and Hormones	http://www.apexbt.com/estradiol-22654.html	99.4255	78.5592	119.541	82.7048
Estrone	A8426	53-16-7	F07	L1021-05	270.37	C18H22O2	CC12CCC3C(C1CCC2=O)CCC4=C3C=CC(=C4)O	Free Base		Estrogen/progestogen Receptor	Soluble in DMSO > 10 mM	Endocrinology and Hormones	http://www.apexbt.com/estrone-22656.html	137.259	79.5995	110.938	92.6633
Ethambutol HCl	A8427	1070-11-7	F08	L1021-05	277.23	C10H24N2O2.2HCl	CCC(CO)NCCNC(CC)CO.Cl.Cl	Dihydrochloride	Neurological Disease	Others	Soluble in DMSO > 10 mM	Others	http://www.apexbt.com/ethambutol-hcl.html	104.596	83.7157	103.041	75.4554
Ethinyl Estradiol	A8428	57-63-6	F09	L1021-05	296.4	C20H24O2	CC12CCC3C(C1CCC2(C#C)O)CCC4=C3C=CC(=C4)O	Free Base		Estrogen/progestogen Receptor	Soluble in DMSO > 10 mM	Endocrinology and Hormones	http://www.apexbt.com/ethinyl-estradiol-22538.html	112.539	85.0242	114.259	84.5214
Ethionamide	A8429	536-33-4	F10	L1021-05	166.24	C8H10N2S	CCC1=NC=CC(=C1)C(=S)N	Free Base	Infection	Antibiotic	Soluble in DMSO > 10 mM	Microbiology & Virology	http://www.apexbt.com/ethionamide-22551.html	99.8714	77.4422	98.373	83.2097
Ezetimibe	A8430	163222-33-1	F11	L1021-05	409.4	C24H21F2NO3	C1=CC(=CC=C1C2C(C(=O)N2C3=CC=C(C=C3)F)CCC(C4=CC=C(C=C4)F)O)O	Free Base	Cardiovascular Disease	Cholesterol absorption	Soluble in DMSO > 10 mM	Metabolism	http://www.apexbt.com/ezetimibe.html	103.178	77.2893	128.542	75.405
Vehicle			F12	L1021-05										100	100	100	100
Famprofazone	A8431	22881-35-2	G01	L1021-05	377.52	C24H31N3O	CC(C)C1=C(N(N(C1=O)C2=CC=CC=C2)C)CN(C)C(C)CC3=CC=CC=C3	Free Base	Inflammation	Others	Soluble in DMSO	Others	http://www.apexbt.com/famprofazone.html	111.952	127.257	100.389	105.101
Fenticonazole Nitrate	A8432	73151-29-8	G02	L1021-05	518.41	C24H20Cl2N2OS.HNO3	C1=CC=C(C=C1)SC2=CC=C(C=C2)COC(CN3C=CN=C3)C4=C(C=C(C=C4)Cl)Cl.[N+](=O)(O)[O-]	Nitrate	Neurological Disease		Soluble in DMSO > 10 mM		http://www.apexbt.com/fenticonazole-nitrate.html	93.1164	90.1304	95.7244	85.0308
Flucytosine	A8433	2022-85-7	G03	L1021-05	129.09	C4H4FN3O	C1=NC(=O)NC(=C1F)N	Free Base	Infection	Antibiotic	Soluble in DMSO > 10 mM	Microbiology & Virology	http://www.apexbt.com/flucytosine.html	99.6811	92.3369	94.9512	81.9358
Furosemide	A8435	54-31-9	G04	L1021-05	330.74	C12H11ClN2O5S	C1=COC(=C1)CNC2=CC(=C(C=C2C(=O)O)S(=O)(=O)N)Cl	Free Base	Cardiovascular Disease	NKCC	Soluble in DMSO > 10 mM	Membrane Transporter/Ion Channel	http://www.apexbt.com/furosemide.html	98.4387	82.6041	92.6125	82.2821
Gabapentin	A8436	60142-96-3	G05	L1021-05	171.24	C9H17NO2	C1CCC(CC1)(CC(=O)O)CN	Free Base	Respiratory Disease	GABA Receptor	Soluble in DMSO	Neuroscience	http://www.apexbt.com/gabapentin.html	89.6015	78.2422	89.3682	69.4989
Gemcitabine	A8437	95058-81-4	G06	L1021-05	263.2	C9H11F2N3O4	C1=CN(C(=O)N=C1N)C2C(C(C(O2)CO)O)(F)F	Free Base	Cancer	DNA Synthesis	Soluble in DMSO > 10 mM	DNA Damage/DNA Repair	http://www.apexbt.com/gemcitabine.html	50.5029	73.1862	135.846	53.7722
Glipizide	A8438	29094-61-9	G07	L1021-05	445.54	C21H27N5O4S	CC1=NC=C(N=C1)C(=O)NCCC2=CC=C(C=C2)S(=O)(=O)NC(=O)NC3CCCCC3	Free Base	Endocrinology	Potassium Channel	Soluble in DMSO > 10 mM	Membrane Transporter/Ion Channel	http://www.apexbt.com/glipizide.html	101.748	83.3743	109.615	79.991
Guaifensin	A8442	93-14-1	G08	L1021-05	198.22	C10H14O4	COC1=CC=CC=C1OCC(CO)O	Free Base	Respiratory Disease	Others	Soluble in DMSO > 10 mM	Others	http://www.apexbt.com/guaifensin.html	99.516	89.0473	107.076	76.788
Ibuprofen	A8446	15687-27-1	G09	L1021-05	206.28	C13H18O2	CC(C)CC1=CC=C(C=C1)C(C)C(=O)O	Free Base	Inflammation	COX	Soluble in DMSO > 10 mM	Neuroscience	http://www.apexbt.com/ibuprofen.html	99.0837	83.43	106.439	76.9291
Imidapril HCl	A8447	89396-94-1	G10	L1021-05	441.91	C20H27N3O6.HCl	CCOC(=O)C(CCC1=CC=CC=C1)NC(C)C(=O)N2C(CN(C2=O)C)C(=O)O.Cl	hydrochloride	Cardiovascular Disease	RAAS	Soluble in DMSO > 10 mM	Endocrinology and Hormones	http://www.apexbt.com/imidapril-hcl.html	102.828	82.7435	105.879	75.4923
Indomethacin	A8449	53-86-1	G11	L1021-05	357.79	C19H16ClNO4	CC1=C(C2=C(N1C(=O)C3=CC=C(C=C3)Cl)C=CC(=C2)OC)CC(=O)O	Free Base	Inflammation	COX	Soluble in DMSO > 10 mM	Neuroscience	http://www.apexbt.com/indomethacin.html	102.158	81.6586	101.424	78.5231
Vehicle			G12	L1021-05										100	100	100	100
Ipratropium Bromide	A8451	22254-24-6	H01	L1021-05	412.37	C20H30BrNO3	CC(C)[N+]1(C2CCC1CC(C2)OC(=O)C(CO)C3=CC=CC=C3)C.[Br-]	Bromide	Respiratory Disease	AChR	Soluble in DMSO > 10 mM	Neuroscience	http://www.apexbt.com/ipratropium-bromide.html	151.29	140.279	149.687	122.07
Isradipine (Dynacirc)	A8453	75695-93-1	H02	L1021-05	371.39	C19H21N3O5	CC1=C(C(C(=C(N1)C)C(=O)OC(C)C)C2=CC=CC3=NON=C32)C(=O)OC	Free Base	Neurological Disease	Calcium Channel	Soluble in DMSO > 10 mM	Membrane Transporter/Ion Channel	http://www.apexbt.com/isradipine-dynacirc-22609.html	108.729	116.099	98.7824	99.5045
Nilvadipine	A8455	75530-68-6	H03	L1021-05	385.37	C19H19N3O6	CC1=C(C(C(=C(N1)C#N)C(=O)OC)C2=CC(=CC=C2)[N+](=O)[O-])C(=O)OC(C)C	Free Base	Cancer	Calcium Channel	Soluble in DMSO > 10 mM	Membrane Transporter/Ion Channel	http://www.apexbt.com/ivilvadipine.html	109.866	112.01	93.6378	96.6779
Lamivudine	A8458	134678-17-4	H04	L1021-05	229.26	C8H11N3O3S	C1C(OC(S1)CO)N2C=CC(=NC2=O)N	Free Base	Infection	Reverse Transcriptase	Soluble in DMSO > 10 mM	Microbiology & Virology	http://www.apexbt.com/lamivudine.html	109.477	111.193	105.446	91.608
Lithocholic Acid	A8463	434-13-9	H05	L1021-05	376.57	C24H40O3	CC(CCC(=O)O)C1CCC2C1(CCC3C2CCC4C3(CCC(C4)O)C)C	Free Base		Others	Soluble in DMSO > 10 mM	Others	http://www.apexbt.com/lithocholic-acid.html	109.141	110.62	97.5193	88.4287
Meloxicam (Mobic)	A8466	71125-38-7	H06	L1021-05	351.4	C14H13N3O4S2	CC1=CN=C(S1)NC(=O)C2=C(C3=CC=CC=C3S(=O)(=O)N2C)O	Free Base	Inflammation	COX	Soluble in DMSO > 10 mM	Neuroscience	http://www.apexbt.com/meloxicam-mobic.html	111.956	110.393	115.607	92.7543
Mepenzolate Bromide	A8467	76-90-4	H07	L1021-05	420.34	C21H26BrNO3	C[N+]1(CCCC(C1)OC(=O)C(C2=CC=CC=C2)(C3=CC=CC=C3)O)C.[Br-]	bromide		Others	Soluble in DMSO	Others	http://www.apexbt.com/mepenzolate-bromide.html	114.587	112.628	109.399	93.0412
Mepiroxol	A8468	6968-72-5	H08	L1021-05	125.13	C6H7NO2	C1=CC(=C[N+](=C1)[O-])CO	Free Base		Others	Soluble in DMSO	Others	http://www.apexbt.com/mepiroxol.html	113.622	135.296	108.015	90.1575
Mesna	A8469	19767-45-4	H09	L1021-05	164.18	C2H5NaO3S2	C(CS(=O)(=O)[O-])S.[Na+]	Free Base	Cancer	Others	Soluble in DMSO > 10 mM	Others	http://www.apexbt.com/mesna.html	112.504	105.915	106.613	83.9303
Mestranol	A8470	72-33-3	H10	L1021-05	310.43	C21H26O2	CC12CCC3C(C1CCC2(C#C)O)CCC4=C3C=CC(=C4)OC	Free Base			Soluble in DMSO > 10 mM		http://www.apexbt.com/mestranol-22554.html	178.875	78.7988	106.296	103.321
Meticrane	A8471	1084-65-7	H11	L1021-05	275.34	C10H13NO4S2	CC1=C(C=C2C(=C1)CCCS2(=O)=O)S(=O)(=O)N	Free Base	Cardiovascular Disease	Others	Soluble in DMSO	Others	http://www.apexbt.com/meticrane.html	105.53	64.7839	105.936	86.6299
Vehicle			H12	L1021-05										100	100	100	100
Methimazole	A8472	60-56-0	A01	L1021-06	114.17	C4H6N2S	CN1C=CNC1=S	Free Base	Endocrinology	Others	Soluble in DMSO > 10 mM	Others	http://www.apexbt.com/methimazole.html	90.7899	102.777	106.62	132.346
Methyocarbamol	A8473	532-03-6	A02	L1021-06	241.24	C11H15NO5	COC1=CC=CC=C1OCC(COC(=O)N)O	Free Base	Neurological Disease	Others	Soluble in DMSO > 10 mM	Others	http://www.apexbt.com/methyocarbamol.html	110.227	88.0543	94.2614	124.457
Mirabegron (YM178)	A8474	223673-61-8	A03	L1021-06	396.51	C21H24N4O2S	C1=CC=C(C=C1)C(CNCCC2=CC=C(C=C2)NC(=O)CC3=CSC(=N3)N)O	Free Base		Adrenergic Receptor	Soluble in DMSO > 10 mM	GPCR/G protein	http://www.apexbt.com/mirabegron-ym178.html	136.715	86.4303	100.021	120.6
Mitotane (Lsodren)	A8475	53-19-0	A04	L1021-06	320.04	C14H10Cl4	C1=CC=C(C(=C1)C(C2=CC=C(C=C2)Cl)C(Cl)Cl)Cl	Free Base		Others	Soluble in DMSO > 10 mM	Others	http://www.apexbt.com/mitotane-lsodren.html	120.555	88.4597	104.602	124.856
Monobenzone	A8478	103-16-2	A05	L1021-06	200.23	C13H12O2	C1=CC=C(C=C1)COC2=CC=C(C=C2)O	Free Base	Metabolic Disease	Others	Soluble in DMSO > 10 mM	Others	http://www.apexbt.com/monobenzone.html	171.116	147.219	144.22	150.358
Noscapine HCl	A8479	912-60-7	A06	L1021-06	449.88	C22H23NO7.HCl	CN1CCC2=CC3=C(C(=C2C1C4C5=C(C(=C(C=C5)OC)OC)C(=O)O4)OC)OCO3.Cl	hydrochloride	Cancer	Others	Soluble to 50 mM in 1eq. HCl	Others	http://www.apexbt.com/noscapine-hcl.html	112.827	84.2622	98.3351	103.098
Nevirapine	A8481	129618-40-2	A07	L1021-06	266.3	C15H14N4O	CC1=C2C(=NC=C1)N(C3=C(C=CC=N3)C(=O)N2)C4CC4	Free Base	Infection	Reverse Transcriptase	Soluble in DMSO > 10 mM	Microbiology & Virology	http://www.apexbt.com/nevirapine.html	118.723	90.3615	96.8465	123.692
Nicotine Difartrate	A8482	65-31-6	A08	L1021-06	462.46	C21H29NO4S	CN1CCCC1C2=CN=CC=C2.C(C(C(=O)O)O)(C(=O)O)O.C(C(C(=O)O)O)(C(=O)O)O	ditartrate	Neurological Disease	Others	Soluble in DMSO > 10 mM	Others	http://www.apexbt.com/nicotine-difartrate.html	117.677	86.4334	92.546	116.624
Nifenazone	A8483	2139-47-1	A09	L1021-06	308.33	C17H16N4O2	CC1=C(C(=O)N(N1C)C2=CC=CC=C2)NC(=O)C3=CN=CC=C3	Free Base	Inflammation	Others	Soluble in DMSO	Others	http://www.apexbt.com/nifenazone.html	77.2326	94.6008	95.2203	117.227
Nimodipine	A8484	66085-59-4	A10	L1021-06	418.45	C21H26N2O7	CC1=C(C(C(=C(N1)C)C(=O)OC(C)C)C2=CC(=CC=C2)[N+](=O)[O-])C(=O)OCCOC	Free Base	Cardiovascular Disease	Autophagy	Soluble in DMSO > 10 mM	Ubiquitination	http://www.apexbt.com/nimodipine.html	123.394	98.8283	117.202	125.411
Nitazoxanide	A8485	55981-09-4	A11	L1021-06	307.28	C12H9N3O5S	CC(=O)OC1=CC=CC=C1C(=O)NC2=NC=C(S2)[N+](=O)[O-]	Free Base	Vermifuge	Others	Soluble in DMSO > 10 mM	Others	http://www.apexbt.com/nitazoxanide.html	158.607	186.651	146.477	217.916
Vehicle			A12	L1021-06										100	100	100	100
Nitrofurazone	A8486	59-87-0	B01	L1021-06	198.14	C6H6N4O4	C1=C(OC(=C1)[N+](=O)[O-])C=NNC(=O)N	Free Base	Infection	Antibiotic	Soluble in DMSO > 10 mM	Microbiology & Virology	http://www.apexbt.com/nitrofurazone.html	99.0516	105.564	97.4919	135.715
Olsalazine Sodium	A8490	6054-98-4	B02	L1021-06	346.2	C14H8N2O6.2Na	C1=CC(=C(C=C1NN=C2C=CC(=O)C(=C2)C(=O)O)C(=O)[O-])[O-].[Na+].[Na+]	Free Base	Inflammation	Antibiotic	Soluble in DMSO > 10 mM	Microbiology & Virology	http://www.apexbt.com/olsalazine-sodium.html	102.007	70.3186	73.0175	109.071
Orlistat	A8492	96829-58-2	B03	L1021-06	495.73	C29H53NO5	CCCCCCCCCCCC(CC1C(C(=O)O1)CCCCCC)OC(=O)C(CC(C)C)NC=O	Free Base	Metabolic Disease	Others	Soluble in DMSO > 10 mM	Others	http://www.apexbt.com/orlistat.html	112.339	72.2814	84.5549	101.333
Oxeladin Citrate	A8493	52432-72-1	B04	L1021-06	527.6	C20H33NO3.C6H8O7	CCC(CC)(C1=CC=CC=C1)C(=O)OCCOCCN(CC)CC.C(C(=O)O)C(CC(=O)O)(C(=O)O)O	citrate	Respiratory Disease	Others	Soluble in DMSO	Others	http://www.apexbt.com/oxeladin-citrate.html	113.162	73.4798	95.1559	115.875
Oxethazaine	A8494	126-27-2	B05	L1021-06	467.64	C28H41N3O3	CC(C)(CC1=CC=CC=C1)N(C)C(=O)CN(CCO)CC(=O)N(C)C(C)(C)CC2=CC=CC=C2	Free Base	Neurological Disease	Others	Soluble in DMSO	Others	http://www.apexbt.com/oxethazaine.html	104.322	93.7261	73.7425	99.5292
Oxybutynin	A8495	5633-20-5	B06	L1021-06	357.49	C22H31NO3	CCN(CC)CC#CCOC(=O)C(C1CCCCC1)(C2=CC=CC=C2)O	Free Base		AChR	Soluble in DMSO > 10 mM	Neuroscience	http://www.apexbt.com/oxybutynin.html	123.154	96.0124	97.7009	110.903
Pasiniazid	A8497	2066-89-9	B07	L1021-06	290.27	C6H7N3O.C7H7NO3	C1=CC(=C(C=C1N)O)C(=O)O.C1=CN=CC=C1C(=O)NN	Isonicotinic	Infection	Others	Soluble in DMSO	Others	http://www.apexbt.com/pasiniazid.html	115.203	71.0024	86.5616	108.179
Piroxicam	A8503	36322-90-4	B08	L1021-06	331.35	C15H13N3O4S	CN1C(=C(C2=CC=CC=C2S1(=O)=O)O)C(=O)NC3=CC=CC=N3	Free Base	Inflammation	COX	Soluble in DMSO > 10 mM	Neuroscience	http://www.apexbt.com/piroxicam.html	114.37	73.9989	91.3266	104.922
Pitavastatin Calcium	A8504	147526-32-7	B09	L1021-06	880.98	C50H46CaF2N2O8	C1CC1C2=NC3=CC=CC=C3C(=C2C=CC(CC(CC(=O)[O-])O)O)C4=CC=C(C=C4)F.C1CC1C2=NC3=CC=CC=C3C(=C2C=CC(CC(CC(=O)[O-])O)O)C4=CC=C(C=C4)F.[Ca+2]	Calcium	Cardiovascular Disease	HMG-CoA Reductase	Soluble in DMSO > 10 mM	Metabolism	http://www.apexbt.com/pitavastatin-calcium.html	33.0641	54.6827	53.1094	42.9641
Pridinol Methanesulfonate	A8507	6856-31-1	B10	L1021-06	391.52	C21H29NO4S	CS(=O)(=O)O.C1CCN(CC1)CCC(C2=CC=CC=C2)(C3=CC=CC=C3)O	Methanesulfonat		Others	Soluble in DMSO	Others	http://www.apexbt.com/pridinol-methanesulfonate.html	115.728	78.4693	90.2786	113.624
Prochlorperazine	A8508	58-38-8	B11	L1021-06	373.94	C20H24ClN3S	CN(CC1)CCN1CCCN2C3=CC=CC=C3SC4=C2C=C(Cl)C=C4	Free Base	Neurological Disease	Others	Soluble in DMSO > 10 mM	Others	http://www.apexbt.com/prochlorperazine.html	112.552	86.2305	70.3806	103.546
Vehicle			B12	L1021-06										100	100	100	100
Progesterone	A8509	57-83-0	C01	L1021-06	314.46	C21H30O2	CC(=O)C1CCC2C1(CCC3C2CCC4=CC(=O)CCC34C)C	Free Base	Endocrinology	Progesterone Receptor	Soluble in DMSO > 10 mM	Others	http://www.apexbt.com/progesterone.html	121.487	103.063	113.838	133.213
Ranolazine	A8510	95635-55-5	C02	L1021-06	427.54	C24H33N3O4	CC1=C(C(=CC=C1)C)NC(=O)CN2CCN(CC2)CC(COC3=CC=CC=C3OC)O	Free Base	Cardiovascular Disease	Others	Soluble in DMSO > 10 mM	Others	http://www.apexbt.com/ranolazine.html	116.327	75.1305	103.077	106.038
Rifaximin (Xifaxan)	A8512	80621-81-4	C03	L1021-06	785.88	C43H51N3O11	O[C@@H]([C@H](C)[C@H]([C@H](/C=C/C=C(C)\C(NC1=C2O)=O)C)O)[C@@H](C)[C@@H]([C@H](C)[C@H](/C=C/O[C@@](C3=O)(C)OC4=C3C(C5=C1N(C=CC(C)=C6)C6=N5)=C2C(O)=C4C)OC)OC(C)=O	Free Base	Infection	DNA Synthesis	Soluble in DMSO > 10 mM	DNA Damage/DNA Repair	http://www.apexbt.com/rifaximin-xifaxan-22616.html	106.718	84.4806	107.133	110.382
Riluzole	A8513	1744-22-5	C04	L1021-06	234.2	C8H5F3N2OS	C1=CC2=C(C=C1OC(F)(F)F)SC(=N2)N	Free Base	Neurological Disease	Sodium Channel	Soluble in DMSO > 10 mM	Membrane Transporter/Ion Channel	http://www.apexbt.com/riluzole.html	207.796	132.86	184.416	184.636
Risperidone	A8514	106266-06-2	C05	L1021-06	410.48	C23H27FN4O2	CC1=C(C(=O)N2CCCCC2=N1)CCN3CCC(CC3)C4=NOC5=C4C=CC(=C5)F	Free Base	Neurological Disease	5-HT Receptor	Soluble in DMSO	Neuroscience	http://www.apexbt.com/risperidone.html	122.644	77.29	116.912	102.055
Rivastigmine Tartrate	A8515	129101-54-8	C06	L1021-06	400.42	C14H22N2O2.C4H6O6	CCN(C)C(=O)OC1=CC=CC(=C1)C(C)N(C)C.C(C(C(=O)O)O)(C(=O)O)O	Tartrate	Cardiovascular Disease	AChR	Soluble in DMSO > 10 mM	Neuroscience	http://www.apexbt.com/rivastigmine-tartrate.html	121.861	79.7491	105.221	102.932
Rizatriptan Benzoate	A8516	145202-66-0	C07	L1021-06	391.47	C15H19N5.C7H6O2	CN(C)CCC1=CNC2=C1C=C(C=C2)CN3C=NC=N3.C1=CC=C(C=C1)C(=O)O	Benzoate	Neurological Disease	5-HT Receptor	Soluble in DMSO > 10 mM	Neuroscience	http://www.apexbt.com/rizatriptan-benzoate.html	121.936	74.0839	115.535	101.285
Rosuvastatin Calcium	A8518	147098-20-2	C08	L1021-06	1001.14	C44H54F2N6O12S2 Ca	CC(C)C1=NC(=NC(=C1C=CC(CC(CC(=O)[O-])O)O)C2=CC=C(C=C2)F)N(C)S(=O)(=O)C.CC(C)C1=NC(=NC(=C1C=CC(CC(CC(=O)[O-])O)O)C2=CC=C(C=C2)F)N(C)S(=O)(=O)C.[Ca+2]	Free Base		RAAS	Soluble in DMSO > 10 mM	Endocrinology and Hormones	http://www.apexbt.com/rosuvastatin-calcium.html	90.6095	73.8616	83.8252	81.8675
Silodosin	A8521	160970-54-7	C09	L1021-06	495.53	C25H32F3N3O4	CC(CC1=CC2=C(C(=C1)C(=O)N)N(CC2)CCCO)NCCOC3=CC=CC=C3OCC(F)(F)F	Free Base	Cardiovascular Disease	Adrenergic Receptor	Soluble in DMSO > 10 mM	GPCR/G protein	http://www.apexbt.com/silodosin.html	122.85	78.8909	100.001	100.503
Simvastatin (Zocor)	A8522	79902-63-9	C10	L1021-06	418.6	C25H38O5	CCC(C)(C)C(=O)OC1CC(C=C2C1C(C(C=C2)C)CCC3CC(CC(=O)O3)O)C	Free Base	Cardiovascular Disease	HMG-CoA Reductase	Soluble in DMSO > 10 mM	Metabolism	http://www.apexbt.com/simvastatin-zocor.html	99.7332	82.1949	74.5829	93.4822
Sodium 4-amiropparaty Hyalrate	A8523	94-16-6	C11	L1021-06	216.17	C9H9N2NaO3	C1=CC(=CC=C1C(=O)NCC(=O)[O-])N.[Na+]	Sodium		Others	Soluble in DMSO	Others	http://www.apexbt.com/sodium-4-amiropparaty-hyalrate.html	119.538	75.7885	130.579	91.2447
Vehicle			C12	L1021-06										100	100	100	100
Sotrastaurin (AEB071)	A8525	425637-18-9	D01	L1021-06	438.48	C25H22N6O2	CN1CCN(CC1)C2=NC3=CC=CC=C3C(=N2)C4=C(C(=O)NC4=O)C5=CNC6=CC=CC=C65	Free Base		PKC	Soluble in DMSO > 10 mM	TGF-β / Smad Signaling	http://www.apexbt.com/sotrastaurin.html	111.571	110.486	107.41	87.5508
Sulfadiazine	A8527	68-35-9	D02	L1021-06	250.28	C10H10N4O2S	C1=CN=C(N=C1)NS(=O)(=O)C2=CC=C(C=C2)N	Free Base		Antibiotic	Soluble in DMSO > 10 mM	Microbiology & Virology	http://www.apexbt.com/sulfadiazine-22640.html	119.33	79.5826	106.147	115.082
Tebipenempivoxil	A8529	161715-24-8	D03	L1021-06	497.63	C22H31N3O6S2	CC1C2C(C(=O)N2C(=C1SC3CN(C3)C4=NCCS4)C(=O)OCOC(=O)C(C)(C)C)C(C)O	Free Base			Soluble in DMSO > 10 mM		http://www.apexbt.com/tebipenempivoxil.html	117.792	78.5851	128.401	113.472
Telbivudine	A8530	3424-98-4	D04	L1021-06	242.23	C10H14N2O5	CC1=CN(C(=O)NC1=O)C2CC(C(O2)CO)O	Free Base	Infection	HBV	Soluble in DMSO > 10 mM	Microbiology & Virology	http://www.apexbt.com/telbivudine.html	119.55	81.4414	116.519	110.795
Telmisattan	A8531	144701-48-4	D05	L1021-06	514.62	C33H30N4O2	CCCC1=NC2=C(C=C(C=C2N1CC3=CC=C(C=C3)C4=CC=CC=C4C(=O)O)C5=NC6=CC=CC=C6N5C)C	Free Base	Cardiovascular Disease	RAAS	Soluble in DMSO > 10 mM	Endocrinology and Hormones	http://www.apexbt.com/telmisattan.html	106.596	73.5961	127.54	88.4088
Teniposide	A8532	29767-20-2	D06	L1021-06	656.7	C32H32O13S	COC1=CC(=CC(=C1O)OC)C2C3C(COC3=O)C(C4=CC5=C(C=C24)OCO5)OC6C(C(C7C(O6)COC(O7)C8=CC=CS8)O)O	Free Base		Topoisomerase	Soluble in DMSO > 10 mM	DNA Damage/DNA Repair	http://www.apexbt.com/teniposide.html	106.545	86.7774	86.7346	83.9021
Terbinafine	A8533	91161-71-6	D07	L1021-06	291.43	C21H25N	CC(C)(C)C#CC=CCN(C)CC1=CC=CC2=CC=CC=C21	Free Base		Antibiotic	Soluble in DMSO > 10 mM	Microbiology & Virology	http://www.apexbt.com/terbinafine.html	122.446	82.2566	114.536	103.275
Terfenadine	A8534	50679-08-8	D08	L1021-06	471.67	C32H41NO2	CC(C)(C)C1=CC=C(C=C1)C(CCCN2CCC(CC2)C(C3=CC=CC=C3)(C4=CC=CC=C4)O)O	Free Base		Others	Soluble in DMSO > 10 mM	Others	http://www.apexbt.com/terfenadine.html	40.5653	26.857	35.1101	31.5656
Thiabendazole	A8536	148-79-8	D09	L1021-06	201.25	C10H7N3S	C1=CC=C2C(=C1)NC(=N2)C3=CSC=N3	Free Base	Vermifuge	Others	Soluble in DMSO > 10 mM	Others	http://www.apexbt.com/thiabendazole-23042.html	221.586	155.722	200.402	203.817
Thioridazine HCl	A8537	130-61-0	D10	L1021-06	407	C21H26N2S2.HCl	CN1CCCCC1CCN2C3=CC=CC=C3SC4=C2C=C(C=C4)SC.Cl	Hydrochloride	Neurological Disease	Others	Soluble in DMSO > 10 mM	Others	http://www.apexbt.com/thioridazine-hcl.html	105.082	89.0622	68.6993	101.824
Tiopronin (Thiola)	A8538	1953-2-2	D11	L1021-06	163.19	C5H9NO3S	CC(C(=O)NCC(=O)O)S	Free Base	Cardiovascular Disease	Others	Soluble in DMSO > 10 mM	Others	http://www.apexbt.com/tiopronin-thiola.html	118.365	81.6531	95.1843	106.261
Vehicle			D12	L1021-06										100	100	100	100
Tretinoin (Aberela)	A8539	302-79-4	E01	L1021-06	300.4	C20H28O2	CC1=C(C(CCC1)(C)C)C=CC(=CC=CC(=CC(=O)O)C)C	Free Base		RARs	Soluble in DMSO > 10 mM	Others	http://www.apexbt.com/tretinoin-aberela.html	145.352	130.882	132.713	105.125
Triamcinolone Acetonide	A8540	76-25-5	E02	L1021-06	434.5	C24H31FO6	F[C@@]1([C@@](C([H])([H])[H])(C([H])=C2[H])C3=C([H])C2=O)[C@](C([H])([H])C3([H])[H])([H])[C@@]4([H])[C@@](C([H])([H])[C@]1([H])O[H])(C([H])([H])[H])[C@]5(C(C([H])([H])O[H])=O)OC(C([H])([H])[H])(C([H])([H])[H])O[C@]5([H])C4([H])[H]	Free Base		Others	Soluble in DMSO > 10 mM	Others	http://www.apexbt.com/triamcinolone-acetonide.html	180.369	87.3939	194.817	124.156
Triflurdine (Viroptic)	A8542	70-00-8	E03	L1021-06	296.2	C10H11F3N2O5	C1C(C(OC1N2C=C(C(=O)NC2=O)C(F)(F)F)CO)O	Free Base		Thymidylate Synthase	Soluble in DMSO > 10 mM	Apoptosis	http://www.apexbt.com/triflurdine-viroptic.html	112.853	62.6621	596.237	117.492
Vitamin D2 (Ergocalciferol)	A8543	50-14-6	E04	L1021-06	396.65	C28H44O	CC(C)C(C)C=CC(C)C1CCC2C1(CCCC2=CC=C3CC(CCC3=C)O)C	Free Base	Endocrinology	Others	Soluble in DMSO > 10 mM	Others	http://www.apexbt.com/vitamin-d2-ergocalciferol.html	108.571	72.2933	117.059	105.76
			E05	L1021-06										109.846	72.8584	106.097	91.2683
GSK2126458	A8556	1086062-66-9	E06	L1021-06	505.5	C25H17F2N5O3S	COC1=C(C=C(C=N1)C2=CC3=C(C=CN=C3C=C2)C4=CN=NC=C4)NS(=O)(=O)C5=C(C=C(C=C5)F)F	Free Base		mTOR	Soluble in DMSO > 10 mM	PI3K/Akt/mTOR Signaling	http://www.apexbt.com/gsk2126458.html	58.9428	61.9321	45.0229	64.355
BI6727 (Volasertib)	A8558	755038-65-4	E07	L1021-06	618.83	C34H50N8O3	CCC1C(=O)N(C2=CN=C(N=C2N1C(C)C)NC3=C(C=C(C=C3)C(=O)NC4CCC(CC4)N5CCN(CC5)CC6CC6)OC)C	Free Base		PLK	Soluble in DMSO > 10 mM	Cell Cycle/Checkpoint	http://www.apexbt.com/bi6727-volasertib.html	103.973	79.1591	101.627	90.8703
Chloroquine diphosphate	A8628	50-63-5	E08	L1021-06	515.86	C18H26ClN3.2H3PO4	CCN(CC)CCCC(C)NC1=C2C=CC(=CC2=NC=C1)Cl.OP(=O)(O)O.OP(=O)(O)O	Phosphate		Autophagy	Soluble in DMSO	Ubiquitination	http://www.apexbt.com/chloroquine-diphosphate.html	101.932	70.6245	92.2222	83.0442
Deferasirox	A8639	201530-41-8	E09	L1021-06	373.36	C21H15N3O4	C1=CC(=C2NC(=C3C=CC=CC3=O)N(N2)C4=CC=C(C=C4)C(=O)O)C(=O)C=C1	Free Base	Endocrinology	Cyclin-Dependent Kinases	Soluble in DMSO > 10 mM	Cell Cycle/Checkpoint	http://www.apexbt.com/deferasirox.html	80.5828	61.3425	304.696	66.2979
LEE011	A8641	1211441-98-3	E10	L1021-06	434.54	C23H30N8O	CN(C)C(=O)C1=CC2=CN=C(N=C2N1C3CCCC3)NC4=NC=C(C=C4)N5CCNCC5	Free Base		Cyclin-Dependent Kinases	Soluble in DMSO	Cell Cycle/Checkpoint	http://www.apexbt.com/lee011.html	163.427	106.959	150.961	113.133
Acyclovir	A8644	59277-89-3	E11	L1021-06	225.21	C8H11N5O3	C1=NC2=C(N1COCCO)NC(=NC2=O)N	Free Base	Infection	DNA Synthesis	Soluble in DMSO	DNA Damage/DNA Repair	http://www.apexbt.com/acyclovir.html	121.352	81.5025	94.8116	94.2069
Vehicle			E12	L1021-06										100	100	100	100
Capecitabine	A8647	154361-50-9	F01	L1021-06	359.35	C15H22FN3O6	CCCCCOC(=O)NC1=NC(=O)N(C=C1F)C2C(C(C(O2)C)O)O	Free Base	Cancer	DNA Synthesis	Soluble in DMSO > 10 mM	DNA Damage/DNA Repair	http://www.apexbt.com/capecitabine.html	118.051	108.725	104.917	106.648
Cilengitide	A8660	188968-51-6	F02	L1021-06	588.66	C27H40N8O7	CC(C)C1C(=O)NC(C(=O)NCC(=O)NC(C(=O)NC(C(=O)N1C)CC2=CC=CC=C2)CC(=O)O)CCCN=C(N)N	Free Base		Integrin	Soluble in DMSO > 10 mM	Angiogenesis	http://www.apexbt.com/cilengitide.html	105.12	85.0616	118.408	80.9263
Mesoridazine Besylate	A8701	32672-69-8	F03	L1021-06	544.75	C27H32N2O4S3	O=S(C)C1=CC=C2SC3=CC=CC=C3N(C2=C1)CC[C@H]4N(C)CCCC4.OS(=O)(C5=CC=CC=C5)=O	besylate	Neurological Disease		Soluble in DMSO		http://www.apexbt.com/mesoridazine-besylate.html	115.497	79.2953	144.566	86.3337
Vorapaxar	A8809	618385-01-6	F04	L1021-06	492.58	C29H33FN2O4	CCOC(=O)NC1CCC2C(C1)CC3C(C2C=CC4=NC=C(C=C4)C5=CC(=CC=C5)F)C(OC3=O)C	Free Base		Others	Soluble in DMSO	Others	http://www.apexbt.com/vorapaxar.html	113.502	80.7123	106.668	83.7794
Alvelestat	B1037	848141-11-7	F05	L1021-06	545.53	C25H22F3N5O4S	CC1=CC(=CC=C1)N2C(=C(C=C(C2=O)C(=O)NCC3=NC=C(C=C3)S(=O)(=O)C)C4=CC=NN4C)C	Free Base		Elastase	Soluble in DMSO > 10 mM	Proteases/Proteasome	http://www.apexbt.com/alvelestat.html	114.931	81.7173	120.949	74.5405
Sunitinib	B1045	557795-19-4	F06	L1021-06	398.47	C22H27FN4O2	CCN(CC)CCNC(=O)C1=C(NC(=C1C)C=C2C3=C(C=CC(=C3)F)NC2=O)C	Free Base	Cancer	PDGFR	Soluble in DMSO	Tyrosine Kinase/Adaptors	http://www.apexbt.com/sunitinib.html	86.3192	72.7793	61.9051	61.6527
Ulipristal acetate	B1049	126784-99-4	F07	L1021-06	475.62	C30H37NO4	CC(=O)C1(CCC2C1(CC(C3=C4CCC(=O)C=C4CCC23)C5=CC=C(C=C5)N(C)C)C)OC(=O)C	acetate		Progesterone Receptor	Soluble in DMSO	Others	http://www.apexbt.com/ulipristal-acetate.html	97.3222	78.5889	105.877	78.3751
Tizanidine	B1063	51322-75-9	F08	L1021-06	253.71	C9H8ClN5S	C1CN=C(N1)NC2=C(C=CC3=NSN=C32)Cl	Free Base		Adrenergic Receptor	Soluble in DMSO	GPCR/G protein	http://www.apexbt.com/tizanidine.html	120.557	80.632	128.41	77.2926
Doripenem	B1076	148016-81-3	F09	L1021-06	420.5	C15H24N4O6S2	CC1C2C(C(=O)N2C(=C1SC3CC(NC3)CNS(=O)(=O)N)C(=O)O)C(C)O	Free Base	Infection	Antibiotic	Soluble in DMSO	Microbiology & Virology	http://www.apexbt.com/doripenem.html	113.44	77.4491	109.489	86.0588
Salicylic acid	B1092	69-72-7	F10	L1021-06	138.12	C7H6O3	C1=CC=C(C(=C1)C(=O)O)O	Free Base		COX	Soluble in DMSO	Neuroscience	http://www.apexbt.com/salicylic-acid.html	121.467	82.1708	116.886	90.7981
Cytarabine hydrochloride	B1100	69-74-9	F11	L1021-06	279.68	C9H14ClN3O5	C1=CN(C(=O)N=C1N)C2C(C(C(O2)CO)O)O.Cl	Hydrochloride	Cancer	DNA Synthesis	Soluble in DMSO	DNA Damage/DNA Repair	http://www.apexbt.com/cytarabine-hydrochloride.html	101.619	75.2341	196.333	64.0022
Vehicle			F12	L1021-06										100	100	100	100
Brexpiprazole	B1102	913611-97-9	G01	L1021-06	433.57	C25H27N3O2S	C1CN(CCN1CCCCOC2=CC3=C(C=C2)C=CC(=O)N3)C4=C5C=CSC5=CC=C4	Free Base	Neurological Disease	Dopamine Receptor	Soluble in DMSO	Neuroscience	http://www.apexbt.com/brexpiprazole.html	102.535	112.768	115.896	96.8116
AZD-9291	B1104	1421373-65-0	G02	L1021-06	499.61	C28H33N7O2	CN1C=C(C2=NC(NC3=C(OC)C=C(N(CCN(C)C)C)C(NC(C=C)=O)=C3)=NC=C2)C4=C1C=CC=C4	Free Base		EGFR	Soluble in DMSO > 10 mM	JAK/STAT Signaling	http://www.apexbt.com/azd-9291.html	28.8494	35.4874	32.1243	23.9098
Efavirenz	B1119	154598-52-4	G03	L1021-06	315.68	C14H9ClF3NO2	C1CC1C#CC2(C3=C(C=CC(=C3)Cl)NC(=O)O2)C(F)(F)F	Free Base	Infection	HIV	Soluble in DMSO	Microbiology & Virology	http://www.apexbt.com/efavirenz.html	134.266	86.8806	121.711	85.8565
Nelfinavir	B1122	159989-64-7	G04	L1021-06	567.78	C32H45N3O4S	CC1=C(C=CC=C1O)C(=O)NC(CSC2=CC=CC=C2)C(CN3CC4CCCCC4CC3C(=O)NC(C)(C)C)O	Free Base	Infection	HIV Integrase	Soluble in DMSO	Proteases/Proteasome	http://www.apexbt.com/nelfinavir.html	103.485	77.3002	88.315	75.6134
Pitavastatin	B1124	147511-69-1	G05	L1021-06	421.46	C25H24FNO4	C1CC1C2=NC3=CC=CC=C3C(=C2C=CC(CC(CC(=O)O)O)O)C4=CC=C(C=C4)F	Free Base	Cardiovascular Disease	HMG-CoA Reductase	Soluble in DMSO	Metabolism	http://www.apexbt.com/pitavastatin.html	35.5783	58.8453	66.317	35.3305
GLPG0634	B1130	1206161-97-8	G06	L1021-06	425.5	C21H23N5O3S	C1CC1C(=O)NC2=NN3C(=N2)C=CC=C3C4=CC=C(C=C4)CN5CCS(=O)(=O)CC5	Free Base		JAK	Soluble in DMSO > 10 mM	JAK/STAT Signaling	http://www.apexbt.com/glpg0634-26591.html	102.352	65.6525	111.202	51.8195
Oxybutynin chloride	B1134	1508-65-2	G07	L1021-06	393.95	C22H32ClNO3	CCN(CC)CC#CCOC(=O)C(C1CCCCC1)(C2=CC=CC=C2)O.Cl	Chloride	Neurological Disease	AChR	Soluble in DMSO > 10 mM	Neuroscience	http://www.apexbt.com/oxybutynin-chloride.html	137.994	98.9484	120.182	80.5175
Ondansetron hydrochloride dihydrate	B1204	103639-04-9	G08	L1021-06	365.85	C18H24ClN3O3	CC1=NC=CN1CC2CCC3=C(C2=O)C4=CC=CC=C4N3C.O.O.Cl	hydrochloride	Cancer	5-HT Receptor	Soluble in DMSO	Neuroscience	http://www.apexbt.com/ondansetron-hydrochloride-dihydrate.html	119.3	83.0927	128.972	74.5899
Aniracetam	B1210	72432-10-1	G09	L1021-06	219.24	C12H13NO3	COC1=CC=C(C=C1)C(=O)N2CCCC2=O	Free Base	Neurological Disease	AMPAR	Soluble in DMSO > 10 mM	Membrane Transporter/Ion Channel	http://www.apexbt.com/aniracetam-26509.html	116.074	80.515	115.619	80.3858
Perindopril	B1214	82834-16-0	G10	L1021-06	368.47	C19H32N2O5	CCCC(C(=O)OCC)NC(C)C(=O)N1C2CCCCC2CC1C(=O)O	Free Base	Cardiovascular Disease	Angiotensin Receptor	Soluble in DMSO	GPCR/G protein	http://www.apexbt.com/perindopril.html	115.714	75.624	88.1997	77.2907
Meropenem trihydrate	B1217	119478-56-7	G11	L1021-06	437.51	C17H31N3O8S	CC1C2C(C(=O)N2C(=C1SC3CC(NC3)C(=O)N(C)C)C(=O)O)C(C)O.O.O.O	trihydrate	Infection	Antibiotic	Soluble in DMSO	Microbiology & Virology	http://www.apexbt.com/meropenem-trihydrate-26558.html	110.031	78.7025	84.1273	76.9897
Vehicle			G12	L1021-06										100	100	100	100
Vancomycin hydrochloride	B1223	1404-93-9	H01	L1021-06	1485.72	C66H76Cl3N9O24		Hydrochloride	Infection	Antibiotic	Soluble in DMSO	Microbiology & Virology	http://www.apexbt.com/vancomycin-hydrochloride.html	86.0369	127.559	101.198	93.2898
Fluconazole hydrate	B1226	155347-36-7	H02	L1021-06	324.29	C13H14F2N6O2		hydrate	Infection	Antibiotic	Soluble in DMSO	Microbiology & Virology	http://www.apexbt.com/fluconazole-hydrate.html	117.323	103.671	105.069	95.8221
Cidofovir dihydrate	B1238	149394-66-1	H03	L1021-06	315.22	C8H18N3O8P	C1=CN(C(=O)N=C1N)CC(CO)OCP(=O)(O)O.O.O	dihydrate	Infection		Soluble in DMSO		http://www.apexbt.com/cidofovir-dihydrate.html	108.921	91.7693	110.54	77.1041
(+)-Ketoconazole	B1240	142128-59-4	H04	L1021-06	531.43	C26H28Cl2N4O4	CC(=O)N1CCN(CC1)C2=CC=C(C=C2)OCC3COC(O3)(CN4C=CN=C4)C5=C(C=C(C=C5)Cl)Cl	Free Base	Infection	P45	Soluble in DMSO	Metabolism	http://www.apexbt.com/ketoconazole-26999.html	124.159	121.21	129.229	71.8548
Haloperidol hydrochloride	B1242	1511-16-6	H05	L1021-06	412.33	C21H24Cl2FNO2	C1CN(CCC1(C2=CC=C(C=C2)Cl)O)CCCC(=O)C3=CC=C(C=C3)F.Cl	Hydrochloride	Neurological Disease	Dopamine Receptor	Soluble in DMSO > 10 mM	Neuroscience	http://www.apexbt.com/haloperidol-hydrochloride.html	132.069	101.109	95.712	80.2219
Etomidate hydrochloride	B1246	53188-20-8	H06	L1021-06	280.75	C14H17ClN2O2	CCOC(=O)C1=CN=CN1C(C)C2=CC=CC=C2.Cl	Hydrochloride		GABA Receptor	Soluble in DMSO	Membrane Transporter/Ion Channel	http://www.apexbt.com/etomidate-hydrochloride.html	136.308	100.912	103.69	87.6478
Beclomethasone dipropionate	B1248	5534-9-8	H07	L1021-06	521.04	C28H37ClO7	CCC(=O)OCC(=O)C1(C(CC2C1(CC(C3(C2CCC4=CC(=O)C=CC43C)Cl)O)C)C)OC(=O)CC	Free Base	Respiratory Disease	Glucocorticoid Receptor	Soluble in DMSO > 10 mM	GPCR/G protein	http://www.apexbt.com/beclometasone-dipropionate.html	223.034	103.727	167.401	99.4705
Valproic acid	B1251	99-66-1	H08	L1021-06	144.21	C8H16O2	CCCC(CCC)C(=O)O	Free Base	Neurological Disease	HDAC	Soluble in DMSO	DNA Damage/DNA Repair	http://www.apexbt.com/valproic-acid.html	133.215	95.3905	115.023	83.6099
Glycopyrrolate	B1266	596-51-0	H09	L1021-06	398.33	C19H28BrNO3	C[N+]1(CCC(C1)OC(=O)C(C2CCCC2)(C3=CC=CC=C3)O)C.[Br-]	Free Base		AChR	Soluble in DMSO	Neuroscience	http://www.apexbt.com/glycopyrrolate.html	124.127	66.9123	113.461	80.986
Reserpine hydrochloride	B1270	16994-56-2	H10	L1021-06	645.14	C33H41ClN2O9	COC1C(CC2CN3CCC4=C(C3CC2C1C(=O)OC)NC5=C4C=CC(=C5)OC)OC(=O)C6=CC(=C(C(=C6)OC)OC)OC.Cl	Hydrochloride	Neurological Disease	Monoamine transporter	Soluble in DMSO	Membrane Transporter/Ion Channel	http://www.apexbt.com/reserpine-hydrochloride.html	122.161	99.9575	116.22	83.498
Adapalene sodium salt	B1277	911110-93-5	H11	L1021-06	434.5	C28H27NaO3		sodium salt		Others	Soluble in DMSO	Others	http://www.apexbt.com/adapalene-sodium-salt.html	135.226	103.805	116.271	93.9584
Vehicle			H12	L1021-06										100	100	100	100
Prilocaine hydrochloride	B1280	1786-81-8	A01	L1021-07	256.77	C13H21ClN2O	CCCNC(C)C(=O)NC1=CC=CC=C1C.Cl	Hydrochloride		Others	Soluble in DMSO	Others	http://www.apexbt.com/prilocaine-hydrochloride-27322.html	98.4047	111.165	106.035	120.266
Prasugrel hydrochloride	B1283	389574-19-0	A02	L1021-07	409.9	C20H21ClFNO3S	CC(=O)OC1=CC2=C(S1)CCN(C2)C(C3=CC=CC=C3F)C(=O)C4CC4.Cl	Hydrochloride	Cardiovascular Disease	P2Y Receptor	Soluble in DMSO	GPCR/G protein	http://www.apexbt.com/prasugrel-hydrochloride.html	117.436	102.796	108.93	112.906
Lansoprazole sodium	B1290	226904-00-3	A03	L1021-07	391.34	C16H13F3N3NaO2S	CC1=C(C=CN=C1CS(=O)C2=NC3=CC=CC=C3[N-]2)OCC(F)(F)F.[Na+]	sodium	Digestive system disease	Proton Pump	Soluble in DMSO	Membrane Transporter/Ion Channel	http://www.apexbt.com/lansoprazole-sodium.html	170.615	188.051	142.406	203.778
Terbutaline Sulfate	B1328	23031-32-5	A04	L1021-07	548.65	C24H38N2O6.H2O4S	CC(C)(C)NCC(C1=CC(=CC(=C1)O)O)O.CC(C)(C)NCC(C1=CC(=CC(=C1)O)O)O.OS(=O)(=O)O	Sulfate	Respiratory Disease	Adrenergic Receptor	Soluble in DMSO	GPCR/G protein	http://www.apexbt.com/terbutaline-sulfate.html	163.873	97.1642	77.8568	114.874
Acebutolol HCl	B1330	34381-68-5	A05	L1021-07	372.89	C18H28N2O4.HCl	CCCC(=O)NC1=CC(=C(C=C1)OCC(CNC(C)C)O)C(=O)C.Cl	Hydrochloride	Neurological Disease	Adrenergic Receptor	Soluble in DMSO > 10 mM	GPCR/G protein	http://www.apexbt.com/acebutolol-hcl.html	102.084	97.8313	92.4277	112.205
Adrenalone HCl	B1331	62-13-5	A06	L1021-07	217.65	C9H11NO3.HCl	CNCC(=O)C1=CC(=C(C=C1)O)O.Cl	Hydrochloride	Cardiovascular Disease	Adrenergic Receptor	Soluble in DMSO > 10 mM	GPCR/G protein	http://www.apexbt.com/adrenalone-hcl.html	166.388	100.285	99.7352	112.04
Carvedilol	B1332	72956-09-3	A07	L1021-07	406.47	C24H26N2O4	COC1=CC=CC=C1OCCNCC(COC2=CC=CC3=C2C4=CC=CC=C4N3)O	Free Base		Adrenergic Receptor	Soluble in DMSO > 10 mM	GPCR/G protein	http://www.apexbt.com/carvedilol-27102.html	98.5592	101.976	48.0369	80.4331
Clonidine HCl	B1333	4205-91-8	A08	L1021-07	266.5	C9H9Cl2N3.HCl	C1CN=C(N1)NC2=C(C=CC=C2Cl)Cl.Cl	Hydrochloride	Infection	Adrenergic Receptor	Soluble in DMSO > 10 mM	GPCR/G protein	http://www.apexbt.com/clonidine-hcl.html	108.565	96.9252	99.3246	108.84
Dexmedetomidine	B1334	113775-47-6	A09	L1021-07	200.28	C13H16N2	CC1=C(C(=CC=C1)C(C)C2=CN=CN2)C	Free Base	Neurological Disease	Adrenergic Receptor	Soluble in DMSO > 10 mM	GPCR/G protein	http://www.apexbt.com/dexmedetomidine.html	103.504	93.3491	95.5529	109.412
Guanabenz Acetate	B1335	23256-50-0	A10	L1021-07	291.13	C8H8Cl2N4.C2H4O2	CC(=O)O.C1=CC(=C(C(=C1)Cl)C=NN=C(N)N)Cl	Acetate	Endocrinology	Adrenergic Receptor	Soluble in DMSO > 10 mM	GPCR/G protein	http://www.apexbt.com/guanabenz-acetate.html	111.751	92.0582	98.6813	101.02
Isoprenaline HCl	B1336	51-30-9	A11	L1021-07	247.72	C11H17NO3.HCl	CC(C)NCC(C1=CC(=C(C=C1)O)O)O.Cl	Hydrochloride	Infection	Adrenergic Receptor	Soluble in DMSO > 10 mM	GPCR/G protein	http://www.apexbt.com/isoprenaline-hcl.html	143.629	100.58	89.7818	101.311
Vehicle			A12	L1021-07										100	100	100	100
L-Adrenaline	B1337	51-43-4	B01	L1021-07	183.2	C9H13NO3	CNCC(C1=CC(=C(C=C1)O)O)O	Free Base	Cardiovascular Disease	Adrenergic Receptor	Soluble in DMSO > 10 mM	GPCR/G protein	http://www.apexbt.com/l-adrenaline.html	150.519	123.171	112.23	138.295
Metoprolol Tartrate	B1339	392-17-7	B02	L1021-07	684.81	2C15H25NO3.C4H6O6	CC(C)NCC(COC1=CC=C(C=C1)CCOC)O.CC(C)NCC(COC1=CC=C(C=C1)CCOC)O.C(C(C(=O)O)O)(C(=O)O)O	Tartrate	Cardiovascular Disease	Adrenergic Receptor	Soluble in DMSO > 10 mM	GPCR/G protein	http://www.apexbt.com/metoprolol-tartrate-28849.html	93.4317	79.3078	95.5777	97.2255
Naphazoline HCl	B1340	550-99-2	B03	L1021-07	246.74	C14H14N2.HCl	C1CN=C(N1)CC2=CC=CC3=CC=CC=C32.Cl	Hydrochloride	Neurological Disease	Adrenergic Receptor	Soluble in DMSO > 10 mM	GPCR/G protein	http://www.apexbt.com/naphazoline-hcl.html	99.8961	79.413	92.3066	111.399
Nebivolol	B1341	152520-56-4	B04	L1021-07	441.9	C22H26ClF2NO4	C1CC2=C(C=CC(=C2)F)OC1C(CNCC(C3CCC4=C(O3)C=CC(=C4)F)O)O.Cl	Free Base	Cardiovascular Disease	Adrenergic Receptor	Soluble in DMSO > 10 mM	GPCR/G protein	http://www.apexbt.com/nebivolol.html	87.2933	81.5604	55.017	72.5849
Phenoxybenzamine HCl	B1343	63-92-3	B05	L1021-07	340.3	C18H22ClNO.HCl	CC(COC1=CC=CC=C1)N(CCCl)CC2=CC=CC=C2.Cl	Hydrochloride	Endocrinology	Adrenergic Receptor	Soluble in DMSO > 10 mM	GPCR/G protein	http://www.apexbt.com/phenoxybenzamine-hcl-28954.html	124.022	90.8548	113.811	118.01
Phenylephrine HCl	B1344	61-76-7	B06	L1021-07	203.67	C9H13NO2.HCl	CNCC(C1=CC(=CC=C1)O)O.Cl	Hydrochloride	Endocrinology	Adrenergic Receptor	Soluble in DMSO > 10 mM	GPCR/G protein	http://www.apexbt.com/phenylephrine-hcl.html	140.299	81.4982	103.876	100.654
Propranolol HCl	B1346	318-98-9	B07	L1021-07	295.8	C16H21NO2.HCl	CC(C)NCC(COC1=CC=CC2=CC=CC=C21)O.Cl	Hydrochloride	Cardiovascular Disease	Adrenergic Receptor	Soluble in DMSO > 10 mM	GPCR/G protein	http://www.apexbt.com/propranolol-hcl.html	112.681	77.8913	94.5917	102.049
Ritodrine HCl	B1347	23239-51-2	B08	L1021-07	323.81	C17H21NO3.HCl	CC(C(C1=CC=C(C=C1)O)O)NCCC2=CC=C(C=C2)O.Cl	Hydrochloride	Infection	Adrenergic Receptor	Soluble in DMSO > 10 mM	GPCR/G protein	http://www.apexbt.com/ritodrine-hcl.html	143.142	82.0743	93.2805	102.19
Salbutamol Sulfate	B1348	51022-70-9	B09	L1021-07	337.39	C13H21NO3.H2SO4	CC(C)(C)NCC(C1=CC(=C(C=C1)O)CO)O.OS(=O)(=O)O	Sulfate		Adrenergic Receptor	Soluble in DMSO	GPCR/G protein	http://www.apexbt.com/salbutamol-sulfate.html	150.056	74.4789	93.2385	94.6025
Tetrahydrozoline HCl	B1349	522-48-5	B10	L1021-07	236.74	C13H16N2.HCl	C1CC(C2=CC=CC=C2C1)C3=NCCN3.Cl	Free Base	Inflammation	Adrenergic Receptor	Soluble in DMSO > 10 mM	GPCR/G protein	http://www.apexbt.com/tetrahydrozoline-hcl.html	105.782	74.9462	87.062	98.8221
Timolol Maleate	B1350	26921-17-5	B11	L1021-07	432.49	C17H28N4O7S	CC(C)(C)NCC(COC1=NSN=C1N2CCOCC2)O.C(=CC(=O)O)C(=O)O	Maleate	Neurological Disease	Adrenergic Receptor	Soluble in DMSO > 10 mM	GPCR/G protein	http://www.apexbt.com/timolol-maleate.html	109.141	81.6284	90.3756	98.7318
Vehicle			B12	L1021-07										100	100	100	100
Xylazine HCl	B1351	23076-35-9	C01	L1021-07	256.79	C12H16N2S.HCl	CC1=C(C(=CC=C1)C)NC2=NCCCS2.Cl	Hydrochloride	Cardiovascular Disease	Adrenergic Receptor	Soluble in DMSO > 10 mM	GPCR/G protein	http://www.apexbt.com/xylazine-hcl.html	126.741	112.629	117.525	120.681
Betaxolol HCl	B1353	63659-19-8	C02	L1021-07	343.89	C18H29NO3.HCl	CC(C)NCC(COC1=CC=C(C=C1)CCOCC2CC2)O.Cl	Hydrochloride	Cardiovascular Disease	Adrenergic Receptor	Soluble in DMSO > 10 mM	GPCR/G protein	http://www.apexbt.com/betaxolol-hcl.html	104.224	75.9257	135.299	99.5178
Bisoprolol fumarate	B1354	104344-23-2	C03	L1021-07	441.52	C22H35NO8	CC(C)NCC(COC1=CC=C(C=C1)COCCOC(C)C)O.C(=CC(=O)O)C(=O)O	Free Base	Cardiovascular Disease	Adrenergic Receptor	Soluble in DMSO > 10 mM	GPCR/G protein	http://www.apexbt.com/bisoprolol-fumarate.html	101.938	79.0193	109.17	102.177
Cisatracurium Besylate	B1355	96946-42-8	C04	L1021-07	1243.48	C53H72N2O12.2C6H5O3S	C[N+]1(CCC2=CC(=C(C=C2C1CC3=CC(=C(C=C3)OC)OC)OC)OC)CCC(=O)OCCCCCOC(=O)CC[N+]4(CCC5=CC(=C(C=C5C4CC6=CC(=C(C=C6)OC)OC)OC)OC)C.C1=CC=C(C=C1)S(=O)(=O)[O-].C1=CC=C(C=C1)S(=O)(=O)[O-]	Besylate	Neurological Disease	Adrenergic Receptor	Soluble in DMSO > 10 mM	GPCR/G protein	http://www.apexbt.com/cisatracurium-besylate.html	99.4922	80.9015	99.8801	86.6116
Detomidine HCl	B1356	90038-01-0	C05	L1021-07	222.71	C12H15ClN2	CC1=C(C(=CC=C1)CC2=CN=CN2)C.Cl	Hydrochloride	Cardiovascular Disease	Adrenergic Receptor	Soluble in DMSO > 10 mM	GPCR/G protein	http://www.apexbt.com/detomidine-hcl.html	86.6311	77.071	106.413	87.2621
Dexmedetomidine HCl	B1357	145108-58-3	C06	L1021-07	236.74	C13H16N2.HCl	CC1=C(C(=CC=C1)C(C)C2=CN=CN2)C.Cl	Hydrochloride	Neurological Disease	Adrenergic Receptor	Soluble in DMSO > 10 mM	GPCR/G protein	http://www.apexbt.com/dexmedetomidine-hcl.html	99.9021	87.8139	101.261	98.9813
Epinephrine Bitartrate	B1358	51-42-3	C07	L1021-07	333.29	C9H13NO3.C4H6O6	CNCC(C1=CC(=C(C=C1)O)O)O.C(C(C(=O)O)O)(C(=O)O)O	Bitartrate	Cancer	Adrenergic Receptor	Soluble in DMSO > 10 mM	GPCR/G protein	http://www.apexbt.com/epinephrine-bitartrate.html	166.564	89.4034	112.518	100.718
Ivabradine HCl	B1360	148849-67-6	C08	L1021-07	505.05	C27H37ClN2O5	CN(CCCN1CCC2=CC(=C(C=C2CC1=O)OC)OC)CC3CC4=CC(=C(C=C34)OC)OC.Cl	Hydrochloride	Neurological Disease	Adrenergic Receptor	Soluble in DMSO > 10 mM	GPCR/G protein	http://www.apexbt.com/ivabradine-hcl.html	104.019	78.0403	102.748	91.9203
Medetomidine HCl	B1361	86347-15-1	C09	L1021-07	236.74	C13H16N2.HCl	CC1=C(C(=CC=C1)C(C)C2=CN=CN2)C.Cl	Hydrochloride	Infection	Adrenergic Receptor	Soluble in DMSO > 10 mM	GPCR/G protein	http://www.apexbt.com/medetomidine-hcl.html	101.968	84.7578	96.907	102.701
Naftopidil	B1362	57149-07-2	C10	L1021-07	392.49	C24H28N2O3	COC1=CC=CC=C1N2CCN(CC2)CC(COC3=CC=CC4=CC=CC=C43)O	Free Base	Endocrinology	Adrenergic Receptor	Soluble in DMSO > 10 mM	GPCR/G protein	http://www.apexbt.com/naftopidil.html	107.491	76.5834	95.4013	92.9247
Phentolamine Mesylate	B1363	65-28-1	C11	L1021-07	377.46	C17H19N3O.CH4O3S	CC1=CC=C(C=C1)N(CC2=NCCN2)C3=CC(=CC=C3)O.CS(=O)(=O)O	Mesylate	Cardiovascular Disease	Adrenergic Receptor	Soluble in DMSO > 10 mM	GPCR/G protein	http://www.apexbt.com/phentolamine-mesylate.html	108.031	78.1097	109.463	98.4607
Vehicle			C12	L1021-07										100	100	100	100
Scopine	B1364	498-45-3	D01	L1021-07	155.19	C8H13NO2	[H][C@]12O[C@@]1([H])[C@@](C3([H])[H])([H])N(C([H])([H])[H])[C@]2([H])C([H])([H])[C@@]3([H])O[H]	Free Base	Metabolic Disease	Adrenergic Receptor	Soluble in DMSO > 10 mM	GPCR/G protein	http://www.apexbt.com/scopine-29094.html	124.345	111.447	140.105	122.663
Terazosin HCl	B1365	70024-40-7	D02	L1021-07	459.92	C19H25N5O4.HCl.2H2O	COC1=C(C=C2C(=C1)C(=NC(=N2)N3CCN(CC3)C(=O)C4CCCO4)N)OC.O.O.Cl	Hydrochloride	Infection	Adrenergic Receptor	Soluble in DMSO > 10 mM	GPCR/G protein	http://www.apexbt.com/terazosin-hcl.html	98.7074	86.2844	164.323	107.068
Sotalol	B1367	959-24-0	D03	L1021-07	308.82	C12H20N2O3S.HCl	CC(C)NCC(C1=CC=C(C=C1)NS(=O)(=O)C)O.Cl	Hydrochloride	Neurological Disease	Adrenergic Receptor	Soluble in DMSO	GPCR/G protein	http://www.apexbt.com/sotalol.html	98.1233	79.1867	130.063	102.392
Tizanidine HCl	B1368	64461-82-1	D04	L1021-07	290.17	C9H9Cl2N5S	C1CN=C(N1)NC2=C(C=CC3=NSN=C32)Cl.Cl	Hydrochloride	Neurological Disease	Adrenergic Receptor	Soluble in DMSO > 10 mM	GPCR/G protein	http://www.apexbt.com/tizanidine-hcl.html	98.8835	81.1449	105.51	94.5208
Miltefosine	B1371	58066-85-6	D05	L1021-07	407.57	C21H46NO4P	CCCCCCCCCCCCCCCCOP(=O)([O-])OCC[N+](C)(C)C	Free Base	Infection	Akt	Soluble in DMSO	PI3K/Akt/mTOR Signaling	http://www.apexbt.com/miltefosine.html	97.2176	78.6975	93.954	91.0052
Phenformin HCl	B1373	834-28-6	D06	L1021-07	241.72	C10H16ClN5	C1=CC=C(C=C1)CCN=C(N)N=C(N)N.Cl	Hydrochloride	Metabolic Disease	Others	Soluble in DMSO > 10 mM	Others	http://www.apexbt.com/phenformin-hcl.html	102.568	84.6534	115.585	94.7852
Dehydroepiandrosterone (DHEA)	B1375	53-43-0	D07	L1021-07	288.42	C19H28O2	CC12CCC3C(C1CCC2=O)CC=C4C3(CCC(C4)O)C	Free Base	Endocrinology	Calcium Channel	Soluble in DMSO and in ethanol	Membrane Transporter/Ion Channel	http://www.apexbt.com/dehydroepiandrosterone-dhea.html	113.53	94.1769	129.053	111.648
Flutamide	B1376	13311-84-7	D08	L1021-07	276.21	C11H11F3N2O3	CC(C)C(=O)NC1=CC(=C(C=C1)[N+](=O)[O-])C(F)(F)F	Free Base	Cancer	Androgen Receptor	Soluble in DMSO > 10 mM	Endocrinology and Hormones	http://www.apexbt.com/flutamide.html	106.594	82.0454	118.716	93.3443
Megestrol Acetate	B1377	595-33-5	D09	L1021-07	384.51	C24H32O4	CC1=CC2C(CCC3(C2CCC3(C(=O)C)OC(=O)C)C)C4(C1=CC(=O)CC4)C	Acetate	Infection	Progesterone Receptor	Soluble in DMSO > 10 mM	Others	http://www.apexbt.com/megestrol-acetate-26907.html	109.228	81.3452	107.719	104.444
Spironolactone	B1378	1952-1-7	D10	L1021-07	416.57	C24H32O4S	CC(=O)SC1CC2=CC(=O)CCC2(C3C1C4CCC5(C4(CC3)C)CCC(=O)O5)C	Free Base	Infection	Androgen Receptor	Soluble in DMSO > 10 mM	Endocrinology and Hormones	http://www.apexbt.com/spironolactone.html	112.039	74.1079	84.0023	83.2342
Aminoglutethimide	B1380	125-84-8	D11	L1021-07	232.28	C13H16N2O2	CCC1(CCC(=O)NC1=O)C2=CC=C(C=C2)N	Free Base	Endocrinology	Aromatase	Soluble in DMSO > 10 mM	Endocrinology and Hormones	http://www.apexbt.com/aminoglutethimide.html	104.42	78.3613	98.5335	92.8981
Vehicle			D12	L1021-07										100	100	100	100
Anastrozole	B1382	120511-73-1	E01	L1021-07	293.37	C17H19N5	CC(C)(C#N)C1=CC(=CC(=C1)CN2C=NC=N2)C(C)(C)C#N	Free Base	Endocrinology	Aromatase	Soluble in DMSO > 10 mM	Endocrinology and Hormones	http://www.apexbt.com/anastrozole.html	122.49	113.706	169.624	113.019
Ciclopirox ethanolamine	B1384	41621-49-2	E02	L1021-07	268.35	C12H17NO2.C2H7NO	CC1=CC(=O)N(C(=C1)C2CCCCC2)O.C(CO)N	Ethanolamine	Infection	ATPase	Soluble in DMSO > 10 mM	Membrane Transporter/Ion Channel	http://www.apexbt.com/ciclopirox-ethanolamine.html	33.2509	59.249	1369.08	65.0187
Milrinone	B1386	78415-72-2	E03	L1021-07	211.22	C12H9N3O	CC1=C(C=C(C(=O)N1)C#N)C2=CC=NC=C2	Free Base	Cardiovascular Disease	PDE	Soluble in DMSO > 10 mM	Metabolism	http://www.apexbt.com/milrinone.html	100.112	83.5764	186.825	96.1466
Amiodarone HCl	B1389	19774-82-4	E04	L1021-07	681.77	C25H30ClI2NO3	CCCCC1=C(C2=CC=CC=C2O1)C(=O)C3=CC(=C(C(=C3)I)OCCN(CC)CC)I.Cl	Hydrochloride	Cardiovascular Disease	Potassium Channel	Soluble in DMSO > 10 mM	Membrane Transporter/Ion Channel	http://www.apexbt.com/amiodarone-hcl.html	98.3582	84.2228	121.129	88.2041
Carbamazepine	B1390	298-46-4	E05	L1021-07	236.27	C15H12N2O	C1=CC=C2C(=C1)C=CC3=CC=CC=C3N2C(=O)N	Free Base	Neurological Disease	Sodium Channel	Soluble in DMSO > 10 mM	Membrane Transporter/Ion Channel	http://www.apexbt.com/carbamazepine-27079.html	97.1289	85.9587	122.675	82.2557
Divalproex Sodium	B1391	76584-70-8	E06	L1021-07	310.41	C8H16O2.C8H15O2.Na	CCCC(CCC)C(=O)O.CCCC(CCC)C(=O)[O-].[Na+]	Sodium	Neurological Disease	Autophagy	Soluble in DMSO > 10 mM	Ubiquitination	http://www.apexbt.com/divalproex-sodium.html	108.257	95.5158	132.632	95.8772
Loperamide HCl	B1392	34552-83-5	E07	L1021-07	513.5	C29H33ClN2O2.HCl	CN(C)C(=O)C(CCN1CCC(CC1)(C2=CC=C(C=C2)Cl)O)(C3=CC=CC=C3)C4=CC=CC=C4.Cl	Hydrochloride	Infection	Opioid Receptor	Soluble in DMSO > 10 mM	Endocrinology and Hormones	http://www.apexbt.com/loperamide-hcl.html	88.1651	97.5497	88.8849	82.4954
Nitrendipine	B1393	39562-70-4	E08	L1021-07	360.37	C18H20N2O6	CCOC(=O)C1=C(NC(=C(C1C2=CC(=CC=C2)[N+](=O)[O-])C(=O)OC)C)C	Free Base	Neurological Disease	Calcium Channel	Soluble in DMSO > 10 mM	Membrane Transporter/Ion Channel	http://www.apexbt.com/nitrendipine-28814.html	101.925	84.8859	113.677	87.0817
Tamoxifen Citrate	B1394	54965-24-1	E09	L1021-07	563.64	C32H37NO8	CCC(=C(C1=CC=CC=C1)C2=CC=C(C=C2)OCCN(C)C)C3=CC=CC=C3.C(C(=O)O)C(CC(=O)O)(C(=O)O)O	Citrate	Endocrinology	Estrogen/progestogen Receptor	Soluble in DMSO > 10 mM	Endocrinology and Hormones	http://www.apexbt.com/tamoxifen-citrate-26559.html	120.314	101.068	98.5806	86.7125
Sulfacetamide Sodium	B1395	127-56-0	E10	L1021-07	236.22	C8H10N2O3S.Na	CC(=O)[N-]S(=O)(=O)C1=CC=C(C=C1)N.[Na+]	Sodium	Cardiovascular Disease	Autophagy	Soluble in DMSO > 10 mM	Ubiquitination	http://www.apexbt.com/sulfacetamide-sodium.html	94.5891	74.8031	104.382	78.2844
Trifluoperazine 2HCl	B1397	440-17-5	E11	L1021-07	480.42	C21H24F3N3S.2HCl	CN1CCN(CC1)CCCN2C3=CC=CC=C3SC4=C2C=C(C=C4)C(F)(F)F.Cl.Cl	Dihydrochloride	Neurological Disease	Autophagy	Soluble in DMSO > 10 mM	Ubiquitination	http://www.apexbt.com/trifluoperazine-2hcl.html	101.876	81.194	68.9986	85.7734
Vehicle			E12	L1021-07										100	100	100	100
Azithromycin	B1398	83905-01-5	F01	L1021-07	748.98	C38H72N2O12	CCC1C(C(C(N(CC(CC(C(C(C(C(C(=O)O1)C)OC2CC(C(C(O2)C)O)(C)OC)C)OC3C(C(CC(O3)C)N(C)C)O)(C)O)C)C)C)O)(C)O	Free Base	Cancer	Antibiotic	Soluble in DMSO > 10 mM	Microbiology & Virology	http://www.apexbt.com/azithromycin.html	118.461	117.569	125.455	118.03
Temozolomide	B1399	85622-93-1	F02	L1021-07	194.15	C6H6N6O2	CN1C(=O)N2C=NC(=C2N=N1)C(=O)N	Free Base	Cancer	DNA Alkylating	Soluble in DMSO > 10 mM	DNA Damage/DNA Repair	http://www.apexbt.com/temozolomide.html	96.8931	86.731	172.283	83.4899
Dabrafenib (GSK2118436)	B1407	1195765-45-7	F03	L1021-07	519.56	C23H20F3N5O2S2	CC(C)(C)C1=NC(=C(S1)C2=NC(=NC=C2)N)C3=C(C(=CC=C3)NS(=O)(=O)C4=C(C=CC=C4F)F)F	Free Base	Infection	Raf	Soluble in DMSO > 10 mM	MAPK Signaling	http://www.apexbt.com/dabrafenib-gsk2118436.html	108.412	97.7349	117.207	115.265
Benidipine HCl	B1409	91599-74-5	F04	L1021-07	542.02	C28H31N3O6.HCl	CC1=C(C(C(=C(N1)C)C(=O)OC2CCCN(C2)CC3=CC=CC=C3)C4=CC(=CC=C4)[N+](=O)[O-])C(=O)OC.Cl	Hydrochloride	Cardiovascular Disease	Calcium Channel	Soluble in DMSO > 10 mM	Membrane Transporter/Ion Channel	http://www.apexbt.com/benidipine-hcl.html	92.2629	85.9829	105.478	85.8528
Amlodipine	B1410	88150-42-9	F05	L1021-07	408.88	C20H25ClN2O5	CCOC(=O)C1=C(NC(=C(C1C2=CC=CC=C2Cl)C(=O)OC)C)COCCN	Free Base	Cardiovascular Disease	Calcium Channel	Soluble in DMSO > 10 mM	Membrane Transporter/Ion Channel	http://www.apexbt.com/amlodipine.html	87.0558	82.0178	94.9485	66.0089
Amlodipine Besylate	B1411	111470-99-6	F06	L1021-07	567.05	C20H25ClN2O5.C6H6O3S	CCOC(=O)C1=C(NC(=C(C1C2=CC=CC=C2Cl)C(=O)OC)C)COCCN.C1=CC=C(C=C1)S(=O)(=O)O	Besylate	Cardiovascular Disease	Calcium Channel	Soluble in DMSO > 10 mM	Membrane Transporter/Ion Channel	http://www.apexbt.com/amlodipine-besylate.html	95.1682	89.7007	87.4424	73.7184
Flunarizine 2HCl	B1412	30484-77-6	F07	L1021-07	477.42	C26H26F2N2.2HCl	C1CN(CCN1CC=CC2=CC=CC=C2)C(C3=CC=C(C=C3)F)C4=CC=C(C=C4)F.Cl.Cl	Dihydrochloride	Cancer	Calcium Channel	Soluble in DMSO	Membrane Transporter/Ion Channel	http://www.apexbt.com/flunarizine-2hcl.html	102.37	89.0732	107.103	88.5253
Tetracaine HCl	B1413	136-47-0	F08	L1021-07	300.82	C15H24N2O2.HCl	CCCCNC1=CC=C(C=C1)C(=O)OCCN(C)C.Cl	Hydrochloride		Calcium Channel	Soluble in DMSO > 10 mM	Membrane Transporter/Ion Channel	http://www.apexbt.com/tetracaine-hcl.html	102.332	88.5149	125.804	77.9408
Clevidipine Butyrate	B1415	167221-71-8	F09	L1021-07	456.32	C21H23Cl2NO6	CCCC(=O)OCOC(=O)C1=C(NC(=C(C1C2=C(C(=CC=C2)Cl)Cl)C(=O)OC)C)C	Free Base	Cardiovascular Disease	Calcium Channel	Soluble in DMSO > 10 mM	Membrane Transporter/Ion Channel	http://www.apexbt.com/clevidipine-butyrate.html	101.413	84.994	107.807	83.691
Felodipine	B1416	72509-76-3	F10	L1021-07	384.25	C18H19Cl2NO4	CCOC(=O)C1=C(NC(=C(C1C2=C(C(=CC=C2)Cl)Cl)C(=O)OC)C)C	Free Base	Cardiovascular Disease	Calcium Channel	Soluble in DMSO > 10 mM	Membrane Transporter/Ion Channel	http://www.apexbt.com/felodipine.html	99.7793	85.5859	113.365	82.271
Lacidipine	B1417	103890-78-4	F11	L1021-07	455.54	C26H33NO6	CCOC(=O)C1=C(NC(=C(C1C2=CC=CC=C2C=CC(=O)OC(C)(C)C)C(=O)OCC)C)C	Free Base	Cardiovascular Disease	Calcium Channel	Soluble in DMSO > 10 mM	Membrane Transporter/Ion Channel	http://www.apexbt.com/lacidipine.html	111.261	79.6075	135.81	80.2764
Vehicle			F12	L1021-07										100	100	100	100
Bupivacaine HCl	B1420	18010-40-7	G01	L1021-07	324.89	C18H28N2O.HCl	CCCCN1CCCCC1C(=O)NC2=C(C=CC=C2C)C.Cl	Hydrochloride	Neurological Disease	Sodium Channel	Soluble in DMSO > 10 mM	Membrane Transporter/Ion Channel	http://www.apexbt.com/bupivacaine-hcl.html	117.493	116.55	121.485	113.249
Tasisulam	B1422	519055-62-0	G02	L1021-07	415.11	C11H6BrCl2NO3S2	C1=CC(=C(C=C1Cl)Cl)C(=O)NS(=O)(=O)C2=CC=C(S2)Br	Free Base			Soluble in DMSO > 10 mM		http://www.apexbt.com/tasisulam.html	116.192	66.4069	116.566	81.1525
Cinacalcet HCl	B1423	364782-34-3	G03	L1021-07	393.87	C22H23ClF3N	CC(C1=CC=CC2=CC=CC=C21)NCCCC3=CC(=CC=C3)C(F)(F)F.Cl	Hydrochloride	Endocrinology	Calcimimetic Agent	Soluble in DMSO > 10 mM	GPCR/G protein	http://www.apexbt.com/cinacalcet-hcl.html	101.911	83.2007	106.372	90.6605
Rimonabant	B1429	168273-06-1	G04	L1021-07	463.79	C22H21Cl3N4O	CC1=C(N(N=C1C(=O)NN2CCCCC2)C3=C(C=C(C=C3)Cl)Cl)C4=CC=C(C=C4)Cl	Free Base	Inflammation	Cannabinoid Receptor	Soluble in DMSO > 10 mM	GPCR/G protein	http://www.apexbt.com/rimonabant.html	92.4642	85.0525	124.331	78.2383
Acemetacin	B1440	53164-05-9	G05	L1021-07	415.82	C21H18ClNO6	CC1=C(C2=C(N1C(=O)C3=CC=C(C=C3)Cl)C=CC(=C2)OC)CC(=O)OCC(=O)O	Free Base	Infection	COX	Soluble in DMSO	Neuroscience	http://www.apexbt.com/acemetacin.html	93.9945	84.7056	110.449	72.2392
Bufexamac	B1443	2438-72-4	G06	L1021-07	223.27	C12H17NO3	CCCCOC1=CC=C(C=C1)CC(=O)NO	Free Base	Metabolic Disease	COX	Soluble in DMSO > 10 mM	Neuroscience	http://www.apexbt.com/bufexamac.html	123.394	118.538	143.598	86.4406
Etodolac	B1444	41340-25-4	G07	L1021-07	287.35	C17H21NO3	CCC1=CC=CC2=C1NC3=C2CCOC3(CC)CC(=O)O	Free Base	Inflammation	COX	Soluble in DMSO > 10 mM	Neuroscience	http://www.apexbt.com/etodolac.html	101.036	87.3823	106.161	78.7857
Flunixin Meglumin	B1445	42461-84-7	G08	L1021-07	491.46	C14H11F3N2O2.C7H17NO5	CC1=C(C=CC=C1NC2=C(C=CC=N2)C(=O)O)C(F)(F)F.CNCC(C(C(C(CO)O)O)O)O	Meglumin	Immunology	COX	Soluble in DMSO > 10 mM	Neuroscience	http://www.apexbt.com/flunixin-meglumin-28732.html	107.598	102.734	119.936	88.5996
Ketoprofen	B1446	22071-15-4	G09	L1021-07	254.28	C16H14O3	CC(C1=CC=CC(=C1)C(=O)C2=CC=CC=C2)C(=O)O	Free Base	Inflammation	COX	Soluble in DMSO > 10 mM	Neuroscience	http://www.apexbt.com/ketoprofen.html	104.973	84.765	103.814	79.6668
Mefenamic Acid	B1449	61-68-7	G10	L1021-07	241.29	C15H15NO2	CC1=C(C(=CC=C1)NC2=CC=CC=C2C(=O)O)C	Free Base	Cardiovascular Disease	COX	Soluble in DMSO > 10 mM	Neuroscience	http://www.apexbt.com/mefenamic-acid.html	107.651	87.7496	106.115	77.6818
Nabumetone	B1450	42924-53-8	G11	L1021-07	228.29	C15H16O2	CC(=O)CCC1=CC2=C(C=C1)C=C(C=C2)OC	Free Base	Inflammation	COX	Soluble in DMSO > 10 mM	Neuroscience	http://www.apexbt.com/nabumetone.html	187.673	180.662	183.923	140.833
Vehicle			G12	L1021-07										100	100	100	100
Nimesulide	B1452	51803-78-2	H01	L1021-07	308.31	C13H12N2O5S	CS(=O)(=O)NC1=C(C=C(C=C1)[N+](=O)[O-])OC2=CC=CC=C2	Free Base	Cardiovascular Disease	COX	Soluble in DMSO > 10 mM	Neuroscience	http://www.apexbt.com/nimesulide-28721.html	106.843	128.929	123.715	102.328
Phenacetin	B1453	62-44-2	H02	L1021-07	179.22	C10H13NO2	CCOC1=CC=C(C=C1)NC(=O)C	Free Base	Infection	COX	Soluble in DMSO > 10 mM	Neuroscience	http://www.apexbt.com/phenacetin.html	111.591	112.489	136.482	98.7251
Rofecoxib	B1454	162011-90-7	H03	L1021-07	314.36	C17H14O4S	CS(=O)(=O)C1=CC=C(C=C1)C2=C(C(=O)OC2)C3=CC=CC=C3	Free Base	Digestive system disease	COX	Soluble in DMSO > 10 mM	Neuroscience	http://www.apexbt.com/rofecoxib.html	114.678	108.746	115.047	94.9147
Tolfenamic Acid	B1455	13710-19-5	H04	L1021-07	261.7	C14H12ClNO2	CC1=C(C=CC=C1Cl)NC2=CC=CC=C2C(=O)O	Free Base	Inflammation	COX	Soluble in DMSO > 10 mM	Neuroscience	http://www.apexbt.com/tolfenamic-acid-28733.html	106.88	110.396	110.821	86.6601
Diclofenac Sodium	B1457	15307-79-6	H05	L1021-07	318.13	C14H10Cl2NNaO2	C1=CC=C(C(=C1)CC(=O)[O-])NC2=C(C=CC=C2Cl)Cl.[Na+]	Sodium Salt	Neurological Disease	COX	Soluble in DMSO > 10 mM	Neuroscience	http://www.apexbt.com/diclofenac-sodium.html	100.315	106.696	114.268	83.0158
Valdecoxib	B1459	181695-72-7	H06	L1021-07	314.36	C16H14N2O3S	CC1=C(C(=NO1)C2=CC=CC=C2)C3=CC=C(C=C3)S(=O)(=O)N	Free Base	Neurological Disease	COX	Soluble in DMSO > 10 mM	Neuroscience	http://www.apexbt.com/valdecoxib.html	111.085	124.205	121.527	88.639
Zaltoprofen	B1460	74711-43-6	H07	L1021-07	298.36	C17H14O3S	CC(C1=CC2=C(C=C1)SC3=CC=CC=C3C(=O)C2)C(=O)O	Free Base	Inflammation	COX	Soluble in DMSO > 10 mM	Neuroscience	http://www.apexbt.com/zaltoprofen.html	112.262	114.295	114.182	93.4269
Triflusal	B1461	322-79-2	H08	L1021-07	248.16	C10H7F3O4	CC(=O)OC1=C(C=CC(=C1)C(F)(F)F)C(=O)O	Free Base	Infection	COX	Soluble in DMSO > 10 mM	Neuroscience	http://www.apexbt.com/triflusal-28660.html	106.247	103.499	95.3251	85.8228
Procarbazine HCl	B1470	366-70-1	H09	L1021-07	257.76	C12H19N3O.HCl	CC(C)NC(=O)C1=CC=C(C=C1)CNNC.Cl	Hydrochloride	Cancer	DNA Synthesis	Soluble in DMSO	DNA Damage/DNA Repair	http://www.apexbt.com/procarbazine-hcl.html	115.092	104.81	123.981	85.5897
Adenine HCl	B1471	2922-28-3	H10	L1021-07	171.59	C5H5N5.HCl	C1=NC2=C(N1)C(=NC=N2)N.Cl	Hydrochloride		DNA Synthesis	Soluble in DMSO > 10 mM	DNA Damage/DNA Repair	http://www.apexbt.com/adenine-hcl.html	117.146	123.217	127.854	94.9512
Uridine	B1473	58-96-8	H11	L1021-07	244.2	C9H12N2O6	C1=CN(C(=O)NC1=O)C2C(C(C(O2)CO)O)O	Free Base	Vermifuge	DNA Synthesis	Soluble in DMSO > 10 mM	DNA Damage/DNA Repair	http://www.apexbt.com/uridine-28928.html	110.702	112.2	112.265	85.3385
Vehicle			H12	L1021-07										100	100	100	100
FT-207 (NSC 148958)	B1474	17902-23-7	A01	L1021-08	200.17	C8H9FN2O3	C1CC(OC1)N2C=C(C(=O)NC2=O)F	Free Base	Cancer	Nucleoside Antimetabolite/Analogue	Soluble in DMSO > 10 mM	DNA Damage/DNA Repair	http://www.apexbt.com/ft-207-nsc-148958.html	87.4674	91.6768	79.2917	113.042
Amisulpride	B1479	71675-85-9	A02	L1021-08	369.48	C17H27N3O4S	CCN1CCCC1CNC(=O)C2=CC(=C(C=C2OC)N)S(=O)(=O)CC	Free Base	Neurological Disease	Dopamine Receptor	Soluble in DMSO > 10 mM	Neuroscience	http://www.apexbt.com/amisulpride.html	100.625	91.1275	108.732	124.458
Chlorpromazine HCl	B1480	69-09-0	A03	L1021-08	355.33	C17H19ClN2S.HCl	CN(C)CCCN1C2=CC=CC=C2SC3=C1C=C(C=C3)Cl.Cl	Hydrochloride	Neurological Disease	Dopamine Receptor	Soluble in DMSO > 10 mM	Neuroscience	http://www.apexbt.com/chlorpromazine-hcl.html	111.171	92.512	87.9543	118.936
Domperidone	B1481	57808-66-9	A04	L1021-08	425.91	C22H24ClN5O2	C1CN(CCC1N2C3=C(C=C(C=C3)Cl)NC2=O)CCCN4C5=CC=CC=C5NC4=O	Free Base	Neurological Disease	Dopamine Receptor	Soluble in DMSO > 10 mM	Neuroscience	http://www.apexbt.com/domperidone.html	154.727	108.603	166.965	147.348
Dopamine HCl	B1482	62-31-7	A05	L1021-08	189.64	C8H11NO2.HCl	C1=CC(=C(C=C1CCN)O)O.Cl	Hydrochloride	Infection	Dopamine Receptor	Soluble in DMSO > 10 mM	Neuroscience	http://www.apexbt.com/dopamine-hcl.html	108.045	97.7039	117.001	114.415
Fenoldopam	B1483	67227-56-9	A06	L1021-08	305.76	C16H16ClNO3	C1CNCC(C2=CC(=C(C(=C21)Cl)O)O)C3=CC=C(C=C3)O	Free Base	Cardiovascular Disease	Dopamine Receptor	Soluble to 10 mM in sterile water	Neuroscience	http://www.apexbt.com/fenoldopam.html	101.741	96.1233	104.74	115.663
Levosulpiride	B1484	23672-07-3	A07	L1021-08	341.43	C15H23N3O4S	CCN1CCCC1CNC(=O)C2=C(C=CC(=C2)S(=O)(=O)N)OC	Free Base	Neurological Disease	Dopamine Receptor	Soluble in DMSO > 10 mM	Neuroscience	http://www.apexbt.com/levosulpiride.html	100.344	93.0308	102.462	117.889
Pergolide mesylate	B1485	66104-23-2	A08	L1021-08	410.59	C19H26N2S.CH4O3S	CCCN1CC(CC2C1CC3=CNC4=CC=CC2=C34)CSC.CS(=O)(=O)O	Mesylate	Neurological Disease	Dopamine Receptor	Soluble in DMSO > 10 mM	Neuroscience	http://www.apexbt.com/pergolide-mesylate.html	65.8748	95.9804	110.643	116.256
Amantadine HCl	B1486	665-66-7	A09	L1021-08	187.7	C10H17N.HCl	C1C2CC3CC1CC(C2)(C3)N.Cl	Hydrochloride	Cardiovascular Disease	Dopamine Receptor	Soluble in DMSO > 10 mM	Neuroscience	http://www.apexbt.com/amantadine-hcl.html	105.041	90.944	110.843	109.177
Pramipexole 2HCl Monohydrate	B1487	191217-81-9	A10	L1021-08	302.26	C10H17N3S.2HCl.H2O	CCCNC1CCC2=C(C1)SC(=N2)N.O.Cl.Cl	Dihydrochloride	Neurological Disease	Dopamine Receptor	Soluble in DMSO > 10 mM	Neuroscience	http://www.apexbt.com/pramipexole-2hcl-monohydrate.html	102.21	91.7152	111.412	113.099
Pramipexole	B1488	104632-26-0	A11	L1021-08	211.33	C10H17N3S	CCCNC1CCC2=C(C1)SC(=N2)N	Free Base	Neurological Disease	Dopamine Receptor	Soluble in DMSO > 10 mM	Neuroscience	http://www.apexbt.com/pramipexole.html	108.387	91.5996	102.342	111.599
Vehicle			A12	L1021-08										100	100	100	100
Quetiapine Fumarate	B1490	111974-72-2	B01	L1021-08	883.09	C46H54N6O8S2	C1CN(CCN1CCOCCO)C2=NC3=CC=CC=C3SC4=CC=CC=C42.C1CN(CCN1CCOCCO)C2=NC3=CC=CC=C3SC4=CC=CC=C42.C(=CC(=O)O)C(=O)O	Fumarate	Neurological Disease	Dopamine Receptor	Soluble in DMSO > 10 mM	Neuroscience	http://www.apexbt.com/quetiapine-fumarate.html	99.3075	114.107	97.7825	126.406
Estradiol Cypionate	B1501	313-06-4	B02	L1021-08	396.56	C26H36O3	CC12CCC3C(C1CCC2OC(=O)CCC4CCCC4)CCC5=C3C=CC(=C5)O	Free Base		Estrogen/progestogen Receptor	Soluble in DMSO > 10 mM	Endocrinology and Hormones	http://www.apexbt.com/estradiol-cypionate.html	95.237	79.2301	91.8215	106.142
Altrenogest	B1503	850-52-2	B03	L1021-08	310.43	C21H26O2	CC12C=CC3=C4CCC(=O)C=C4CCC3C1CCC2(CC=C)O	Free Base	Neurological Disease	Estrogen/progestogen Receptor	Soluble in DMSO > 10 mM	Endocrinology and Hormones	http://www.apexbt.com/altrenogest-28315.html	102.463	76.302	111.454	117.541
Clomiphene citrate	B1504	50-41-9	B04	L1021-08	598.08	C26H28ClNO.C6H8O7	CCN(CC)CCOC1=CC=C(C=C1)C(=C(C2=CC=CC=C2)Cl)C3=CC=CC=C3.C(C(=O)O)C(CC(=O)O)(C(=O)O)O	Citrate	Cancer	Estrogen/progestogen Receptor	Soluble in DMSO > 10 mM	Endocrinology and Hormones	http://www.apexbt.com/clomifene-citrate.html	101.645	90.1232	92.3827	108.379
Estradiol valerate	B1506	979-32-8	B05	L1021-08	356.5	C23H32O3	CCCCC(=O)OC1CCC2C1(CCC3C2CCC4=C3C=CC(=C4)O)C	Free Base	Endocrinology	Androgen Receptor	Soluble in DMSO > 10 mM	Endocrinology and Hormones	http://www.apexbt.com/estradiol-valerate.html	93.6755	77.0852	93.4387	106.481
Estriol	B1507	50-27-1	B06	L1021-08	288.39	C18H24O3	CC12CCC3C(C1CC(C2O)O)CCC4=C3C=CC(=C4)O	Free Base	Neurological Disease	Estrogen/progestogen Receptor	Soluble in DMSO > 10 mM	Endocrinology and Hormones	http://www.apexbt.com/estriol-28459.html	91.4885	70.0938	103.208	112.009
Ethynodiol diacetate	B1508	297-76-7	B07	L1021-08	384.51	C24H32O4	CC(=O)OC1CCC2C3CCC4(C(C3CCC2=C1)CCC4(C#C)OC(=O)C)C	Free Base	Endocrinology	Estrogen/progestogen Receptor	Soluble in DMSO > 10 mM	Endocrinology and Hormones	http://www.apexbt.com/ethynodiol-diacetate.html	91.8883	73.6875	90.1446	94.7708
Medroxyprogesterone acetate	B1510	71-58-9	B08	L1021-08	386.52	C24H34O4	CC1CC2C(CCC3(C2CCC3(C(=O)C)OC(=O)C)C)C4(C1=CC(=O)CC4)C	Free Base	Infection	Estrogen/progestogen Receptor	Soluble in DMSO > 10 mM	Endocrinology and Hormones	http://www.apexbt.com/medroxyprogesterone-acetate.html	110.49	79.7355	122.086	114.208
Mifepristone	B1511	84371-65-3	B09	L1021-08	429.59	C29H35NO2	CC#CC1(CCC2C1(CC(C3=C4CCC(=O)C=C4CCC23)C5=CC=C(C=C5)N(C)C)C)O	Free Base		Glucocorticoid Receptor	Soluble in DMSO > 10 mM	GPCR/G protein	http://www.apexbt.com/mifepristone.html	55.0538	54.8367	100.764	96.5867
Pregnenolone	B1512	145-13-1	B10	L1021-08	316.48	C21H32O2	CC(=O)C1CCC2C1(CCC3C2CC=C4C3(CCC(C4)O)C)C	Free Base	Neurological Disease	AChR	Soluble in DMSO > 10 mM	Neuroscience	http://www.apexbt.com/pregnenolone.html	104.198	73.5256	89.2048	90.7472
Toremifene Citrate	B1513	89778-27-8	B11	L1021-08	598.08	C32H36ClNO8	CN(C)CCOC1=CC=C(C=C1)C(=C(CCCl)C2=CC=CC=C2)C3=CC=CC=C3.C(C(=O)O)C(CC(=O)O)(C(=O)O)O	Citrate	Endocrinology	Estrogen/progestogen Receptor	Soluble in DMSO > 10 mM	Endocrinology and Hormones	http://www.apexbt.com/toremifene-citrate.html	101.567	103.387	91.5635	99.7841
Vehicle			B12	L1021-08										100	100	100	100
Raloxifene HCl	B1515	82640-04-8	C01	L1021-08	510.04	C28H28ClNO4S	C1CCN(CC1)CCOC2=CC=C(C=C2)C(=O)C3=C(SC4=C3C=CC(=C4)O)C5=CC=C(C=C5)O.Cl	Hydrochloride	Endocrinology	Estrogen/progestogen Receptor	Soluble in DMSO > 10 mM	Endocrinology and Hormones	http://www.apexbt.com/raloxifene-hcl.html	138.887	106.989	147.464	156.408
Dienogest	B1516	65928-58-7	C02	L1021-08	311.42	C20H25NO2	CC12CCC3=C4CCC(=O)C=C4CCC3C1CCC2(CC#N)O	Free Base	Endocrinology	Progesterone Receptor	Soluble in DMSO > 10 mM	Others	http://www.apexbt.com/dienogest.html	99.1279	75.6246	112.109	107.269
Gestodene	B1517	60282-87-3	C03	L1021-08	310.43	C21H26O2	CCC12CCC3C(C1C=CC2(C#C)O)CCC4=CC(=O)CCC34	Free Base	Endocrinology	Estrogen/progestogen Receptor	Soluble in DMSO > 10 mM	Endocrinology and Hormones	http://www.apexbt.com/gestodene-26930.html	104.096	74.7551	102.641	123.053
Drospirenone	B1520	67392-87-4	C04	L1021-08	366.49	C24H30O3	O=C1OC2(C([H])([H])C1([H])[H])C3([H])C(C3([H])[H])([H])C4([H])C2(C([H])([H])[H])C([H])([H])C([H])([H])C(C(C([H])([H])C5([H])[H])(C([H])([H])[H])C6=C([H])C5=O)([H])C4([H])C7([H])C6([H])C7([H])[H]	Free Base	Endocrinology	Progesterone Receptor	Soluble in DMSO > 10 mM	Others	http://www.apexbt.com/drospirenone-27296.html	86.6824	79.0824	103.286	98.011
Bosentan Hydrate	B1521	157212-55-0	C05	L1021-08	569.63	C27H31N5O7S	CC(C)(C)C1=CC=C(C=C1)S(=O)(=O)NC2=C(C(=NC(=N2)C3=NC=CC=N3)OCCO)OC4=CC=CC=C4OC.O	Hydrate	Cardiovascular Disease	Endothelin Receptor	Soluble in DMSO > 10 mM	GPCR/G protein	http://www.apexbt.com/bosentan-hydrate.html	91.8621	76.4385	105.892	87.2234
Gabapentin HCl	B1529	60142-95-2	C06	L1021-08	207.7	C9H18ClNO2	C1CCC(CC1)(CC(=O)O)CN.Cl	Hydrochloride	Immunology	Calcium Channel	Soluble in DMSO	Membrane Transporter/Ion Channel	http://www.apexbt.com/gabapentin-hcl.html	88.047	65.3603	85.6619	92.144
Niflumic acid	B1530	4394-00-7	C07	L1021-08	282.22	C13H9F3N2O2	C1=CC(=CC(=C1)NC2=C(C=CC=N2)C(=O)O)C(F)(F)F	Free Base	Infection	GABA Receptor	Soluble in DMSO > 10 mM	Membrane Transporter/Ion Channel	http://www.apexbt.com/niflumic-acid-28756.html	95.5154	78.5661	105.187	99.3382
Nefiracetam	B1532	77191-36-7	C08	L1021-08	246.3	C14H18N2O2	CC1=C(C(=CC=C1)C)NC(=O)CN2CCCC2=O	Free Base	Neurological Disease	GABA Receptor	Soluble in DMSO > 10 mM	Membrane Transporter/Ion Channel	http://www.apexbt.com/nefiracetam.html	108.428	79.6228	115.867	99.4169
Tideglusib	B1539	865854-05-3	C09	L1021-08	334.39	C19H14N2O2S	C1=CC=C(C=C1)CN2C(=O)N(SC2=O)C3=CC=CC4=CC=CC=C43	Free Base		GSK-3	Soluble in DMSO	Stem Cell	http://www.apexbt.com/tideglusib.html	67.9719	75.3519	111.677	98.5342
Brompheniramine hydrogen maleate	B1545	980-71-2	C10	L1021-08	435.31	C16H19BrN2.C4H4O4	CN(C)CCC(C1=CC=C(C=C1)Br)C2=CC=CC=N2.C(=CC(=O)O)C(=O)O	Maleate	Infection	Histamine Receptor	soluble in water	Neuroscience	http://www.apexbt.com/brompheniramine-hydrogen-maleate.html	96.2718	73.7703	98.4086	96.592
Cetirizine DiHCl	B1547	83881-52-1	C11	L1021-08	461.81	C21H27Cl3N2O3	C1CN(CCN1CCOCC(=O)O)C(C2=CC=CC=C2)C3=CC=C(C=C3)Cl.Cl.Cl	2HCl	Inflammation	Histamine Receptor	Soluble in DMSO > 10 mM	Neuroscience	http://www.apexbt.com/cetirizine-dihcl.html	96.5525	74.3325	130.627	71.9389
Vehicle			C12	L1021-08										100	100	100	100
Hydroxyzine 2HCl	B1549	2192-20-3	D01	L1021-08	447.83	C21H27ClN2O2.2HCl	C1CN(CCN1CCOCCO)C(C2=CC=CC=C2)C3=CC=C(C=C3)Cl.Cl.Cl	Dihydrochloride	Neurological Disease	Histamine Receptor	Soluble in DMSO > 10 mM	Neuroscience	http://www.apexbt.com/hydroxyzine-2hcl.html	108.723	118.107	96.164	113.742
Nizatidine	B1552	76963-41-2	D02	L1021-08	331.46	C12H21N5O2S2	CNC(=C[N+](=O)[O-])NCCSCC1=CSC(=N1)CN(C)C	Free Base	Metabolic Disease	Histamine Receptor	Soluble in DMSO > 10 mM	Neuroscience	http://www.apexbt.com/nizatidine-28570.html	98.812	79.7928	104.869	98.4038
Benztropine mesylate	B1554	132-17-2	D03	L1021-08	403.53	C21H25NO.CH4SO3	CN1C2CCC1CC(C2)OC(C3=CC=CC=C3)C4=CC=CC=C4.CS(=O)(=O)O	Mesylate	Infection	Histamine Receptor	Soluble in DMSO > 10 mM	Neuroscience	http://www.apexbt.com/benztropine-mesylate.html	110.499	97.6429	99.5458	101.774
Betahistine 2HCl	B1555	5579-84-0	D04	L1021-08	209.12	C8H12N2.2HCl	CNCCC1=CC=CC=N1.Cl.Cl	Dihydrochloride	Inflammation	Histamine Receptor	Soluble in DMSO > 10 mM	Neuroscience	http://www.apexbt.com/betahistine-2hcl.html	97.4041	80.4658	108.583	98.9152
Chlorpheniramine Maleate	B1556	113-92-8	D05	L1021-08	390.86	C16H19ClN2.C4H4O4	CN(C)CCC(C1=CC=C(C=C1)Cl)C2=CC=CC=N2.C(=CC(=O)O)C(=O)O	Maleate	Neurological Disease	Histamine Receptor	Soluble in DMSO > 10 mM	Neuroscience	http://www.apexbt.com/chlorpheniramine-maleate.html	98.615	82.0237	97.2045	95.6911
Cimetidine	B1557	51481-61-9	D06	L1021-08	252.34	C10H16N6S	CC1=C(N=CN1)CSCCNC(=NC)NC#N	Free Base	Inflammation	Histamine Receptor	Soluble in DMSO > 10 mM	Neuroscience	http://www.apexbt.com/cimetidine.html	101.903	87.465	114.687	98.2102
Clemastine Fumarate	B1558	14976-57-9	D07	L1021-08	459.96	C21H26ClNO.C4H4O4	CC(C1=CC=CC=C1)(C2=CC=C(C=C2)Cl)OCCC3CCCN3C.C(=CC(=O)O)C(=O)O	Free Base	Immunology	Histamine Receptor	Soluble in DMSO > 10 mM	Neuroscience	http://www.apexbt.com/clemastine-fumarate-28417.html	80.2334	86.8508	68.8824	93.159
Famotidine	B1560	76824-35-6	D08	L1021-08	337.45	C8H15N7O2S3	C1=C(N=C(S1)N=C(N)N)CSCCC(=NS(=O)(=O)N)N	Free Base	Cardiovascular Disease	Histamine Receptor	Soluble in DMSO > 10 mM	Neuroscience	http://www.apexbt.com/famotidine.html	97.7604	84.3283	105.966	95.3161
Histamine 2HCl	B1561	56-92-8	D09	L1021-08	184.07	C5H9N3.2HCl	C1=C(NC=N1)CCN.Cl.Cl	Dihydrochloride	Immunology	Histamine Receptor	Soluble in DMSO > 10 mM	Neuroscience	http://www.apexbt.com/histamine-2hcl.html	73.9975	84.8217	109.449	96.1984
Ketotifen Fumarate	B1562	34580-14-8	D10	L1021-08	425.5	C23H23NO5S	CN1CCC(=C2C3=C(C(=O)CC4=CC=CC=C42)SC=C3)CC1.C(=CC(=O)O)C(=O)O	Fumarate	Neurological Disease	Histamine Receptor	Soluble in DMSO > 10 mM	Neuroscience	http://www.apexbt.com/ketotifen-fumarate.html	100.646	87.0074	103.417	111.304
Ranitidine	B1564	66357-59-3	D11	L1021-08	350.86	C13H22N4O3S.HCl	CNC(=C[N+](=O)[O-])NCCSCC1=CC=C(O1)CN(C)C.Cl	Hydrochloride	Metabolic Disease	Histamine Receptor	Soluble in DMSO > 10 mM	Neuroscience	http://www.apexbt.com/ranitidine.html	96.6018	78.0965	102.035	89.9392
Vehicle			D12	L1021-08										100	100	100	100
Roxatidine Acetate HCl	B1565	93793-83-0	E01	L1021-08	384.9	C19H28N2O4.HCl	CC(=O)OCC(=O)NCCCOC1=CC=CC(=C1)CN2CCCCC2.Cl	Hydrochloride	Digestive system disease	Histamine Receptor	Soluble in DMSO > 10 mM	Neuroscience	http://www.apexbt.com/roxatidine-acetate-hcl.html	110.997	114.974	130.242	118.752
Azelastine HCl	B1568	79307-93-0	E02	L1021-08	418.36	C22H24ClN3O.HCl	CN1CCCC(CC1)N2C(=O)C3=CC=CC=C3C(=N2)CC4=CC=C(C=C4)Cl.Cl	Hydrochloride		Histamine Receptor	Soluble in DMSO > 10 mM	Neuroscience	http://www.apexbt.com/azelastine-hcl.html	98.7367	81.6215	87.3715	83.4883
Bepotastine Besilate	B1569	190786-44-8	E03	L1021-08	547.06	C27H31ClN2O6S	C1CN(CCC1OC(C2=CC=C(C=C2)Cl)C3=CC=CC=N3)CCCC(=O)O.C1=CC=C(C=C1)S(=O)(=O)O	Free Base	Cancer	Histamine Receptor	Soluble in DMSO > 10 mM	Neuroscience	http://www.apexbt.com/bepotastine-besilate.html	97.7952	78.852	110.612	98.554
Desloratadine	B1571	100643-71-8	E04	L1021-08	310.82	C19H19ClN2	C1CC2=C(C=CC(=C2)Cl)C(=C3CCNCC3)C4=C1C=CC=N4	Free Base	Cardiovascular Disease	Histamine Receptor	Soluble in DMSO > 10 mM	Neuroscience	http://www.apexbt.com/desloratadine.html	87.7916	88.5807	91.7308	91.247
Fexofenadine HCl	B1573	153439-40-8	E05	L1021-08	538.12	C32H39NO4.HCl	CC(C)(C1=CC=C(C=C1)C(CCCN2CCC(CC2)C(C3=CC=CC=C3)(C4=CC=CC=C4)O)O)C(=O)O.Cl	Hydrochloride	Neurological Disease	Histamine Receptor	Soluble in DMSO > 10 mM	Neuroscience	http://www.apexbt.com/fexofenadine-hcl.html	92.9395	80.8727	124.032	92.6429
Lafutidine	B1575	118288-08-7	E06	L1021-08	431.55	C22H29N3O4S	C1CCN(CC1)CC2=CC(=NC=C2)OCC=CCNC(=O)CS(=O)CC3=CC=CO3	Free Base	Infection	Histamine Receptor	Soluble in DMSO > 10 mM	Neuroscience	http://www.apexbt.com/lafutidine-26985.html	101.955	90.4787	133.131	94.7097
Olopatadine HCl	B1576	140462-76-6	E07	L1021-08	373.87	C21H23NO3.HCl	CN(C)CCC=C1C2=CC=CC=C2COC3=C1C=C(C=C3)CC(=O)O.Cl	Hydrochloride	Neurological Disease	Histamine Receptor	Soluble in DMSO > 10 mM	Neuroscience	http://www.apexbt.com/olopatadine-hcl.html	98.9627	89.9249	123.264	93.9515
Succinylcholine Chloride Dihydrate	B1595	6101-15-1	E08	L1021-08	397.34	C14H30N2O4.2Cl.2H2O	C[N+](C)(C)CCOC(=O)CCC(=O)OCC[N+](C)(C)C.O.O.[Cl-].[Cl-]	Chloride		AChR	Soluble in DMSO	Neuroscience	http://www.apexbt.com/succinylcholine-chloride-dihydrate.html	93.3886	77.7671	94.358	88.477
Acetylcholine Chloride	B1596	60-31-1	E09	L1021-08	181.66	C7H16NO2.Cl	CC(=O)OCC[N+](C)(C)C.[Cl-]	Chloride	Neurological Disease	AChR	Soluble in DMSO > 10 mM	Neuroscience	http://www.apexbt.com/acetylcholine-chloride-28919.html	86.2711	73.7826	93.815	88.0785
Darifenacin HBr	B1600	133099-07-7	E10	L1021-08	507.48	C28H31BrN2O2	C1CN(CC1C(C2=CC=CC=C2)(C3=CC=CC=C3)C(=O)N)CCC4=CC5=C(C=C4)OCC5.Br	HBr	Infection	Muscarinic Receptor	Soluble in DMSO > 10 mM	Neuroscience	http://www.apexbt.com/darifenacin-hbr.html	89.5418	80.5186	102.4	89.5713
Decamethonium Bromide	B1601	541-22-0	E11	L1021-08	418.29	C16H38N2.2Br	C[N+](C)(C)CCCCCCCCCC[N+](C)(C)C.[Br-].[Br-]	Bromide	Neurological Disease	AChR	Soluble in DMSO > 10 mM	Neuroscience	http://www.apexbt.com/decamethonium-bromide.html	95.0343	76.7453	102.155	88.3689
Vehicle			E12	L1021-08										100	100	100	100
Donepezil HCl	B1602	120011-70-3	F01	L1021-08	415.95	C24H30ClNO3	COC1=C(C=C2C(=C1)CC(C2=O)CC3CCN(CC3)CC4=CC=CC=C4)OC.Cl	Hydrochloride	Metabolic Disease	Histone Acetyltransferases	Soluble in DMSO	Chromatin/Epigenetics	http://www.apexbt.com/donepezil-hcl.html	100.113	111.792	123.104	108.404
Homatropine Bromide	B1603	51-56-9	F02	L1021-08	356.25	C16H21NO3.HBr	CN1C2CCC1CC(C2)OC(=O)C(C3=CC=CC=C3)O.Br	Bromide	Infection	AChR	Soluble in DMSO > 10 mM	Neuroscience	http://www.apexbt.com/homatropine-bromide.html	97.3084	81.4226	126.532	91.4821
Hyoscyamine	B1605	101-31-5	F03	L1021-08	289.37	C17H23NO3	CN1C2CCC1CC(C2)OC(=O)C(CO)C3=CC=CC=C3	Free Base	Neurological Disease	AChR	Soluble in DMSO > 10 mM	Neuroscience	http://www.apexbt.com/hyoscyamine.html	93.5772	79.62	120.97	87.041
Orphenadrine Citrate	B1606	4682-36-4	F04	L1021-08	461.5	C18H23NO.C6H8O7	CC1=CC=CC=C1C(C2=CC=CC=C2)OCCN(C)C.C(C(=O)O)C(CC(=O)O)(C(=O)O)O	Citrate	Infection	AChR	Soluble in DMSO > 10 mM	Neuroscience	http://www.apexbt.com/orphenadrine-citrate.html	102.025	85.0395	107.701	89.6757
Otilonium Bromide	B1607	26095-59-0	F05	L1021-08	563.57	C29H43BrN2O4	CCCCCCCCOC1=CC=CC=C1C(=O)NC2=CC=C(C=C2)C(=O)OCC[N+](C)(CC)CC.[Br-]	Free Base	Cardiovascular Disease	AChR	Soluble in DMSO > 10 mM	Neuroscience	http://www.apexbt.com/otilonium-bromide.html	84.9321	78.1284	121.674	73.0096
Tropicamide	B1608	1508-75-4	F06	L1021-08	284.35	C17H20N2O2	CCN(CC1=CC=NC=C1)C(=O)C(CO)C2=CC=CC=C2	Free Base	Neurological Disease	AChR	Soluble in DMSO > 10 mM	Neuroscience	http://www.apexbt.com/tropicamide-28771.html	93.2092	84.8373	121.741	87.9026
Aclidinium Bromide	B1609	320345-99-1	F07	L1021-08	564.55	C26H30BrNO4S2	C1C[N+]2(CCC1C(C2)OC(=O)C(C3=CC=CS3)(C4=CC=CS4)O)CCCOC5=CC=CC=C5.[Br-]	Free Base	Neurological Disease	Muscarinic Receptor	Soluble in DMSO > 10 mM	Neuroscience	http://www.apexbt.com/aclidinium-bromide.html	97.2505	87.7794	118.944	85.3776
Methscopolamine	B1611	155-41-9	F08	L1021-08	398.29	C18H24BrNO4	O=C(C(C1=C([H])C([H])=C([H])C([H])=C1[H])([H])C([H])([H])O[H])O[C@@]2([H])C([H])([H])[C@]3([H])[N+](C([H])([H])[H])(C([H])([H])[H])[C@@](C2([H])[H])([H])[C@@]4([H])O[C@@]34[H].[Br-]	Bromide	Neurological Disease	AChR	Soluble in DMSO > 10 mM	Neuroscience	http://www.apexbt.com/methscopolamine.html	93.4959	83.3581	133.049	76.323
Pancuronium dibromide	B1612	15500-66-0	F09	L1021-08	732.67	C35H60N2O4.2Br	CC(=O)OC1CC2CCC3C(C2(CC1[N+]4(CCCCC4)C)C)CCC5(C3CC(C5OC(=O)C)[N+]6(CCCCC6)C)C.[Br-].[Br-]	Bromide	Cardiovascular Disease	AChR	Soluble in DMSO > 10 mM	Neuroscience	http://www.apexbt.com/pancuronium-dibromide.html	95.0775	85.5841	117.013	86.4841
Pyridostigmine Bromide	B1613	101-26-8	F10	L1021-08	261.12	C9H13BrN2O2	C[N+]1=CC=CC(=C1)OC(=O)N(C)C.[Br-]	Bromide	Cardiovascular Disease	CGRP	Soluble in DMSO > 10 mM	Neuroscience	http://www.apexbt.com/pyridostigmine-bromide.html	91.949	78.275	100.689	84.8976
Solifenacin succinate	B1614	242478-38-2	F11	L1021-08	480.55	C27H32N2O6	C1CN2CCC1C(C2)OC(=O)N3CCC4=CC=CC=C4C3C5=CC=CC=C5.C(CC(=O)O)C(=O)O	Succinate	Cardiovascular Disease	Muscarinic Receptor	Soluble in DMSO	Neuroscience	http://www.apexbt.com/solifenacin-succinate.html	98.2209	77.4051	128.726	72.5516
Vehicle			F12	L1021-08										100	100	100	100
Trospium chloride	B1616	10405-02-4	G01	L1021-08	427.96	C25H30NO3.Cl	C1CC[N+]2(C1)C3CCC2CC(C3)OC(=O)C(C4=CC=CC=C4)(C5=CC=CC=C5)O.[Cl-]	Chloride	Cardiovascular Disease	AChR	Soluble in DMSO > 10 mM	Neuroscience	http://www.apexbt.com/trospium-chloride.html	100.652	114.945	120.192	104.44
Tolterodine tartrate	B1620	124937-52-6	G02	L1021-08	475.57	C26H37NO7	CC1=CC(=C(C=C1)O)C(CCN(C(C)C)C(C)C)C2=CC=CC=C2.C(C(C(=O)O)O)(C(=O)O)O	Tartrate	Neurological Disease	Muscarinic Receptor	Soluble in DMSO > 10 mM	Neuroscience	http://www.apexbt.com/tolterodine-tartrate.html	111.866	93.4299	107.34	93.0654
Fosbretabulin (Combretastatin A4 Phosphate (CA4P)) Disodium	B1634	168555-66-6	G03	L1021-08	440.29	C18H19Na2O8P	COC1=C(C=C(C=C1)C=CC2=CC(=C(C(=C2)OC)OC)OC)OP(=O)([O-])[O-].[Na+].[Na+]	Phosphate		Microtubule/Tubulin	Soluble in DMSO	Cell Cycle/Checkpoint	http://www.apexbt.com/fosbretabulin-combretastatin-a4-phosphate-ca4p-disodium.html	83.3333	58.768	161.84	44.8421
Sodium 4-Aminosalicylate	B1643	6018-19-5	G04	L1021-08	211.15	C7H7NO3.2H2O.Na	C1=CC(=C(C=C1N)O)C(=O)[O-].O.O.[Na+]	Sodium	Neurological Disease	NF-κB	Soluble in DMSO > 10 mM	NF-κB	http://www.apexbt.com/sodium-4-aminosalicylate.html	93.7394	80.6851	120.701	87.6692
Naloxone HCl	B1647	357-08-4	G05	L1021-08	363.84	C19H22ClNO4	C=CCN1CCC23C4C(=O)CCC2(C1CC5=C3C(=C(C=C5)O)O4)O.Cl	Hydrochloride	Cancer	Opioid Receptor	Soluble in DMSO > 10 mM	Endocrinology and Hormones	http://www.apexbt.com/naloxone-hcl.html	88.4463	82.0527	110.943	77.094
Naltrexone HCl	B1648	16676-29-2	G06	L1021-08	377.86	C20H24ClNO4	C1CC1CN2CCC34C5C(=O)CCC3(C2CC6=C4C(=C(C=C6)O)O5)O.Cl	Hydrochloride	Neurological Disease	Opioid Receptor	Soluble in DMSO > 10 mM	Endocrinology and Hormones	http://www.apexbt.com/naltrexone-hcl-26948.html	97.3491	83.7538	134.272	88.5117
Racecadotril	B1649	81110-73-8	G07	L1021-08	385.48	C21H23NO4S	CC(=O)SCC(CC1=CC=CC=C1)C(=O)NCC(=O)OCC2=CC=CC=C2	Free Base	Infection	Endopeptidase	Soluble in DMSO > 10 mM	Others	http://www.apexbt.com/racecadotril.html	93.1368	79.3797	104.222	82.7869
Trimebutine	B1650	39133-31-8	G08	L1021-08	387.47	C22H29NO5	CCC(COC(=O)C1=CC(=C(C(=C1)OC)OC)OC)(C2=CC=CC=C2)N(C)C	Free Base	Neurological Disease	Opioid Receptor	Soluble in DMSO > 10 mM	Endocrinology and Hormones	http://www.apexbt.com/trimebutine-28889.html	95.2429	83.4176	102.035	90.7087
1-Hexadecanol	B1651	36653-82-4	G09	L1021-08	242.44	C16H34O	CCCCCCCCCCCCCCCCO	Free Base			Soluble in DMSO > 10 mM		http://www.apexbt.com/1-hexadecanol.html	91.1551	79.5048	109.142	84.6764
Alverine Citrate	B1655	5560-59-8	G10	L1021-08	473.56	C20H27N.C6H8O7	CCN(CCCC1=CC=CC=C1)CCCC2=CC=CC=C2.C(C(=O)O)C(CC(=O)O)(C(=O)O)O	Citrate	Digestive system disease		Soluble in DMSO > 10 mM		http://www.apexbt.com/alverine-citrate.html	101.503	82.5195	90.7059	87.9777
Amfenac Sodium Monohydrate	B1656	61618-27-7	G11	L1021-08	295.27	C15H12NO3.H2O.Na	C1=CC=C(C=C1)C(=O)C2=C(C(=CC=C2)CC(=O)[O-])N.O.[Na+]	Free Base	Inflammation		Soluble in DMSO > 10 mM		http://www.apexbt.com/amfenac-sodium-monohydrate.html	91.5289	77.6373	101.983	79.1828
Vehicle			G12	L1021-08										100	100	100	100
Aminothiazole	B1659	96-50-4	H01	L1021-08	100.14	C3H4N2S	C1=CSC(=N1)N	Free Base	Infection		Soluble in DMSO > 10 mM		http://www.apexbt.com/aminothiazole.html	85.9726	109.372	77.4334	82.5566
Amoxicillin	B1661	26787-78-0	H02	L1021-08	365.4	C16H19N3O5S	CC1(C(N2C(S1)C(C2=O)NC(=O)C(C3=CC=C(C=C3)O)N)C(=O)O)C	Free Base	Neurological Disease		soluble in water		http://www.apexbt.com/amoxicillin.html	105.556	114.955	110.097	104.847
Ampicillin Trihydrate	B1662	7177-48-2	H03	L1021-08	403.45	C16H19N3O4S.3H2O	CC1(C(N2C(S1)C(C2=O)NC(=O)C(C3=CC=CC=C3)N)C(=O)O)C.O.O.O	Free Base	Infection		Soluble in DMSO > 10 mM		http://www.apexbt.com/ampicillin-trihydrate.html	100.779	109.72	122.225	101.113
Amprolium HCl	B1663	137-88-2	H04	L1021-08	315.24	C14H19N4.HCl.Cl	CCCC1=NC=C(C(=N1)N)C[N+]2=CC=CC=C2C.Cl.[Cl-]	Hydrochloride	Metabolic Disease		Soluble in DMSO		http://www.apexbt.com/amprolium-hcl.html	100.822	95.6367	110.765	87.1827
Antazoline HCl	B1664	2508-72-7	H05	L1021-08	301.81	C17H19N3.HCl	C1CN=C(N1)CN(CC2=CC=CC=C2)C3=CC=CC=C3.Cl	Hydrochloride	Neurological Disease		Soluble in DMSO > 10 mM		http://www.apexbt.com/antazoline-hcl.html	104.087	97.7517	114.046	100.341
Azaguanine-8	B1667	134-58-7	H06	L1021-08	152.11	C4H4N6O	C12=NNNC1=NC(=NC2=O)N	Free Base	Cancer		Soluble in DMSO > 10 mM		http://www.apexbt.com/azaguanine-8.html	143.134	121.119	777.436	108.298
Azaperone	B1668	1649-18-9	H07	L1021-08	327.4	C19H22FN3O	C1CN(CCN1CCCC(=O)C2=CC=C(C=C2)F)C3=CC=CC=N3	Free Base	Neurological Disease		Soluble in DMSO > 10 mM		http://www.apexbt.com/azaperone.html	113.839	106.79	150.563	103.557
Azithromycin Dihydrate	B1669	117772-70-0	H08	L1021-08	785.02	C38H72N2O12.2H2O	CCC1C(C(C(N(CC(CC(C(C(C(C(C(=O)O1)C)OC2CC(C(C(O2)C)O)(C)OC)C)OC3C(C(CC(O3)C)N(C)C)O)(C)O)C)C)C)O)(C)O.O.O	Free Base	Infection		Soluble in DMSO > 10 mM		http://www.apexbt.com/azithromycin-dihydrate.html	96.72	104.87	113.767	102.189
Bemegride	B1672	64-65-3	H09	L1021-08	155.19	C8H13NO2	CCC1(CC(=O)NC(=O)C1)C	Free Base			Soluble in DMSO > 10 mM		http://www.apexbt.com/bemegride.html	98.693	102.03	105.782	92.165
Benzbromarone	B1673	3562-84-3	H10	L1021-08	424.08	C17H12Br2O3	CCC1=C(C2=CC=CC=C2O1)C(=O)C3=CC(=C(C(=C3)Br)O)Br	Free Base			Soluble in DMSO > 10 mM		http://www.apexbt.com/benzbromarone.html	94.8604	110.05	128.527	89.5559
Benzethonium Chloride	B1674	121-54-0	H11	L1021-08	448.08	C27H42NO2.Cl	CC(C)(C)CC(C)(C)C1=CC=C(C=C1)OCCOCC[N+](C)(C)CC2=CC=CC=C2.[Cl-]	Chloride	Neurological Disease		Soluble in DMSO > 10 mM		http://www.apexbt.com/benzethonium-chloride.html	28.4199	26.1247	32.1366	23.9678
Vehicle			H12	L1021-08										100	100	100	100
Benzocaine	B1675	1994-9-7	A01	L1021-09	165.19	C9H11NO2	CCOC(=O)C1=CC=C(C=C1)N	Free Base	Respiratory Disease		Soluble in DMSO > 10 mM		http://www.apexbt.com/benzocaine.html	111.859	130.856	115.376	137.763
Benzoic Acid	B1676	65-85-0	A02	L1021-09	122.12	C7H6O2	C1=CC=C(C=C1)C(=O)O	Free Base			Soluble in DMSO > 10 mM		http://www.apexbt.com/benzoic-acid-28333.html	118.156	97.6799	101.841	124.436
Benzydamine HCl	B1677	132-69-4	A03	L1021-09	345.87	C19H23N3O.HCl	CN(C)CCCOC1=NN(C2=CC=CC=C21)CC3=CC=CC=C3.Cl	Hydrochloride	Inflammation		Soluble in DMSO > 10 mM		http://www.apexbt.com/benzydamine-hcl.html	124.301	98.645	79.0856	119.024
Penicillin G Sodium	B1678	69-57-8	A04	L1021-09	356.37	C16H18N2O4S.Na	CC1(C(N2C(S1)C(C2=O)NC(=O)CC3=CC=CC=C3)C(=O)[O-])C.[Na+]	Sodium	Infection		Soluble in DMSO > 10 mM		http://www.apexbt.com/penicillin-g-sodium.html	106.274	91.7751	89.8057	103.192
Betamipron	B1679	3440-28-6	A05	L1021-09	193.2	C10H11NO3	C1=CC=C(C=C1)C(=O)NCCC(=O)O	Free Base	Infection		Soluble in DMSO > 10 mM		http://www.apexbt.com/betamipron.html	109.772	84.7745	85.7815	108.964
Bezafibrate	B1680	41859-67-0	A06	L1021-09	361.82	C19H20ClNO4	CC(C)(C(=O)O)OC1=CC=C(C=C1)CCNC(=O)C2=CC=C(C=C2)Cl	Free Base	Metabolic Disease		Soluble in DMSO > 10 mM		http://www.apexbt.com/bezafibrate.html	105.478	99.2113	99.7089	123.629
Bosentan	B1682	147536-97-8	A07	L1021-09	551.63	C27H29N5O6S	CC(C)(C)C1=CC=C(C=C1)S(=O)(=O)NC2=C(C(=NC(=N2)C3=NC=CC=N3)OCCO)OC4=CC=CC=C4OC	Free Base	Cardiovascular Disease	Endothelin Receptor	Soluble in DMSO > 10 mM	GPCR/G protein	http://www.apexbt.com/bosentan.html	111.683	99.2598	88.4979	116.09
Brimonidine Tartrate	B1683	70359-46-5	A08	L1021-09	442.22	C15H16BrN5O6	C1CN=C(N1)NC2=C(C3=NC=CN=C3C=C2)Br.C(C(C(=O)O)O)(C(=O)O)O	Tartrate	Neurological Disease		Soluble in DMSO > 10 mM		http://www.apexbt.com/brimonidine-tartrate.html	114.676	93.9658	92.5274	112.328
Bromfenac Sodium	B1684	91714-93-1	A09	L1021-09	356.15	C15H11BrNO3.Na	C1=CC(=C(C(=C1)CC(=O)[O-])N)C(=O)C2=CC=C(C=C2)Br.[Na+]	Sodium	Inflammation		Soluble in DMSO > 10 mM		http://www.apexbt.com/bromfenac-sodium.html	107.02	85.6744	91.6454	109.424
Broxyquinoline	B1685	521-74-4	A10	L1021-09	302.95	C9H5Br2NO	C1=CC2=C(C(=C(C=C2Br)Br)O)N=C1	Free Base	Vermifuge		Soluble in DMSO > 10 mM		http://www.apexbt.com/broxyquinoline.html	26.5725	40.1838	93.0701	95.9143
Buspirone HCl	B1687	33386-08-2	A11	L1021-09	421.96	C21H31N5O2.HCl	C1CCC2(C1)CC(=O)N(C(=O)C2)CCCCN3CCN(CC3)C4=NC=CC=N4.Cl	Hydrochloride	Neurological Disease		Soluble in DMSO > 10 mM		http://www.apexbt.com/buspirone-hcl.html	89.491	86.5824	84.0165	107.925
Vehicle			A12	L1021-09										100	100	100	100
Carprofen	B1690	53716-49-7	B01	L1021-09	273.71	C15 H12ClNO2	CC(C1=CC2=C(C=C1)C3=C(N2)C=CC(=C3)Cl)C(=O)O	Free Base	Inflammation		Soluble in DMSO > 10 mM		http://www.apexbt.com/carprofen.html	125.755	107.564	113.812	122.798
Ceftriaxone Sodium Trihydrate	B1691	104376-79-6	B02	L1021-09	661.6	C18H16N8O7S3.7/2H2O.2Na	O=C1N(C(C([O-])=O)=C2CSC(N(C)N=C3[O-])=NC3=O)[C@H](SC2)[C@@H]1NC(/C(C4=CSC(N)=N4)=N\OC)=O.[Na+].[Na+].[3.5H2O]	Sodium	Infection		Soluble in DMSO		http://www.apexbt.com/ceftriaxone-sodium-trihydrate.html	107.4	75.1281	90.0519	100.179
Cephalexin	B1692	15686-71-2	B03	L1021-09	347.39	C16H17N3O4S	CC1=C(N2C(C(C2=O)NC(=O)C(C3=CC=CC=C3)N)SC1)C(=O)O	Free Base	Infection	Antibiotic	Soluble in DMSO	Microbiology & Virology	http://www.apexbt.com/cephalexin.html	98.6983	65.3583	67.6216	89.7971
Cetrimonium Bromide (CTAB)	B1693	57-09-0	B04	L1021-09	364.45	C19H42N.Br	CCCCCCCCCCCCCCCC[N+](C)(C)C.[Br-]	Free Base	Infection		Soluble in DMSO > 10 mM		http://www.apexbt.com/cetrimonium-bromide-ctab.html	30.6928	23.2893	19.9673	22.5559
Cetylpyridinium Chloride	B1694	123-03-5	B05	L1021-09	339.99	C21H38N.Cl	CCCCCCCCCCCCCCCC[N+]1=CC=CC=C1.[Cl-]	Chloride	Infection		Soluble in DMSO > 10 mM		http://www.apexbt.com/cetylpyridinium-chloride.html	27.0857	16.8439	19.8995	21.5576
Chlorocresol	B1696	59-50-7	B06	L1021-09	142.58	C7H7ClO	CC1=C(C=CC(=C1)O)Cl	Free Base			Soluble in DMSO > 10 mM		http://www.apexbt.com/chlorocresol.html	94.8152	67.4891	78.4918	82.0908
Chlorpropamide	B1697	94-20-2	B07	L1021-09	276.74	C10H13ClN2O3S	CCCNC(=O)NS(=O)(=O)C1=CC=C(C=C1)Cl	Free Base	Infection		Soluble in DMSO > 10 mM		http://www.apexbt.com/chlorpropamide.html	100.854	69.4312	85.0586	97.5508
Chlorquinaldol	B1698	72-80-0	B08	L1021-09	228.07	C10H7Cl2NO	CC1=NC2=C(C=C1)C(=CC(=C2O)Cl)Cl	Free Base	Infection		Soluble in DMSO > 10 mM		http://www.apexbt.com/chlorquinaldol.html	95.6061	68.8616	84.4706	89.2687
Chlorzoxazone	B1701	95-25-0	B09	L1021-09	169.57	C7H4ClNO2	C1=CC2=C(C=C1Cl)NC(=O)O2	Free Base	Metabolic Disease		Soluble in DMSO > 10 mM		http://www.apexbt.com/chlorzoxazone-28369.html	99.2292	66.6646	84.5858	99.3073
Choline Chloride	B1703	67-48-1	B10	L1021-09	139.62	C5H14NO.Cl	C[N+](C)(C)CCO.[Cl-]	Chloride			Soluble in DMSO > 10 mM		http://www.apexbt.com/choline-chloride-28371.html	91.4361	69.1385	90.1282	99.0971
Chromocarb	B1704	4940-39-0	B11	L1021-09	190.15	C10H6O4	C1=CC=C2C(=C1)C(=O)C=C(O2)C(=O)O	Free Base	Cardiovascular Disease		Soluble in DMSO > 10 mM		http://www.apexbt.com/chromocarb.html	92.0296	74.4528	77.1476	98.1316
Vehicle			B12	L1021-09										100	100	100	100
Cinchophen	B1705	132-60-5	C01	L1021-09	249.26	C16H11NO2	C1=CC=C(C=C1)C2=NC3=CC=CC=C3C(=C2)C(=O)O	Free Base	Immunology		Soluble in DMSO > 10 mM		http://www.apexbt.com/cinchophen.html	138.825	114.194	103.49	126.416
Climbazole	B1706	38083-17-9	C02	L1021-09	292.76	C15H17ClN2O2	CC(C)(C)C(=O)C(N1C=CN=C1)OC2=CC=C(C=C2)Cl	Free Base	Infection		Soluble in DMSO > 10 mM		http://www.apexbt.com/climbazole.html	112.967	79.8002	111.113	97.1462
Clindamycin	B1707	18323-44-9	C03	L1021-09	424.98	C18H33ClN2O5S	CCCC1CC(N(C1)C)C(=O)NC(C2C(C(C(C(O2)SC)O)O)O)C(C)Cl	Free Base	Infection		Soluble in DMSO > 10 mM		http://www.apexbt.com/clindamycin.html	109.066	64.5929	89.719	97.056
Clindamycin Phosphate	B1708	24729-96-2	C04	L1021-09	504.96	C18H34ClN2O8PS	CCCC1CC(N(C1)C)C(=O)NC(C2C(C(C(C(O2)SC)OP(=O)(O)O)O)O)C(C)Cl	Phosphate	Infection		Soluble in DMSO		http://www.apexbt.com/clindamycin-phosphate.html	95.0265	61.2809	87.2872	86.1177
Clofazimine	B1710	2030-63-9	C05	L1021-09	473.4	C27H22Cl2N4	CC(C)N=C1C=C2C(=NC3=CC=CC=C3N2C4=CC=C(C=C4)Cl)C=C1NC5=CC=C(C=C5)Cl	Free Base	Infection		Soluble in DMSO		http://www.apexbt.com/clofazimine.html	94.5026	60.8252	87.9081	84.8058
Clofibric Acid	B1711	882-09-7	C06	L1021-09	214.65	C10H11ClO3	CC(C)(C(=O)O)OC1=CC=C(C=C1)Cl	Free Base	Metabolic Disease		Soluble in DMSO > 10 mM		http://www.apexbt.com/clofibric-acid.html	100.302	68.7896	84.4101	98.2166
Clorprenaline HCL	B1713	6933-90-0	C07	L1021-09	250.16	C11H16ClNO.HCl	CC(C)NCC(C1=CC=CC=C1Cl)O.Cl	Hydrochloride	Cardiovascular Disease		Soluble in DMSO > 10 mM		http://www.apexbt.com/clorprenaline-hcl.html	142.653	70.9784	94.5634	99.7205
Closantel	B1714	57808-65-8	C08	L1021-09	663.07	C22H14Cl2I2N2O2	CC1=CC(=C(C=C1NC(=O)C2=CC(=CC(=C2O)I)I)Cl)C(C#N)C3=CC=C(C=C3)Cl	Free Base	Vermifuge		Soluble in DMSO > 10 mM		http://www.apexbt.com/closantel.html	89.0315	66.2582	98.0125	91.817
Closantel Sodium	B1715	61438-64-0	C09	L1021-09	685.06	C22 H13 Cl2I2N2O2.Na	CC1=CC(=C(C=C1NC(=O)C2=CC(=CC(=C2[O-])I)I)Cl)C(C#N)C3=CC=C(C=C3)Cl.[Na+]	Free Base	Vermifuge		soluble in ethanol and methonal		http://www.apexbt.com/closantel-sodium.html	101.896	67.6045	99.5311	100.314
Cyclandelate	B1718	456-59-7	C10	L1021-09	276.37	C17H24O3	CC1CC(CC(C1)(C)C)OC(=O)C(C2=CC=CC=C2)O	Free Base	Neurological Disease		Soluble in DMSO > 10 mM		http://www.apexbt.com/cyclandelate.html	98.981	68.9773	94.0896	98.7763
Cysteamine HCl	B1719	156-57-0	C11	L1021-09	113.61	C2H7NS.HCl	C(CS)N.Cl	Hydrochloride	Metabolic Disease		Soluble in DMSO > 10 mM		http://www.apexbt.com/cysteamine-hcl.html	97.3193	71.9773	104.216	86.4935
Vehicle			C12	L1021-09										100	100	100	100
Deoxycorticosterone acetate	B1724	56-47-3	D01	L1021-09	372.5	C23H32O4	CC(=O)OCC(=O)C1CCC2C1(CCC3C2CCC4=CC(=O)CCC34C)C	Free Base	Endocrinology		Soluble in DMSO > 10 mM		http://www.apexbt.com/deoxycorticosterone-acetate.html	159.898	114.788	107.727	131.923
Dexlansoprazole	B1725	138530-94-6	D02	L1021-09	369.36	C16H14F3N3O2S	CC1=C(C=CN=C1CS(=O)C2=NC3=CC=CC=C3N2)OCC(F)(F)F	Free Base	Cardiovascular Disease		Soluble in DMSO > 10 mM		http://www.apexbt.com/dexlansoprazole.html	226.058	161.508	192.575	121.084
Dibenzothiophene	B1727	132-65-0	D03	L1021-09	184.26	C12H8S	C1=CC=C2C(=C1)C3=CC=CC=C3S2	Free Base			Soluble in DMSO > 10 mM		http://www.apexbt.com/dibenzothiophene.html	109.715	73.0754	81.6199	94.6693
Dirithromycin	B1731	62013-04-1	D04	L1021-09	835.07	C42H78N2O14	CCC1C(C2C(C(C(CC(C(C(C(C(C(=O)O1)C)OC3CC(C(C(O3)C)O)(C)OC)C)OC4C(C(CC(O4)C)N(C)C)O)(C)O)C)NC(O2)COCCOC)C)(C)O	Free Base	Infection		Soluble in DMSO > 10 mM		http://www.apexbt.com/dirithromycin.html	95.7393	62.0849	86.9972	81.9667
Domiphen Bromide	B1733	538-71-6	D05	L1021-09	414.46	C22H40NO.Br	CCCCCCCCCCCC[N+](C)(C)CCOC1=CC=CC=C1.[Br-]	Free Base	Infection		Soluble in DMSO > 10 mM		http://www.apexbt.com/domiphen-bromide.html	31.3609	19.2857	29.6169	25.6657
Doxofylline	B1734	69975-86-6	D06	L1021-09	266.25	C11H14N4O4	CN1C2=C(C(=O)N(C1=O)C)N(C=N2)CC3OCCO3	Free Base	Metabolic Disease		Soluble in DMSO > 10 mM		http://www.apexbt.com/doxofylline.html	102.989	75.0785	115.684	98.0214
Doxylamine Succinate	B1735	562-10-7	D07	L1021-09	388.46	C17H22N2O.C4H6O4	CC(C1=CC=CC=C1)(C2=CC=CC=N2)OCCN(C)C.C(CC(=O)O)C(=O)O	Succinate	Neurological Disease		Soluble in DMSO > 10 mM		http://www.apexbt.com/doxylamine-succinate.html	111.029	78.3086	106.069	103.315
Droperidol	B1736	548-73-2	D08	L1021-09	379.43	C22H22FN3O2	C1CN(CC=C1N2C3=CC=CC=C3NC2=O)CCCC(=O)C4=CC=C(C=C4)F	Free Base	Neurological Disease		Soluble in DMSO > 10 mM		http://www.apexbt.com/droperidol.html	106.124	72.1911	107.801	92.9866
Dropropizine	B1737	17692-31-8	D09	L1021-09	236.31	C13H20N2O2	C1CN(CCN1CC(CO)O)C2=CC=CC=C2	Free Base	Respiratory Disease		Soluble in DMSO > 10 mM		http://www.apexbt.com/dropropizine.html	104.662	66.7516	98.9074	101.331
Ebastine	B1740	90729-43-4	D10	L1021-09	469.66	C32H39NO2	CC(C)(C)C1=CC=C(C=C1)C(=O)CCCN2CCC(CC2)OC(C3=CC=CC=C3)C4=CC=CC=C4	Free Base			Soluble in DMSO		http://www.apexbt.com/ebastine-28850.html	101.926	70.8982	77.4997	93.6715
Epinastine HCl	B1744	108929-04-0	D11	L1021-09	285.77	C16H15N3.HCl	Cl[H].[H]C1(C([H])([H])N=C2N([H])[H])N2C3=C([H])C([H])=C([H])C([H])=C3C([H])([H])C4=C([H])C([H])=C([H])C([H])=C14	Hydrochloride	Inflammation		Soluble in DMSO > 10 mM		http://www.apexbt.com/epinastine-hcl.html	88.6001	75.8437	88.3404	89.0719
Vehicle			D12	L1021-09										100	100	100	100
Eprosartan Mesylate	B1746	144143-96-4	E01	L1021-09	520.62	C24H28N2O7S2	CCCCC1=NC=C(N1CC2=CC=C(C=C2)C(=O)O)C=C(CC3=CC=CS3)C(=O)O.CS(=O)(=O)O	Free Base	Cardiovascular Disease	Angiotensin Receptor	Soluble in DMSO > 10 mM	GPCR/G protein	http://www.apexbt.com/eprosartan-mesylate.html	132.017	113.37	129.791	125.991
Esmolol HCl	B1748	81161-17-3	E02	L1021-09	331.83	C16H25NO4.HCl	CC(C)NCC(COC1=CC=C(C=C1)CCC(=O)OC)O.Cl	Hydrochloride	Cardiovascular Disease		Soluble in DMSO > 10 mM		http://www.apexbt.com/esmolol-hcl.html	117.988	77.3692	104.727	100.787
Ethacridine lactate monohydrate	B1749	6402-23-9	E03	L1021-09	361.39	C15H15N3O.C3H6O3.H2O	CCOC1=CC2=C(C3=C(C=C(C=C3)N)N=C2C=C1)N.CC(C(=O)O)O.O	Lactate	Infection		Soluble in DMSO > 10 mM		http://www.apexbt.com/ethacridine-lactate-monohydrate.html	50.4855	46.3423	87.5249	28.3417
Ethamsylate	B1750	2624-44-4	E04	L1021-09	263.31	C6H6O5S.C4H11N	CCNCC.C1=CC(=C(C=C1O)S(=O)(=O)O)O	Free Base	Cardiovascular Disease		Soluble in DMSO > 10 mM		http://www.apexbt.com/ethamsylate.html	106.964	69.7917	102.076	91.5107
Fenspiride HCl	B1754	5053-8-7	E05	L1021-09	296.79	C15H21ClN2O2	C1CN(CCC12CNC(=O)O2)CCC3=CC=CC=C3.Cl	Hydrochloride	Inflammation	5-HT Receptor	Soluble in DMSO > 10 mM	Neuroscience	http://www.apexbt.com/fenspiride-hcl.html	102.681	70.0181	108.192	87.8938
Fidaxomicin	B1755	873857-62-6	E06	L1021-09	1058.04	C52H74Cl2O18	CCC1C=C(C(CC=CC=C(C(=O)OC(CC=C(C=C(C1OC2C(C(C(C(O2)(C)C)OC(=O)C(C)C)O)O)C)C)C(C)O)COC3C(C(C(C(O3)C)OC(=O)C4=C(C(=C(C(=C4O)Cl)O)Cl)CC)O)OC)O)C	Free Base	Infection		Soluble in DMSO > 10 mM		http://www.apexbt.com/fidaxomicin.html	94.5	70.3848	110.314	103.424
Florfenicol	B1758	73231-34-2	E07	L1021-09	358.21	C12H14Cl2FNO4S	CS(=O)(=O)C1=CC=C(C=C1)C(C(CF)NC(=O)C(Cl)Cl)O	Free Base	Infection		Soluble in DMSO > 10 mM		http://www.apexbt.com/florfenicol-28450.html	107.818	77.0082	114.569	92.4452
Flumethasone	B1761	2135-17-3	E08	L1021-09	410.45	C22H28F2O5	CC1CC2C3CC(C4=CC(=O)C=CC4(C3(C(CC2(C1(C(=O)CO)O)C)O)F)C)F	Free Base	Endocrinology		Soluble in DMSO > 10 mM		http://www.apexbt.com/flumethasone.html	163.018	77.6175	186.008	104.376
Furaltadone HCl	B1764	3759-92-0	E09	L1021-09	360.75	C13H16N4O6.HCl	C1COCCN1CC2CN(C(=O)O2)N=CC3=CC=C(O3)[N+](=O)[O-].Cl	Hydrochloride	Infection		Soluble in DMSO > 10 mM		http://www.apexbt.com/furaltadone-hcl.html	97.3273	64.8277	103.444	90.8639
Gadodiamide	B1765	122795-43-1	E10	L1021-09	591.67	C16H28GdN5O9	CNC(=O)CN(CCN(CCN(CC(=O)NC)CC(=O)[O-])CC(=O)[O-])CC(=O)[O-].O.[Gd+3]	Free Base	Cancer	Others	Soluble in DMSO	Others	http://www.apexbt.com/gadodiamide.html	95.2059	64.6247	86.0825	87.4523
Halcinonide	B1766	3093-35-4	E11	L1021-09	454.96	C24H32ClFO5	ClC([H])([H])C([C@@]12OC(C([H])([H])[H])(C([H])([H])[H])O[C@]1([H])C([H])([H])[C@]([C@@](C([H])([H])C3([H])[H])([H])[C@]4([C@](C([H])([H])C5([H])[H])(C([H])([H])[H])C3=C([H])C5=O)F)([H])[C@]2(C([H])([H])[H])C([H])([H])[C@]4([H])O[H])=O	Free Base	Inflammation		Soluble in DMSO > 10 mM		http://www.apexbt.com/halcinonide.html	147.921	80.1039	154.043	108.278
Vehicle			E12	L1021-09										100	100	100	100
Halobetasol Propionate	B1767	66852-54-8	F01	L1021-09	484.96	C25H31ClF2O5	CCC(=O)OC1(C(CC2C1(CC(C3(C2CC(C4=CC(=O)C=CC43C)F)F)O)C)C)C(=O)CCl	Free Base	Inflammation		Soluble in DMSO > 10 mM		http://www.apexbt.com/halobetasol-propionate.html	108.326	121.444	209.047	115.711
Histamine Phosphate	B1770	51-74-1	F02	L1021-09	307.14	C5H9N.2H3O4P	C1=C(NC=N1)CCN.OP(=O)(O)O.OP(=O)(O)O	phosphate	Cardiovascular Disease		Soluble in DMSO		http://www.apexbt.com/histamine-phosphate.html	105.049	73.4503	93.751	86.1197
Ibandronate sodium	B1772	138926-19-9	F03	L1021-09	360.23	C9H23NO7P2.Na.H2O	CCCCCN(C)CCC(O)(P(=O)(O)O)P(=O)(O)[O-].O.[Na+]	Sodium	Neurological Disease		Soluble in DMSO		http://www.apexbt.com/ibandronate-sodium.html	104.607	68.1957	93.5068	87.5875
Idoxuridine	B1773	54-42-2	F04	L1021-09	354.1	C9H11IN2O5	C1C(C(OC1N2C=C(C(=O)NC2=O)I)CO)O	Free Base	Infection		Soluble in DMSO > 10 mM		http://www.apexbt.com/idoxuridine.html	155.988	89.593	349.46	121.371
Isosorbide	B1774	652-67-5	F05	L1021-09	146.14	C6H10O4	C1[C@H]([C@@H]2[C@H](O1)[C@H](CO2)O)O	Free Base	Metabolic Disease		Soluble in DMSO > 10 mM		http://www.apexbt.com/isosorbide.html	112.382	69.4569	114.296	85.4717
Isovaleramide	B1775	541-46-8	F06	L1021-09	101.15	C5H11NO	CC(C)CC(=O)N	Free Base	Neurological Disease		Soluble in DMSO > 10 mM		http://www.apexbt.com/isovaleramide.html	103.675	71.5519	92.2979	89.2052
Levobetaxolol HCl	B1778	116209-55-3	F07	L1021-09	343.89	C18H29NO3.HCl	CC(C)NCC(COC1=CC=C(C=C1)CCOCC2CC2)O.Cl	Hydrochloride	Cardiovascular Disease		Soluble in DMSO > 10 mM		http://www.apexbt.com/levobetaxolol-hcl.html	109.281	74.1872	101.515	90.4935
Lomefloxacin HCl	B1781	98079-52-8	F08	L1021-09	387.81	C17H19F2N3O3.HCl	CCN1C=C(C(=O)C2=CC(=C(C(=C21)F)N3CCNC(C3)C)F)C(=O)O.Cl	Hydrochloride			Soluble in DMSO		http://www.apexbt.com/lomefloxacin-hcl.html	97.1778	68.3077	81.1472	73.1592
Lomerizine HCl	B1782	101477-54-7	F09	L1021-09	541.46	C27H30F2N2O3.2HCl	COC1=C(C(=C(C=C1)CN2CCN(CC2)C(C3=CC=C(C=C3)F)C4=CC=C(C=C4)F)OC)OC.Cl.Cl	Hydrochloride	Cardiovascular Disease		Soluble in DMSO		http://www.apexbt.com/lomerizine-hcl.html	100.617	71.9972	76.9016	87.4819
Loxapine Succinate	B1783	27833-64-3	F10	L1021-09	445.9	C18H18ClN3O.C4H6O4	CN1CCN(CC1)C2=NC3=CC=CC=C3OC4=C2C=C(C=C4)Cl.C(CC(=O)O)C(=O)O	Succinate	Neurological Disease		Soluble in DMSO > 10 mM		http://www.apexbt.com/loxapine-succinate.html	104.674	74.4241	100.791	84.0004
Levobupivacaine HCl	B1784	27262-48-2	F11	L1021-09	324.89	C18H28N2O.HCl	CCCCN1CCCCC1C(=O)NC2=C(C=CC=C2C)C.Cl	Salt			soluble in water		http://www.apexbt.com/levobupivacaine-hcl.html	106.211	79.4229	137.325	81.8018
Vehicle			F12	L1021-09										100	100	100	100
Mechlorethamine HCl	B1785	55-86-7	G01	L1021-09	192.51	C5H11Cl2N.HCl	CN(CCCl)CCCl.Cl	Hydrochloride	Cancer		Soluble in DMSO > 10 mM		http://www.apexbt.com/mechlorethamine-hcl.html	81.4964	96.8827	130.586	85.6357
Mevastatin	B1788	73573-88-3	G02	L1021-09	390.51	C23H34O5	CCC(C)C(=O)OC1CCC=C2C1C(C(C=C2)C)CCC3CC(CC(=O)O3)O	Free Base	Cardiovascular Disease	HMG-CoA Reductase	Soluble in DMSO > 10 mM	Metabolism	http://www.apexbt.com/mevastatin.html	78.5207	86.4739	63.8326	91.167
Mexiletine HCl	B1789	5370-1-4	G03	L1021-09	215.72	C11H17NO.HCl	CC1=C(C(=CC=C1)C)OCC(C)N.Cl	Hydrochloride	Cardiovascular Disease		Soluble in DMSO > 10 mM		http://www.apexbt.com/mexiletine-hcl.html	120.074	81.046	89.0994	101.108
Mezlocillin Sodium	B1790	42057-22-7	G04	L1021-09	561.56	C21H25N5O8S2.Na	CC1(C(N2C(S1)C(C2=O)NC(=O)C(C3=CC=CC=C3)NC(=O)N4CCN(C4=O)S(=O)(=O)C)C(=O)O)C.[Na]	Sodium	Infection		Soluble in DMSO > 10 mM		http://www.apexbt.com/mezlocillin-sodium.html	102.609	71.3215	109.581	83.631
Montelukast Sodium	B1792	151767-02-1	G05	L1021-09	608.17	C35H35ClNNaO3S	CC(C)(C1=CC=CC=C1CCC(C2=CC=CC(=C2)C=CC3=NC4=C(C=CC(=C4)Cl)C=C3)SCC5(CC5)CC(=O)[O-])O.[Na+]	Sodium	Respiratory Disease	CysLT1 receptor	Soluble in DMSO > 10 mM	GPCR/G protein	http://www.apexbt.com/montelukast-sodium.html	111.076	72.4445	96.8594	81.5258
Neomycin sulfate	B1795	1405-10-3	G06	L1021-09	712.72	C23H46N6O13.H2SO4	C1C(C(C(C(C1N)OC2C(C(C(C(O2)CN)O)O)N)OC3C(C(C(O3)CO)OC4C(C(C(C(O4)CN)O)O)N)O)O)N.OS(=O)(=O)O	Sulfate	Endocrinology		Soluble in DMSO		http://www.apexbt.com/neomycin-sulfate.html	60.8606	69.7502	71.7541	75.2916
Netilmicin Sulfate	B1796	56391-57-2	G07	L1021-09	1441.55	C21H41N5O7.2.5H2O4S	CCNC1CC(C(C(C1OC2C(C(C(CO2)(C)O)NC)O)O)OC3C(CC=C(O3)CN)N)N.CCNC1CC(C(C(C1OC2C(C(C(CO2)(C)O)NC)O)O)OC3C(CC=C(O3)CN)N)N.OS(=O)(=O)O.OS(=O)(=O)O.OS(=O)(=O)O.OS(=O)(=O)O.OS(=O)(=O)O	Sulfate			Soluble in DMSO		http://www.apexbt.com/netilmicin-sulfate.html	94.8988	69.3883	81.7357	77.5385
Nifuroxazide	B1799	965-52-6	G08	L1021-09	275.22	C12H9N3O5	C1=CC(=CC=C1C(=O)NN=CC2=CC=C(O2)[N+](=O)[O-])O	Free Base	Infection		Soluble in DMSO > 10 mM		http://www.apexbt.com/nifuroxazide.html	66.6335	74.1655	101.348	76.3083
Nithiamide	B1800	140-40-9	G09	L1021-09	187.18	C5H5N3O3S	CC(=O)NC1=NC=C(S1)[N+](=O)[O-]	Free Base			Soluble in DMSO > 10 mM		http://www.apexbt.com/nithiamide.html	112.466	70.1781	88.3949	83.2316
Oseltamivir phosphate	B1803	204255-11-8	G10	L1021-09	410.4	C16H31N2O8P	CCC(CC)OC1C=C(CC(C1NC(=O)C)N)C(=O)OCC.OP(=O)(O)O	phosphate	Cardiovascular Disease	NA	Soluble in DMSO	Microbiology & Virology	http://www.apexbt.com/oseltamivir-phosphate.html	94.3694	72.0584	94.5016	79.0048
Oxaprozin	B1804	21256-18-8	G11	L1021-09	293.32	C18H15NO3	C1=CC=C(C=C1)C2=C(OC(=N2)CCC(=O)O)C3=CC=CC=C3	Free Base	Inflammation		Soluble in DMSO > 10 mM		http://www.apexbt.com/oxaprozin.html	94.0289	75.8137	91.5954	83.5561
Vehicle			G12	L1021-09										100	100	100	100
Oxybuprocaine HCl	B1805	5987-82-6	H01	L1021-09	344.88	C17H28N2O3.HCl	CCCCOC1=C(C=CC(=C1)C(=O)OCCN(CC)CC)N.Cl	Hydrochloride	Neurological Disease		Soluble in DMSO > 10 mM		http://www.apexbt.com/oxybuprocaine-hcl.html	72.268	126.955	112.376	115.138
Oxymetholone	B1806	434-07-1	H02	L1021-09	332.48	C21H32O3	CC12CCC3C(C1CCC2(C)O)CCC4C3(CC(=CO)C(=O)C4)C	Free Base	Endocrinology		Soluble in DMSO		http://www.apexbt.com/oxymetholone.html	127.792	99.6537	81.8086	116.747
Pamidronate	B1807	40391-99-9	H03	L1021-09	235.07	C3H11NO7P2	C(CN)C(O)(P(=O)(O)O)P(=O)(O)O	Free Base	Metabolic Disease		Soluble in DMSO		http://www.apexbt.com/pamidronate.html	117.847	92.1117	88.3757	99.9336
Paromomycin Sulfate	B1808	1263-89-4	H04	L1021-09	713.71	C23H45N5O14.xH2O4S	C1C(C(C(C(C1N)OC2C(C(C(C(O2)CO)O)O)N)OC3C(C(C(O3)CO)OC4C(C(C(C(O4)CN)O)O)N)O)O)N.OS(=O)(=O)O	Sulfate	Infection		Soluble in DMSO		http://www.apexbt.com/paromomycin-sulfate.html	105.123	91.9068	90.7158	92.3541
Penciclovir	B1809	39809-25-1	H05	L1021-09	253.26	C10H15N5O3	C1=NC2=C(N1CCC(CO)CO)NC(=NC2=O)N	Free Base	Infection	Nucleoside Antimetabolite/Analogue	Soluble in DMSO > 10 mM	DNA Damage/DNA Repair	http://www.apexbt.com/penciclovir.html	118.779	93.5681	110.316	99.4432
			H06	L1021-09										112.676	94.0042	83.2239	94.8381
Phenazopyridine HCl	B1812	136-40-3	H07	L1021-09	249.7	C11H11N5.HCl	C1=CC=C(C=C1)N=NC2=C(N=C(C=C2)N)N.Cl	Hydrochloride	Cardiovascular Disease		Soluble in DMSO > 10 mM		http://www.apexbt.com/phenazopyridine-hcl.html	205.974	212.589	230.661	96.4568
Phenindione	B1813	1983-12-5	H08	L1021-09	222.24	C15H10O2	C1=CC=C(C=C1)C2C(=O)C3=CC=CC=C3C2=O	Free Base	Cardiovascular Disease		Soluble in DMSO > 10 mM		http://www.apexbt.com/phenindione.html	120.427	104.191	104.77	96.1182
Pheniramine Maleate	B1814	132-20-7	H09	L1021-09	356.42	C16H20N2.C4H4O4	CN(C)CCC(C1=CC=CC=C1)C2=CC=CC=N2.C(=CC(=O)O)C(=O)O	Maleate	Neurological Disease		Soluble in DMSO > 10 mM		http://www.apexbt.com/pheniramine-maleate.html	114.633	98.5152	102.926	93.7289
Pimecrolimus	B1817	137071-32-0	H10	L1021-09	810.45	C43H68ClNO11	CO[C@@H]1C[C@H](/C=C(C)/[C@@H](OC([C@]2([H])CCCCN2C(C([C@]3(O)O[C@H]([C@@H](OC)C[C@H](C/C(C)=C/4)C)[C@@H](OC)C[C@H]3C)=O)=O)=O)[C@H](C)[C@H](CC([C@@H]4CC)=O)O)CC[C@@H]1Cl	Free Base	Cancer		Soluble in DMSO > 10 mM		http://www.apexbt.com/pimecrolimus.html	66.0515	109.574	90.1735	86.1487
Piperacillin Sodium	B1818	59703-84-3	H11	L1021-09	539.54	C23H27N5O7S.Na	CCN1CCN(C(=O)C1=O)C(=O)NC(C2=CC=CC=C2)C(=O)NC3C4N(C3=O)C(C(S4)(C)C)C(=O)[O-].[Na+]	Sodium	Infection		Soluble in DMSO > 10 mM		http://www.apexbt.com/piperacillin-sodium.html	107.99	99.8401	94.1673	99.3738
Vehicle			H12	L1021-09										100	100	100	100
Pramoxine HCl	B1819	637-58-1	A01	L1021-10	329.86	C17H27NO3.HCl	CCCCOC1=CC=C(C=C1)OCCCN2CCOCC2.Cl	Hydrochloride	Neurological Disease		Soluble in DMSO > 10 mM		http://www.apexbt.com/pramoxine-hcl.html	89.6263	121.798	122.805	112.702
Primaquine Diphosphate	B1820	63-45-6	A02	L1021-10	455.34	C15H21N3O.2H3O4P	CC(CCCN)NC1=C2C(=CC(=C1)OC)C=CC=N2.OP(=O)(O)O.OP(=O)(O)O	Diphosphate	Infection	Antimalaria	Soluble in DMSO > 10 mM	Microbiology & Virology	http://www.apexbt.com/primaquine-diphosphate.html	78.8465	73.1911	106.185	66.0247
Proflavine Hemisulfate	B1821	1811-28-5	A03	L1021-10	258.25	C13H11N3.1/2H2O4S	C1=CC(=CC2=NC3=C(C=CC(=C3)[NH3+])C=C21)N.C1=CC(=CC2=NC3=C(C=CC(=C3)[NH3+])C=C21)N.[O-]S(=O)(=O)[O-]	Hemisulfate	Infection		Soluble in DMSO		http://www.apexbt.com/proflavine-hemisulfate.html	27.2355	27.6689	100.688	24.0738
Salicylanilide	B1827	87-17-2	A04	L1021-10	213.23	C13H11NO2	C1=CC=C(C=C1)NC(=O)C2=CC=CC=C2O	Free Base	Infection		Soluble in DMSO > 10 mM		http://www.apexbt.com/salicylanilide.html	63.5148	145.55	162.022	126.715
Sasapyrine	B1829	552-94-3	A05	L1021-10	258.23	C14H10O5	C1=CC=C(C(=C1)C(=O)OC2=CC=CC=C2C(=O)O)O	Free Base	Inflammation		Soluble in DMSO > 10 mM		http://www.apexbt.com/sasapyrine.html	101.239	89.9826	106.242	107.856
Serotonin HCl	B1830	153-98-0	A06	L1021-10	212.68	C10H12N2O.HCl	C1=CC2=C(C=C1O)C(=CN2)CCN.Cl	Hydrochloride	Neurological Disease		Soluble in DMSO > 10 mM		http://www.apexbt.com/serotonin-hcl.html	121.032	92.1328	100.619	111.007
Sertaconazole nitrate	B1831	99592-39-9	A07	L1021-10	500.78	C20H15Cl3N2OS.HNO3	C1=CC2=C(C(=C1)Cl)SC=C2COC(CN3C=CN=C3)C4=C(C=C(C=C4)Cl)Cl.[N+](=O)(O)[O-]	Nitrate	Infection		Soluble in DMSO > 10 mM		http://www.apexbt.com/sertaconazole-nitrate.html	118.995	88.6696	112.133	119.111
Sodium ascorbate	B1834	134-03-2	A08	L1021-10	201.13	C6H8O6.Na	C(C(C1C(=C(C(=O)O1)O)[O-])O)O.[Na+]	Sodium Salt	Endocrinology		Soluble in DMSO		http://www.apexbt.com/sodium-ascorbate.html	112.56	78.7673	93.467	107.068
Sodium butyrate	B1835	156-54-7	A09	L1021-10	110.09	C4H7NaO2	CCCC(=O)[O-].[Na+]	Butyrate			Soluble in DMSO		http://www.apexbt.com/sodium-butyrate-28854.html	107.327	75.8597	80.1566	100.594
Sodium Monofluorophosphate	B1837	10163-15-2	A10	L1021-10	143.95	FNa2O3P	[O-]P(=O)([O-])F.[Na+].[Na+]	Free Base	Inflammation		Soluble in DMSO		http://www.apexbt.com/sodium-monofluorophosphate.html	113.615	84.109	85.8157	119.086
Sodium Nitrite	B1838	7632-00-0	A11	L1021-10	69	HNO2.Na	N(=O)[O-].[Na+]	Sodium Salt	Neurological Disease		soluble in water		http://www.apexbt.com/sodium-nitrite.html	108.091	95.7896	91.879	110.078
Vehicle			A12	L1021-10										100	100	100	100
Spiramycin	B1839	8025-81-8	B01	L1021-10	843.058	C27H38N8O6X	CC1CC=CC=CC(C(CC(C(C(C(CC(=O)O1)O)OC)OC2C(C(C(C(O2)C)OC3CC(C(C(O3)C)O)(C)O)N(C)C)O)CC=O)C)OC4CCC(C(O4)C)N(C)C	Free Base	Infection		Soluble in DMSO > 10 mM		http://www.apexbt.com/spiramycin.html	102.319	102.287	115.728	111.902
Sucralose	B1840	56038-13-2	B02	L1021-10	397.63	C12H19Cl3O8	C(C1C(C(C(C(O1)OC2(C(C(C(O2)CCl)O)O)CCl)O)O)Cl)O	Free Base			Soluble in DMSO > 10 mM		http://www.apexbt.com/sucralose.html	98.4798	69.5884	103.396	88.6547
Sulfaguanidine	B1842	57-67-0	B03	L1021-10	214.24	C7 H10N4O2S	C1=CC(=CC=C1N)S(=O)(=O)N=C(N)N	Free Base	Infection		Soluble in DMSO > 10 mM		http://www.apexbt.com/sulfaguanidine.html	93.5083	68.3495	98.4729	87.8446
Taurine	B1846	107-35-7	B04	L1021-10	125.15	C2H7NO3S	C(CS(=O)(=O)O)N	Free Base	Infection		Soluble in DMSO		http://www.apexbt.com/taurine.html	91.7089	69.4099	92.8595	88.3623
Tenoxicam	B1849	59804-37-4	B05	L1021-10	337.378	C13H11N3O4S2	CN1C(=C(C2=C(S1(=O)=O)C=CS2)O)C(=O)NC3=CC=CC=N3	Free Base	Infection		Soluble in DMSO > 10 mM		http://www.apexbt.com/tenoxicam.html	109.104	81.6593	115.734	95.3885
Teriflunomide	B1850	108605-62-5	B06	L1021-10	270.21	C12H9F3N2O2	CC(=C(C#N)C(=O)NC1=CC=C(C=C1)C(F)(F)F)O	Free Base	Immunology	DHODH	Soluble in DMSO > 10 mM	Others	http://www.apexbt.com/teriflunomide.html	200.931	215.591	306.377	144.753
Thiamine HCl (Vitamin B1)	B1852	1967-3-8	B07	L1021-10	337.27	C12 H17N4OS.HCl	CC1=C(SC=[N+]1CC2=CN=C(N=C2N)C)CCO.Cl.[Cl-]	Hydrochloride	Endocrinology		Soluble in DMSO		http://www.apexbt.com/thiamine-hcl-vitamin-b1.html	107.293	70.239	63.1361	87.0377
Thiamphenicol	B1853	15318-45-3	B08	L1021-10	356.22	C12H15Cl2NO5S	CS(=O)(=O)C1=CC=C(C=C1)C(C(CO)NC(=O)C(Cl)Cl)O	Free Base	Cardiovascular Disease		Soluble in alcohol		http://www.apexbt.com/thiamphenicol.html	105.319	64.7222	111.813	96.3538
Tiratricol	B1855	51-24-1	B09	L1021-10	621.93	C14H9I3O4	C1=CC(=C(C=C1OC2=C(C=C(C=C2I)CC(=O)O)I)I)O	Free Base	Endocrinology		Soluble in DMSO > 10 mM		http://www.apexbt.com/tiratricol.html	105.788	69.3718	98.8912	95.7383
Tobramycin	B1856	32986-56-4	B10	L1021-10	467.524	C18H37N5O9	C1C(C(C(C(C1N)OC2C(C(C(C(O2)CO)O)N)O)O)OC3C(CC(C(O3)CN)O)N)N	Free Base	Inflammation		Soluble in DMSO		http://www.apexbt.com/tobramycin-28760.html	109.911	69.5383	99.3295	93.423
Tolperisone HCl	B1857	3644-61-9	B11	L1021-10	281.82	C16H23NO.HCl	CC1=CC=C(C=C1)C(=O)C(C)CN2CCCCC2.Cl	Hydrochloride	Neurological Disease		Soluble in DMSO > 10 mM		http://www.apexbt.com/tolperisone-hcl.html	111.986	76.2111	94.1499	92.869
Vehicle			B12	L1021-10										100	100	100	100
Tranexamic Acid	B1858	1197-18-8	C01	L1021-10	157.21	C8H15NO2	C1CC(CCC1CN)C(=O)O	Free Base	Cardiovascular Disease	Others	Soluble in DMSO	Others	http://www.apexbt.com/tranexamic-acid.html	117.564	89.3957	107.936	109.515
Triamcinolone	B1859	124-94-7	C02	L1021-10	394.43	C21H27FO6	CC12CC(C3(C(C1CC(C2(C(=O)CO)O)O)CCC4=CC(=O)C=CC43C)F)O	Free Base	Inflammation		Soluble in DMSO > 10 mM		http://www.apexbt.com/triamcinolone.html	154.522	75.7757	185.412	87.5779
Triclabendazole	B1860	68786-66-3	C03	L1021-10	359.66	C14 H9Cl3N2OS	CSC1=NC2=CC(=C(C=C2N1)Cl)OC3=C(C(=CC=C3)Cl)Cl	Free Base	Vermifuge		Soluble in DMSO > 10 mM		http://www.apexbt.com/triclabendazole-28619.html	105.603	75.4744	115.762	88.8434
Trometamol	B1861	77-86-1	C04	L1021-10	121.14	C4H11NO3	C(C(CO)(CO)N)O	Free Base			Soluble in DMSO > 10 mM		http://www.apexbt.com/trometamol.html	100.224	67.3275	108.611	83.3228
Troxipide	B1862	30751-05-4	C05	L1021-10	294.35	C15H22N2O4	COC1=CC(=CC(=C1OC)OC)C(=O)NC2CCCNC2	Free Base	Digestive system disease		Soluble in DMSO > 10 mM		http://www.apexbt.com/troxipide.html	105.806	70.662	123.989	85.7186
Uracil	B1863	66-22-8	C06	L1021-10	112.09	C4H4N2O2	C1=CNC(=O)NC1=O	Free Base			Soluble in DMSO > 10 mM		http://www.apexbt.com/uracil.html	119.526	78.4635	122.783	96.1088
Valganciclovir HCl	B1864	175865-59-5	C07	L1021-10	390.82	C14H23ClN6O5	CC(C)C(C(=O)OCC(CO)OCN1C=NC2=C1NC(=NC2=O)N)N.Cl	Hydrochloride	Endocrinology	CMV	Soluble in DMSO > 10 mM	Microbiology & Virology	http://www.apexbt.com/valganciclovir-hcl.html	111.001	67.9779	115.421	88.4449
Valnemulin HCl	B1865	133868-46-9	C08	L1021-10	601.28	C31H52N2O5S.HCl		Hydrochloride	Infection		Soluble in DMSO > 10 mM		http://www.apexbt.com/valnemulin-hcl.html	103.874	63.5816	102.356	94.9551
Verapamil HCl	B1867	152-11-4	C09	L1021-10	491.06	C27H39ClN2O4	CC(C)C(CCCN(C)CCC1=CC(=C(C=C1)OC)OC)(C#N)C2=CC(=C(C=C2)OC)OC.Cl	Hydrochloride	Cardiovascular Disease	Calcium Channel	Soluble in DMSO > 10 mM	Membrane Transporter/Ion Channel	http://www.apexbt.com/verapamil-hcl.html	115.907	75.5462	109.339	96.9128
Retinyl (Vitamin A) Palmitate	B1869	79-81-2	C10	L1021-10	524.86	C36H60O2	CCCCCCCCCCCCCCCC(=O)OCC=C(C)C=CC=C(C)C=CC1=C(CCCC1(C)C)C	Free Base			Soluble in hydrocarbons		http://www.apexbt.com/retinyl-vitamin-a-palmitate.html	113.005	70.2201	106.317	91.9635
Voglibose	B1870	83480-29-9	C11	L1021-10	267.28	C10H21NO7	C1C(C(C(C(C1(CO)O)O)O)O)NC(CO)CO	Free Base	Metabolic Disease		Soluble in DMSO > 10 mM		http://www.apexbt.com/voglibose-28635.html	108.987	69.4533	137.729	84.9124
Vehicle			C12	L1021-10										100	100	100	100
Zoxazolamine	B1871	61-80-3	D01	L1021-10	168.58	C7H5ClN2O	C1=CC2=C(C=C1Cl)N=C(O2)N	Free Base	Neurological Disease		Soluble in DMSO > 10 mM		http://www.apexbt.com/zoxazolamine.html	123.593	102.571	146.512	114.649
2-Thiouracil	B1872	141-90-2	D02	L1021-10	128.15	C4H4N2OS	C1=CNC(=S)NC1=O	Free Base	Endocrinology		Soluble in DMSO > 10 mM		http://www.apexbt.com/2-thiouracil.html	109.128	76.2797	119.384	85.4231
Adenosine	B1877	58-61-7	D03	L1021-10	267.24	C10H13N5O4	C1=NC2=C(C(=N1)N)N=CN2C3C(C(C(O3)CO)O)O	Free Base	Cardiovascular Disease	Nucleoside Antimetabolite/Analogue	Soluble in DMSO > 10 mM	DNA Damage/DNA Repair	http://www.apexbt.com/adenosine.html	114.412	79.4695	131.759	85.4864
Adiphenine HCl	B1878	50-42-0	D04	L1021-10	347.88	C20H25NO2.HCl	CCN(CC)CCOC(=O)C(C1=CC=CC=C1)C2=CC=CC=C2.Cl	Hydrochloride	Cardiovascular Disease		Soluble in DMSO > 10 mM		http://www.apexbt.com/adiphenine-hcl-28785.html	108.635	72.4218	126.12	82.5741
Albendazole Oxide	B1880	54029-12-8	D05	L1021-10	281.33	C12H15N3O3S	CCCS(=O)C1=CC2=C(C=C1)N=C(N2)NC(=O)OC	Free Base	Infection		Soluble in DMSO > 10 mM		http://www.apexbt.com/albendazole-oxide.html	117.47	76.9565	167.576	53.8391
Alibendol	B1881	26750-81-2	D06	L1021-10	251.28	C13H17NO4	COC1=C(C(=CC(=C1)CC=C)C(=O)NCCO)O	Free Base	Neurological Disease		Soluble in DMSO > 10 mM		http://www.apexbt.com/alibendol-28685.html	122.919	78.5124	128.863	95.2515
Allylthiourea	B1882	109-57-9	D07	L1021-10	116.18	C4H8N2S	C=CCNC(=S)N	Free Base	Metabolic Disease		Soluble in DMSO > 10 mM		http://www.apexbt.com/allylthiourea.html	119.759	74.1407	134.062	87.9811
Amidopyrine	B1883	58-15-1	D08	L1021-10	231.29	C13H17N3O	CC1=C(C(=O)N(N1C)C2=CC=CC=C2)N(C)C	Free Base	Neurological Disease		Soluble in DMSO > 10 mM		http://www.apexbt.com/amidopyrine.html	118.053	69.5257	127.849	91.8755
Amphotericin B	B1885	1397-89-3	D09	L1021-10	924.08	C47H73NO17	CC1C=CC=CC=CC=CC=CC=CC=CC(CC2C(C(CC(O2)(CC(CC(C(CCC(CC(CC(=O)OC(C(C1O)C)C)O)O)O)O)O)O)O)C(=O)O)OC3C(C(C(C(O3)C)O)N)O	Free Base	Infection	Antibiotic	Soluble in DMSO > 10 mM	Microbiology & Virology	http://www.apexbt.com/amphotericin-b.html	115.484	69.5587	111.539	93.0296
Antipyrine	B1886	60-80-0	D10	L1021-10	188.23	C11H12N2O	CC1=CC(=O)N(N1C)C2=CC=CC=C2	Free Base	Infection	Others	Soluble in DMSO > 10 mM	Others	http://www.apexbt.com/antipyrine.html	112.233	70.7003	110.345	88.2433
Articaine HCl	B1887	23964-57-0	D11	L1021-10	320.84	C13H20N2O3S.HCl	CCCNC(C)C(=O)NC1=C(SC=C1C)C(=O)OC.Cl	Hydrochloride	Neurological Disease		Soluble in DMSO > 10 mM		http://www.apexbt.com/articaine-hcl.html	109.268	70.3348	107.089	85.3897
Vehicle			D12	L1021-10										100	100	100	100
Aspartame	B1888	22839-47-0	E01	L1021-10	294.3	C14H18N2O5	COC(=O)C(CC1=CC=CC=C1)NC(=O)C(CC(=O)O)N	Free Base	Metabolic Disease		Soluble in DMSO > 10 mM		http://www.apexbt.com/aspartame-28696.html	119.69	103.098	122.581	107.637
Buflomedil HCl	B1889	35543-24-9	E02	L1021-10	343.85	C17H25NO4.HCl	COC1=CC(=C(C(=C1)OC)C(=O)CCCN2CCCC2)OC.Cl	Hydrochloride	Neurological Disease		Soluble in DMSO > 10 mM		http://www.apexbt.com/buflomedil-hcl-28737.html	106.999	77.1995	103.163	82.4468
Azacyclonol	B1891	115-46-8	E03	L1021-10	267.37	C18H21NO	C1CNCCC1C(C2=CC=CC=C2)(C3=CC=CC=C3)O	Free Base	Neurological Disease		Soluble in DMSO > 10 mM		http://www.apexbt.com/azacyclonol.html	103.976	71.7705	123.285	80.263
Azathioprine	B1892	446-86-6	E04	L1021-10	277.26	C9H7N7O2S	CN1C=NC(=C1SC2=NC=NC3=C2NC=N3)[N+](=O)[O-]	Free Base	Immunology	DNA Synthesis	Soluble in DMSO > 10 mM	DNA Damage/DNA Repair	http://www.apexbt.com/azathioprine.html	99.1049	66.518	435.364	72.3847
Azlocillin sodium salt	B1893	37091-65-9	E05	L1021-10	484.48	C20H23N5O6S.Na	CC1(C(N2C(S1)C(C2=O)NC(=O)C(C3=CC=CC=C3)NC(=O)N4CCNC4=O)C(=O)[O-])C.[Na+]	Sodium Salt	Neurological Disease		Soluble in DMSO > 10 mM		http://www.apexbt.com/azlocillin-sodium-salt.html	104.453	70.4471	136.52	77.4435
Betamethasone	B1896	378-44-9	E06	L1021-10	392.46	C22H29FO5	CC1CC2C3CCC4=CC(=O)C=CC4(C3(C(CC2(C1(C(=O)CO)O)C)O)F)C	Free Base	Inflammation	Glucocorticoid Receptor	Soluble in DMSO > 10 mM	GPCR/G protein	http://www.apexbt.com/betamethasone.html	178.151	82.3713	226.183	104.974
Bifonazole	B1897	60628-96-8	E07	L1021-10	310.39	C22H18N2	C1=CC=C(C=C1)C2=CC=C(C=C2)C(C3=CC=CC=C3)N4C=CN=C4	Free Base	Infection		Soluble in DMSO > 10 mM		http://www.apexbt.com/bifonazole-28802.html	129.582	86.2541	139.932	99.5346
Bisacodyl	B1898	603-50-9	E08	L1021-10	361.39	C22H19NO4	CC(=O)OC1=CC=C(C=C1)C(C2=CC=C(C=C2)OC(=O)C)C3=CC=CC=N3	Free Base	Cardiovascular Disease		Soluble in DMSO > 10 mM		http://www.apexbt.com/bisacodyl.html	158.419	32.3171	190.443	114.897
Bromhexine HCl	B1899	611-75-6	E09	L1021-10	412.59	C14H20Br2N2.HCl	CN(CC1=CC(=CC(=C1N)Br)Br)C2CCCCC2.Cl	Hydrochloride	Cardiovascular Disease		Soluble in DMSO > 10 mM		http://www.apexbt.com/bromhexine-hcl.html	119.966	71.5818	135.183	91.2786
Budesonide	B1900	51333-22-3	E10	L1021-10	430.53	C25H34O6	O=C(C([H])([H])O[H])[C@@]12OC(C([H])([H])C([H])([H])C([H])([H])[H])([H])O[C@]1([H])C([H])([H])[C@]([C@@](C([H])([H])C3([H])[H])([H])[C@@]4([H])[C@@](C([H])([H])[H])(C([H])=C5[H])C3=C([H])C5=O)([H])[C@]2(C([H])([H])[H])C([H])([H])[C@]4([H])O[H]	Free Base	Endocrinology	Glucocorticoid Receptor	Soluble in DMSO > 10 mM	GPCR/G protein	http://www.apexbt.com/budesonide-26722.html	160.724	83.8633	155.218	90.7826
Butenafine HCl	B1901	101827-46-7	E11	L1021-10	353.93	C23H28ClN	CC(C)(C)C1=CC=C(C=C1)CN(C)CC2=CC=CC3=CC=CC=C32.Cl	Hydrochloride	Neurological Disease	Antibiotic	Soluble in DMSO > 10 mM	Microbiology & Virology	http://www.apexbt.com/butenafine-hcl.html	113.938	72.3367	108.117	93.554
Vehicle			E12	L1021-10										100	100	100	100
Butoconazole nitrate	B1902	64872-77-1	F01	L1021-10	474.79	C19H17Cl3N2S.HNO3	C1=CC(=C(C(=C1)Cl)SC(CCC2=CC=C(C=C2)Cl)CN3C=CN=C3)Cl.[N+](=O)(O)[O-]	Nitrate	Infection		Soluble in DMSO > 10 mM		http://www.apexbt.com/butoconazole-nitrate-28761.html	132.823	117.157	148.281	117.284
Carbazochrome sodium sulfonate (AC-17)	B1903	51460-26-5	F02	L1021-10	322.27	C10H11N4NaO5S	CN1C(CC2=CC(=NNC(=O)N)C(=O)C=C21)S(=O)(=O)[O-].[Na+]	Sodium	Cancer		Soluble in DMSO > 10 mM		http://www.apexbt.com/carbazochrome-sodium-sulfonate-ac-17.html	105.906	78.4407	118.218	75.2093
Carbimazole	B1905	22232-54-8	F03	L1021-10	186.23	C7H10N2O2S	CCOC(=O)N1C=CN(C1=S)C	Free Base	Infection		Soluble in DMSO > 10 mM		http://www.apexbt.com/carbimazole.html	106.627	72.4387	112.662	76.9995
Ceftiofur HCl	B1907	103980-44-5	F04	L1021-10	560.02	C19H17N5O7S3.HCl	CON=C(C1=CSC(=N1)N)C(=O)NC2C3N(C2=O)C(=C(CS3)CSC(=O)C4=CC=CO4)C(=O)O.Cl	Hydrochloride	Infection		Soluble in DMSO > 10 mM		http://www.apexbt.com/ceftiofur-hcl.html	107.117	71.6402	136.189	73.7588
Chenodeoxycholic Acid	B1908	474-25-9	F05	L1021-10	392.57	C24H40O4	CC(CCC(=O)O)C1CCC2C1(CCC3C2C(CC4C3(CCC(C4)O)C)O)C	Free Base	Metabolic Disease	FXR	Soluble in DMSO > 10 mM	Others	http://www.apexbt.com/chenodeoxycholic-acid-27244.html	105.678	71.211	146.962	74.5597
Chlormezanone	B1909	80-77-3	F06	L1021-10	273.74	C11H12ClNO3S	CN1C(S(=O)(=O)CCC1=O)C2=CC=C(C=C2)Cl	Free Base	Respiratory Disease		Soluble in DMSO > 10 mM		http://www.apexbt.com/chlormezanone.html	111.543	75.2967	129.367	75.9732
Chloroxine	B1910	773-76-2	F07	L1021-10	214.05	C9H5Cl2NO	C1=CC2=C(C(=C(C=C2Cl)Cl)O)N=C1	Free Base	Infection		Soluble in DMSO > 10 mM		http://www.apexbt.com/chloroxine-28909.html	54.2019	69.1434	10.5506	64.387
Cinepazide maleate	B1911	26328-04-1	F08	L1021-10	533.57	C22H31N3O5.C4H4O4	COC1=CC(=CC(=C1OC)OC)C=CC(=O)N2CCN(CC2)CC(=O)N3CCCC3.C(=CC(=O)O)C(=O)O	Maleate	Inflammation		Soluble in DMSO > 10 mM		http://www.apexbt.com/cinepazide-maleate.html	112.204	71.9931	130.269	76.8897
Clindamycin HCl	B1913	21462-39-5	F09	L1021-10	461.44	C18H33ClN2O5S.HCl	CCCC1CC(N(C1)C)C(=O)NC(C2C(C(C(C(O2)SC)O)O)O)C(C)Cl.Cl	Hydrochloride	Neurological Disease		Soluble in DMSO > 10 mM		http://www.apexbt.com/clindamycin-hcl.html	114.443	74.3631	135.028	80.4867
Clobetasol propionate	B1915	25122-46-7	F10	L1021-10	466.97	C25H32ClFO5	CCC(=O)OC1(C(CC2C1(CC(C3(C2CCC4=CC(=O)C=CC43C)F)O)C)C)C(=O)CCl	Propionate	Neurological Disease		Soluble in DMSO > 10 mM		http://www.apexbt.com/clobetasol-propionate.html	157.499	78.6876	222.521	90.9419
Clorsulon	B1917	60200-06-8	F11	L1021-10	380.66	C8H8Cl3N3O4S2	C1=C(C(=CC(=C1N)S(=O)(=O)N)S(=O)(=O)N)C(=C(Cl)Cl)Cl	Free Base	Cancer		Soluble in DMSO > 10 mM		http://www.apexbt.com/clorsulon.html	110.183	69.3128	136.638	73.622
Vehicle			F12	L1021-10										100	100	100	100
Cloxacillin Sodium	B1918	7081-44-9	G01	L1021-10	475.88	C19H19ClN3NaO6S	CC1=C(C(=NO1)C2=CC=CC=C2Cl)C(=O)NC3C4N(C3=O)C(C(S4)(C)C)C(=O)[O-].O.[Na+]	Sodium Salt	Cardiovascular Disease		Soluble in DMSO > 10 mM		http://www.apexbt.com/cloxacillin-sodium.html	125.227	125.607	108.542	115.516
Cortisone acetate	B1919	1950-4-4	G02	L1021-10	402.48	C23H30O6	CC(=O)OCC(=O)C1(CCC2C1(CC(=O)C3C2CCC4=CC(=O)CCC34C)C)O	Free Base	Cancer	Glucocorticoid Receptor	Soluble in DMSO > 10 mM	GPCR/G protein	http://www.apexbt.com/cortisone-acetate.html	108.799	78.7891	101.477	79.3192
Crystal Violet	B1920	548-62-9	G03	L1021-10	407.98	C25H30ClN3	CN(C)C1=CC=C(C=C1)C(=C2C=CC(=[N+](C)C)C=C2)C3=CC=C(C=C3)N(C)C.[Cl-]	chloride	Infection		Soluble in DMSO > 10 mM		http://www.apexbt.com/crystal-violet-28826.html	29.0458	20.11	28.9273	19.7253
Cyclamic acid	B1921	100-88-9	G04	L1021-10	179.24	C17H15F2IN4O4	C1CCC(CC1)NS(=O)(=O)O	Free Base	Inflammation		Soluble in DMSO > 10 mM		http://www.apexbt.com/cyclamic-acid.html	94.801	68.3308	120.27	71.9406
Cyclosporin A	B1922	59865-13-3	G05	L1021-10	1202.61	C62H111N11O12	CCC1C(=O)N(CC(=O)N(C(C(=O)NC(C(=O)N(C(C(=O)NC(C(=O)NC(C(=O)N(C(C(=O)N(C(C(=O)N(C(C(=O)N(C(C(=O)N1)C(C(C)CC=CC)O)C)C(C)C)C)CC(C)C)C)CC(C)C)C)C)C)CC(C)C)C)C(C)C)CC(C)C)C)C	Free Base			Soluble in DMSO > 10 mM		http://www.apexbt.com/cyclosporin-a.html	70.3335	74.6791	273.753	59.2529
Cytidine	B1923	65-46-3	G06	L1021-10	243.22	C9H13N3O5	C1=CN(C(=O)N=C1N)C2C(C(C(O2)CO)O)O	Free Base	Cardiovascular Disease	Nucleoside Antimetabolite/Analogue	Soluble in DMSO > 10 mM	DNA Damage/DNA Repair	http://www.apexbt.com/cytidine-26966.html	113.619	71.054	131.79	70.5091
Deflazacort	B1924	14484-47-0	G07	L1021-10	441.52	C25H31NO6	O=C(C([H])([H])OC(C([H])([H])[H])=O)[C@@]12N=C(C([H])([H])[H])O[C@]1([H])C([H])([H])[C@]([C@@](C([H])([H])C3([H])[H])([H])[C@@]4([H])[C@@](C([H])([H])[H])(C([H])=C5[H])C3=C([H])C5=O)([H])[C@]2(C([H])([H])[H])C([H])([H])[C@]4([H])O[H]	Free Base	Endocrinology		Soluble in DMSO > 10 mM		http://www.apexbt.com/deflazacort.html	166.747	77.3729	137.426	80.3421
Deoxyarbutin	B1925	53936-56-4	G08	L1021-10	194.23	C11H14O3	C1CCOC(C1)OC2=CC=C(C=C2)O	Free Base	Cardiovascular Disease		Soluble in DMSO > 10 mM		http://www.apexbt.com/deoxyarbutin.html	116.913	76.6351	133.61	75.2388
Dexamethasone acetate	B1926	1177-87-3	G09	L1021-10	434.5	C24H31FO6	CC1CC2C3CCC4=CC(=O)C=CC4(C3(C(CC2(C1(C(=O)COC(=O)C)O)C)O)F)C	Free Base	Inflammation	Glucocorticoid Receptor	Soluble in DMSO > 10 mM	GPCR/G protein	http://www.apexbt.com/dexamethasone-acetate.html	96.7845	76.7075	186.742	79.2409
Diclazuril	B1927	101831-37-2	G10	L1021-10	407.64	C17H9Cl3N4O2	C1=CC(=CC=C1C(C#N)C2=C(C=C(C=C2Cl)N3C(=O)NC(=O)C=N3)Cl)Cl	Free Base	Infection		Soluble in DMSO > 10 mM		http://www.apexbt.com/diclazuril-28738.html	130.019	77.9142	133.324	86.7972
Diclofenac Diethylamine	B1928	78213-16-8	G11	L1021-10	369.29	C14H11Cl2NO2.C4H11N	CCNCC.C1=CC=C(C(=C1)CC(=O)O)NC2=C(C=CC=C2Cl)Cl	Diethylamine	Neurological Disease		Soluble in DMSO > 10 mM		http://www.apexbt.com/diclofenac-diethylamine.html	105.297	71.5465	98.5981	74.3105
Vehicle			G12	L1021-10										100	100	100	100
Diclofenac Potassium	B1929	15307-81-0	H01	L1021-10	334.24	C14H10Cl2KNO2	C1=CC=C(C(=C1)CC(=O)[O-])NC2=C(C=CC=C2Cl)Cl.[K+]	Potassium	Infection		Soluble in DMSO > 10 mM		http://www.apexbt.com/diclofenac-potassium.html	95.8056	117.54	119.952	94.2917
Dimethyl Fumarate	B1931	624-49-7	H02	L1021-10	144.13	C6H8O4	COC(=O)C=CC(=O)OC	Fumarate	Inflammation	KEAP1-Nrf2	Soluble in DMSO > 10 mM	NF-κB	http://www.apexbt.com/dimethyl-fumarate-26778.html	119.385	104.913	119.821	92.2597
Diphenhydramine HCl	B1932	147-24-0	H03	L1021-10	291.82	C17H21NO.HCl	CN(C)CCOC(C1=CC=CC=C1)C2=CC=CC=C2.Cl	Hydrochloride	Neurological Disease		Soluble in DMSO > 10 mM		http://www.apexbt.com/diphenhydramine-hcl.html	97.378	98.3702	96.5792	94.0761
Dipyridamole	B1933	58-32-2	H04	L1021-10	504.63	C24H40N8O4	C1CCN(CC1)C2=NC(=NC3=C2N=C(N=C3N4CCCCC4)N(CCO)CCO)N(CCO)CCO	Free Base	Cardiovascular Disease		Soluble in DMSO > 10 mM		http://www.apexbt.com/dipyridamole.html	114.537	89.3523	123.713	83.2105
DL-Carnitine HCl	B1934	461-05-2	H05	L1021-10	197.66	C7H15NO3.HCl	C[N+](C)(C)CC(CC(=O)O)O.[Cl-]	Hydrochloride	Cardiovascular Disease		Soluble in DMSO > 10 mM		http://www.apexbt.com/dl-carnitine-hcl.html	106.095	87.6265	139.17	86.5539
Dronedarone HCl	B1935	141625-93-6	H06	L1021-10	593.22	C31H45ClN2O5S	CCCCC1=C(C2=C(O1)C=CC(=C2)NS(=O)(=O)C)C(=O)C3=CC=C(C=C3)OCCCN(CCCC)CCCC.Cl	Hydrochloride	Neurological Disease	Potassium Channel	Soluble in DMSO > 10 mM	Membrane Transporter/Ion Channel	http://www.apexbt.com/dronedarone-hcl.html	134.658	98.994	114.274	96.0461
Dyclonine HCl	B1936	536-43-6	H07	L1021-10	325.87	C18H27NO2.HCl	CCCCOC1=CC=C(C=C1)C(=O)CCN2CCCCC2.Cl	Hydrochloride	Inflammation		Soluble in DMSO > 10 mM		http://www.apexbt.com/dyclonine-hcl.html	138.841	95.3804	123.19	81.8308
Econazole nitrate	B1937	24169-02-6	H08	L1021-10	444.7	C18H15Cl3N2O.HNO3	C1=CC(=CC=C1COC(CN2C=CN=C2)C3=C(C=C(C=C3)Cl)Cl)Cl.[N+](=O)(O)[O-]	Nitrate	Neurological Disease		Soluble in DMSO > 10 mM		http://www.apexbt.com/econazole-nitrate.html	113.353	100.089	137.978	96.7598
Erdosteine	B1938	84611-23-4	H09	L1021-10	249.31	C8H11NO4S2	C1CSC(=O)C1NC(=O)CSCC(=O)O	Free Base			Soluble in DMSO > 10 mM		http://www.apexbt.com/erdosteine-28888.html	103.819	91.4576	137.957	78.0496
Erythromycin	B1939	114-07-8	H10	L1021-10	733.93	C37H67NO13	CCC1C(C(C(C(=O)C(CC(C(C(C(C(C(=O)O1)C)OC2CC(C(C(O2)C)O)(C)OC)C)OC3C(C(CC(O3)C)N(C)C)O)(C)O)C)C)O)(C)O	Free Base	Infection	Antibiotic	Soluble in DMSO > 10 mM	Microbiology & Virology	http://www.apexbt.com/erythromycin.html	68.1777	92.589	102.962	85.3243
Erythromycin Ethylsuccinate	B1940	1264-62-6	H11	L1021-10	862.05	C43H75NO16	CCC1C(C(C(C(=O)C(CC(C(C(C(C(C(=O)O1)C)OC2CC(C(C(O2)C)O)(C)OC)C)OC3C(C(CC(O3)C)N(C)C)OC(=O)CCC(=O)OCC)(C)O)C)C)O)(C)O	Free Base	Infection		Soluble in DMSO > 10 mM		http://www.apexbt.com/erythromycin-ethylsuccinate.html	108.372	90.5921	104.063	86.6645
Vehicle			H12	L1021-10										100	100	100	100
Estradiol Benzoate	B1941	50-50-0	A01	L1021-11	376.49	C25H28O3	CC12CCC3C(C1CCC2O)CCC4=C3C=CC(=C4)OC(=O)C5=CC=CC=C5	Free Base			Soluble in DMSO > 10 mM		http://www.apexbt.com/estradiol-benzoate.html	82.4296	134.032	103.711	112.476
Famciclovir	B1942	104227-87-4	A02	L1021-11	321.33	C14H19N5O4	CC(=O)OCC(CCN1C=NC2=CN=C(N=C21)N)COC(=O)C	Free Base	Cancer	HSV	Soluble in DMSO > 10 mM	Microbiology & Virology	http://www.apexbt.com/famciclovir.html	87.081	105.643	92.1491	107.803
Fenofibrate	B1943	49562-28-9	A03	L1021-11	360.83	C20H21ClO4	CC(C)OC(=O)C(C)(C)OC1=CC=C(C=C1)C(=O)C2=CC=C(C=C2)Cl	Free Base	Cardiovascular Disease	PPAR	Soluble in DMSO > 10 mM	Metabolism	http://www.apexbt.com/fenofibrate.html	87.8664	102.142	108.246	119.755
Fenoprofen Calcium	B1944	34597-40-5	A04	L1021-11	522.6	C30H26CaO6	CC(C1=CC(=CC=C1)OC2=CC=CC=C2)C(=O)[O-].CC(C1=CC(=CC=C1)OC2=CC=CC=C2)C(=O)[O-].[Ca+2]	Free Base	Inflammation		Soluble in DMSO > 10 mM		http://www.apexbt.com/fenoprofen-calcium-28842.html	94.1131	116.105	115.356	121.33
Fenoprofen calcium hydrate	B1945	71720-56-4	A05	L1021-11	242.27	C15H14O3.1/2 Ca.H2 O	CC(C1=CC(=CC=C1)OC2=CC=CC=C2)C(=O)O	Free Base	Immunology		Soluble in DMSO > 10 mM		http://www.apexbt.com/fenoprofen-calcium-hydrate.html	104.117	107.41	92.0531	115.316
Foscarnet Sodium	B1946	63585-09-1	A06	L1021-11	191.95	CNa3O5P	C(=O)([O-])P(=O)([O-])[O-].[Na+].[Na+].[Na+]	Sodium	Infection		Soluble in DMSO > 10 mM		http://www.apexbt.com/foscarnet-sodium.html	107.369	99.58	97.0809	115.81
Gemfibrozil	B1947	25812-30-0	A07	L1021-11	250.33	C15H22O3	CC1=CC(=C(C=C1)C)OCCCC(C)(C)C(=O)O	Free Base	Cardiovascular Disease	PPAR	Soluble in DMSO > 10 mM	Metabolism	http://www.apexbt.com/gemfibrozil.html	151.246	110.147	141.723	142.737
Guanidine HCl	B1949	1950-1-1	A08	L1021-11	95.53	CH6ClN3	C(=N)(N)N.Cl	Hydrochloride	Vermifuge	Others	Soluble in DMSO > 10 mM	Others	http://www.apexbt.com/guanidine-hcl.html	108.593	87.7637	92.0983	115.593
Hydrochlorothiazide	B1950	58-93-5	A09	L1021-11	297.74	C7H8ClN3O4S2	C1NC2=CC(=C(C=C2S(=O)(=O)N1)S(=O)(=O)N)Cl	Free Base	Cardiovascular Disease	Others	Soluble in DMSO > 10 mM	Others	http://www.apexbt.com/hydrochlorothiazide.html	122.795	99.195	107.614	132.945
Hydrocortisone	B1951	50-23-7	A10	L1021-11	362.46	C21H30O5	CC12CCC(=O)C=C1CCC3C2C(CC4(C3CCC4(C(=O)CO)O)C)O	Free Base	Infection	Glucocorticoid Receptor	Soluble in DMSO > 10 mM	GPCR/G protein	http://www.apexbt.com/hydrocortisone.html	165.171	98.0195	130.531	136.119
Indapamide	B1953	26807-65-8	A11	L1021-11	365.83	C16H16ClN3O3S	CC1CC2=CC=CC=C2N1NC(=O)C3=CC(=C(C=C3)Cl)S(=O)(=O)N	Free Base	Cardiovascular Disease	Potassium Channel	Soluble in DMSO > 10 mM	Membrane Transporter/Ion Channel	http://www.apexbt.com/indapamide.html	107.106	95.128	92.6679	113.025
Vehicle			A12	L1021-11										100	100	100	100
Isoconazole nitrate	B1956	24168-96-5	B01	L1021-11	479.14	C18H14Cl4N2O.HNO3	C1=CC(=C(C(=C1)Cl)COC(CN2C=CN=C2)C3=C(C=C(C=C3)Cl)Cl)Cl.[N+](=O)(O)[O-]	Nitrate	Infection		Soluble in DMSO > 10 mM		http://www.apexbt.com/isoconazole-nitrate.html	98.3662	122.492	105.247	108.492
Isoniazid	B1957	54-85-3	B02	L1021-11	137.14	C6H7N3O	C1=CN=CC=C1C(=O)NN	Free Base	Infection		Soluble in DMSO > 10 mM		http://www.apexbt.com/isoniazid.html	88.6419	85.1819	89.3497	92.4589
Levofloxacin	B1959	100986-85-4	B03	L1021-11	361.37	C18H20FN3O4	FC1=C(C2=C(C3=C1[H])N(C([H])=C(C(O[H])=O)C3=O)[C@](C([H])([H])[H])([H])C([H])([H])O2)N4C([H])([H])C([H])([H])N(C([H])([H])[H])C([H])([H])C4([H])[H]	Free Base	Infection	Antibiotic	Soluble in DMSO > 10 mM	Microbiology & Virology	http://www.apexbt.com/levofloxacin.html	88.4157	82.1541	96.6837	102.546
Levonorgestrel	B1960	797-63-7	B04	L1021-11	312.45	C21H28O2	CCC12CCC3C(C1CCC2(C#C)O)CCC4=CC(=O)CCC34	Free Base	Endocrinology	Progesterone Receptor	Soluble in DMSO > 10 mM	Others	http://www.apexbt.com/levonorgestrel.html	101.153	75.7412	91.5335	112.055
Levosimendan	B1961	141505-33-1	B05	L1021-11	280.28	C14H12N6O	CC1CC(=O)NN=C1C2=CC=C(C=C2)NN=C(C#N)C#N	Free Base	Metabolic Disease		Soluble in DMSO > 10 mM		http://www.apexbt.com/levosimendan.html	73.8162	74.0687	88.7784	66.3552
Lomustine	B1963	13010-47-4	B06	L1021-11	233.7	C9H16ClN3O2	C1CCC(CC1)NC(=O)N(CCCl)N=O	Free Base	Cancer	DNA Alkylating	Soluble in DMSO > 10 mM	DNA Damage/DNA Repair	http://www.apexbt.com/lomustine.html	101.71	77.362	93.3107	98.8262
Lonidamine	B1964	50264-69-2	B07	L1021-11	321.16	C15H10Cl2N2O2	C1=CC=C2C(=C1)C(=NN2CC3=C(C=C(C=C3)Cl)Cl)C(=O)O	Free Base	Cardiovascular Disease		Soluble in DMSO > 10 mM		http://www.apexbt.com/lonidamine-28701.html	106.568	77.6765	110.737	104.988
Meglumine	B1965	6284-40-8	B08	L1021-11	195.21	C7H17NO5	CNCC(C(C(C(CO)O)O)O)O	Free Base			Soluble in DMSO > 10 mM		http://www.apexbt.com/meglumine.html	107.85	75.8931	95.8309	107.885
Menadione	B1966	58-27-5	B09	L1021-11	172.18	C11H8O2	CC1=CC(=O)C2=CC=CC=C2C1=O	Free Base	Endocrinology		Soluble in DMSO > 10 mM		http://www.apexbt.com/menadione.html	85.5239	76.7824	93.5425	108.547
Mepivacaine HCl	B1967	1722-62-9	B10	L1021-11	282.81	C15H22N2O.HCl	CC1=C(C(=CC=C1)C)NC(=O)C2CCCCN2C.Cl	Hydrochloride	Metabolic Disease		Soluble in DMSO		http://www.apexbt.com/mepivacaine-hcl.html	100.955	69.3785	80.8648	96.1769
Mequinol	B1968	150-76-5	B11	L1021-11	124.14	C7H8O2	COC1=CC=C(C=C1)O	Free Base	Infection		Soluble in DMSO > 10 mM		http://www.apexbt.com/mequinol.html	102.713	76.6533	79.6855	98.1912
Vehicle			B12	L1021-11										100	100	100	100
Mesalamine	B1969	89-57-6	C01	L1021-11	153.14	C7H7NO3	C1=CC(=C(C=C1N)C(=O)O)O	Free Base	Inflammation	PGE synthase	Soluble in DMSO > 10 mM	Immunology/Inflammation	http://www.apexbt.com/mesalamine.html	103.409	116.579	131.147	114.235
Metformin HCl	B1970	1115-70-4	C02	L1021-11	165.62	C4H12ClN5	CN(C)C(=N)N=C(N)N.Cl	Hydrochloride	Endocrinology	Others	Soluble in DMSO	Others	http://www.apexbt.com/metformin-hcl.html	94.5529	82.8812	109.903	95.0975
Methenamine	B1972	100-97-0	C03	L1021-11	140.19	C6H12N4	[H]C1([H])N(C2([H])[H])C([H])([H])N3C([H])([H])N2C([H])([H])N1C3([H])[H]	Free Base	Inflammation		Soluble in DMSO > 10 mM		http://www.apexbt.com/methenamine.html	94.5734	78.6343	104.267	96.4311
Methylthiouracil	B1974	1956-4-2	C04	L1021-11	142.18	C5H6N2OS	CC1=CC(=O)NC(=S)N1	Free Base	Infection		Soluble in DMSO > 10 mM		http://www.apexbt.com/methylthiouracil.html	98.9706	70.7031	105.301	96.5256
Metronidazole	B1976	443-48-1	C05	L1021-11	171.15	C6H9N3O3	CC1=NC=C(N1CCO)[N+](=O)[O-]	Free Base	Infection		Soluble in DMSO > 10 mM		http://www.apexbt.com/metronidazole.html	102.046	73.5838	101.789	89.5108
Miconazole	B1977	22916-47-8	C06	L1021-11	416.13	C18H14Cl4N2O	C1=CC(=C(C=C1Cl)Cl)COC(CN2C=CN=C2)C3=C(C=C(C=C3)Cl)Cl	Free Base	Neurological Disease		Soluble in DMSO > 10 mM		http://www.apexbt.com/miconazole.html	111.569	79.2586	109.853	112.495
Miconazole Nitrate	B1978	22832-87-7	C07	L1021-11	479.14	C18H14Cl4N2O.HNO3	C1=CC(=C(C=C1Cl)Cl)COC(CN2C=CN=C2)C3=C(C=C(C=C3)Cl)Cl.[N+](=O)(O)[O-]	Nitrate	Infection		Soluble in DMSO > 10 mM		http://www.apexbt.com/miconazole-nitrate.html	112.934	73.9097	117.288	103.197
Mometasone furoate	B1979	83919-23-7	C08	L1021-11	521.43	C27H30Cl2O6	CC1CC2C3CCC4=CC(=O)C=CC4(C3(C(CC2(C1(C(=O)CCl)OC(=O)C5=CC=CO5)C)O)Cl)C	Furoate	Inflammation		Soluble in DMSO > 10 mM		http://www.apexbt.com/mometasone-furoate-28836.html	169.625	77.1478	184.885	105.586
Moroxydine HCl	B1980	3160-91-6	C09	L1021-11	207.66	C6H13N5O.HCl	C1COCCN1C(=N)N=C(N)N.Cl	Hydrochloride	Cancer		Soluble in DMSO > 10 mM		http://www.apexbt.com/moroxydine-hcl.html	106.693	75.4208	100.252	101.863
Mycophenolic acid	B1981	24280-93-1	C10	L1021-11	320.34	C17H20O6	CC1=C(C(=C(C2=C1COC2=O)O)CC=C(C)CCC(=O)O)OC	Free Base	Infection		Soluble in DMSO > 10 mM		http://www.apexbt.com/mycophenolic-acid.html	68.4	62.9048	59.56	71.7553
Nadifloxacin	B1982	124858-35-1	C11	L1021-11	360.38	C19H21FN2O4	FC1=C(C2=C(C3=C1[H])N(C([H])=C(C(O[H])=O)C3=O)C(C([H])([H])[H])([H])C([H])([H])C2([H])[H])N(C([H])([H])C4([H])[H])C([H])([H])C([H])([H])C4([H])O[H]	Free Base	Neurological Disease		Soluble in DMSO > 10 mM		http://www.apexbt.com/nadifloxacin.html	89.671	69.2982	119.826	85.5855
Vehicle			C12	L1021-11										100	100	100	100
Nafcillin Sodium	B1983	7177-50-6	D01	L1021-11	454.47	C21H21N2O5S.H2O.Na	CCOC1=C(C2=CC=CC=C2C=C1)C(=O)NC3C4N(C3=O)C(C(S4)(C)C)C(=O)[O-].O.[Na+]	Free Base	Endocrinology		Soluble in DMSO > 10 mM		http://www.apexbt.com/nafcillin-sodium.html	102.919	119.71	121.526	113.711
Nalidixic acid	B1985	389-08-2	D02	L1021-11	232.24	C12H12N2O3	CCN1C=C(C(=O)C2=C1N=C(C=C2)C)C(=O)O	Free Base	Infection		Soluble in DMSO > 10 mM		http://www.apexbt.com/nalidixic-acid.html	91.0994	82.0021	99.0012	88.7499
Nedaplatin	B1986	95734-82-0	D03	L1021-11	303.17	C2H8N2O3Pt	C(C(=O)O)O.[NH2-].[NH2-].[Pt+2]	Free Base		Adrenergic Receptor	Soluble in DMSO	GPCR/G protein	http://www.apexbt.com/nedaplatin.html	26.8577	56.2302	33.0464	32.2304
Nicotinic Acid	B1987	59-67-6	D04	L1021-11	123.11	C6H5NO2	C1=CC(=CN=C1)C(=O)O	Free Base	Metabolic Disease	Others	Soluble in DMSO > 10 mM	Others	http://www.apexbt.com/nicotinic-acid-27327.html	95.2108	69.0356	104.987	91.0321
Nifedipine	B1988	21829-25-4	D05	L1021-11	346.33	C17H18N2O6	CC1=C(C(C(=C(N1)C)C(=O)OC)C2=CC=CC=C2[N+](=O)[O-])C(=O)OC	Free Base	Cardiovascular Disease		Soluble in DMSO > 10 mM		http://www.apexbt.com/nifedipine.html	96.115	78.0877	127.531	83.8031
Nisoldipine	B1989	63675-72-9	D06	L1021-11	388.41	C20H24N2O6	CC1=C(C(C(=C(N1)C)C(=O)OCC(C)C)C2=CC=CC=C2[N+](=O)[O-])C(=O)OC	Free Base	Cardiovascular Disease	Calcium Channel	Soluble in DMSO > 10 mM	Membrane Transporter/Ion Channel	http://www.apexbt.com/nisoldipine.html	97.0096	81.693	103.368	74.6933
Noradrenaline bitartrate monohydrate	B1990	108341-18-0	D07	L1021-11	337.28	C8H11NO3.C4H6O6.H2O	C1=CC(=C(C=C1C(CN)O)O)O.C(C(C(=O)O)O)(C(=O)O)O.O	Monohydrate	Metabolic Disease		Soluble in DMSO > 10 mM		http://www.apexbt.com/noradrenaline-bitartrate-monohydrate.html	175.648	93.1002	115.725	99.0713
Norethindrone	B1991	68-22-4	D08	L1021-11	298.42	C20H26O2	CC12CCC3C(C1CCC2(C#C)O)CCC4=CC(=O)CCC34	Free Base	Neurological Disease		Soluble in DMSO > 10 mM		http://www.apexbt.com/norethindrone.html	125.618	78.0104	115.873	111.407
Nystatin (Fungicidin)	B1993	1400-61-9	D09	L1021-11	926.09	C47H75NO17	CC1C=CC=CCCC=CC=CC=CC=CC(CC2C(C(CC(O2)(CC(C(CCC(CC(CC(CC(=O)OC(C(C1O)C)C)O)O)O)O)O)O)O)C(=O)O)OC3C(C(C(C(O3)C)O)N)O	Free Base	Infection	Antibiotic	Soluble in DMSO > 10 mM	Microbiology & Virology	http://www.apexbt.com/nystatin-fungicidin.html	127.024	77.4947	102.792	116.48
(+,-)-Octopamine HCl	B1995	770-05-8	D10	L1021-11	189.64	C8H11NO2.HCl	C1=CC(=CC=C1C(CN)O)O.Cl	Hydrochloride	Immunology		Soluble in DMSO > 10 mM		http://www.apexbt.com/octopamine-hcl.html	112.966	75.0192	99.1859	92.5808
Ornidazole	B1996	16773-42-5	D11	L1021-11	219.63	C7H10ClN3O3	CC1=NC=C(N1CC(CCl)O)[N+](=O)[O-]	Free Base	Endocrinology		Soluble in DMSO > 10 mM		http://www.apexbt.com/ornidazole-28537.html	101.03	76.3292	95.3335	97.4095
Vehicle			D12	L1021-11										100	100	100	100
Oxacillin sodium monohydrate	B1997	7240-38-2	E01	L1021-11	441.43	C19H18N3O5S.Na.H2O	CC1=C(C(=NO1)C2=CC=CC=C2)C(=O)NC3C4N(C3=O)C(C(S4)(C)C)C(=O)[O-].O.[Na+]	sodium	Endocrinology		Soluble in DMSO		http://www.apexbt.com/oxacillin-sodium-monohydrate-28765.html	100.112	115.703	106.258	100.913
Oxfendazole	B1998	53716-50-0	E02	L1021-11	315.35	C15H13N3O3S	COC(=O)NC1=NC2=C(N1)C=C(C=C2)S(=O)C3=CC=CC=C3	Free Base	Vermifuge		Soluble in DMSO > 10 mM		http://www.apexbt.com/oxfendazole-28705.html	89.8885	87.1886	107.462	72.7227
Oxytetracycline (Terramycin)	B2000	79-57-2	E03	L1021-11	460.43	C22H24N2O9	CC1(C2C(C3C(C(=O)C(=C(C3(C(=O)C2=C(C4=C1C=CC=C4O)O)O)O)C(=O)N)N(C)C)O)O	Free Base	Infection	Antibiotic	Soluble in DMSO > 10 mM	Microbiology & Virology	http://www.apexbt.com/oxytetracycline-terramycin.html	85.1237	85.4168	110.631	75.0777
Oxytetracycline Dihydrate	B2001	6153-64-6	E04	L1021-11	496.46	C22H24N2O9.2H2O	CC1(C2C(C3C(C(=O)C(=C(C3(C(=O)C2=C(C4=C1C=CC=C4O)O)O)O)C(=O)N)N(C)C)O)O.O.O	Dihydrate	Infection		Soluble in DMSO		http://www.apexbt.com/oxytetracycline-dihydrate.html	93.2516	74.7558	107.403	77.9554
Pefloxacin Mesylate	B2003	70458-95-6	E05	L1021-11	429.46	C18H24FN3O6S	CCN1C=C(C(=O)C2=CC(=C(C=C21)N3CCN(CC3)C)F)C(=O)O.CS(=O)(=O)O	Mesylate	Infection	Antibiotic	Soluble in DMSO > 10 mM	Microbiology & Virology	http://www.apexbt.com/pefloxacin-mesylate.html	82.9526	74.6719	116.676	68.344
Phenylbutazone	B2004	50-33-9	E06	L1021-11	308.37	C19H20N2O2	CCCCC1C(=O)N(N(C1=O)C2=CC=CC=C2)C3=CC=CC=C3	Free Base	Cancer	Others	Soluble in DMSO > 10 mM	Others	http://www.apexbt.com/phenylbutazone.html	109.674	90.8496	112.619	97.1371
Pidotimod	B2005	121808-62-6	E07	L1021-11	244.27	C9H12N2O4S	C1CC(=O)NC1C(=O)N2CSCC2C(=O)O	Free Base	Immunology		Soluble in DMSO > 10 mM		http://www.apexbt.com/pidotimod.html	120.536	93.6105	123.333	105.153
Pizotifen Malate	B2007	5189-11-7	E08	L1021-11	429.53	C23H27NO5S	CN1CCC(=C2C3=C(CCC4=CC=CC=C42)SC=C3)CC1.C(C(C(=O)O)O)C(=O)O	Malate	Inflammation	5-HT Receptor	Soluble in DMSO > 10 mM	Neuroscience	http://www.apexbt.com/pizotifen-malate-27096.html	134.602	85.3138	93.7865	112.611
Potassium Iodide	B2008	7681-11-0	E09	L1021-11	166	K<sup>+</sup>I<sup>-</sup>	[K+].[I-]	Inorganic salt	Endocrinology		Soluble in DMSO > 10 mM		http://www.apexbt.com/potassium-iodide-28915.html	102.427	77.7217	100.183	91.4533
Pranlukast	B2009	103177-37-3	E10	L1021-11	481.5	C27H23N5O4	C1=CC=C(C=C1)CCCCOC2=CC=C(C=C2)C(=O)NC3=CC=CC4=C3OC(=CC4=O)C5=NNN=N5	Free Base	Immunology		Soluble in DMSO > 10 mM		http://www.apexbt.com/pranlukast-28835.html	99.6158	74.6487	99.7003	88.4399
Praziquantel	B2011	55268-74-1	E11	L1021-11	312.41	C19H24N2O2	C1CCC(CC1)C(=O)N2CC3C4=CC=CC=C4CCN3C(=O)C2	Free Base	Vermifuge	Antibiotic	Soluble in DMSO > 10 mM	Microbiology & Virology	http://www.apexbt.com/praziquantel.html	113.029	76.7239	106.65	98.6322
Vehicle			E12	L1021-11										100	100	100	100
Prednisolone	B2012	50-24-8	F01	L1021-11	360.44	C21H28O5	CC12CC(C3C(C1CCC2(C(=O)CO)O)CCC4=CC(=O)C=CC34C)O	Free Base	Infection	Glucocorticoid Receptor	Soluble in DMSO > 10 mM	GPCR/G protein	http://www.apexbt.com/prednisolone-27007.html	151.268	126.711	169.324	110.836
Prednisolone Acetate	B2013	52-21-1	F02	L1021-11	402.48	C23H30O6	CC(=O)OCC(=O)C1(CCC2C1(CC(C3C2CCC4=CC(=O)C=CC34C)O)C)O	Free Base	Immunology		Soluble in DMSO > 10 mM		http://www.apexbt.com/prednisolone-acetate.html	152.525	91.2822	159.999	86.1898
Probenecid	B2014	57-66-9	F03	L1021-11	285.36	C13H19NO4S	CCCN(CCC)S(=O)(=O)C1=CC=C(C=C1)C(=O)O	Free Base	Metabolic Disease		Soluble in DMSO > 10 mM		http://www.apexbt.com/probenecid.html	95.3691	80.9118	107.15	81.14
Probucol	B2015	23288-49-5	F04	L1021-11	516.84	C31H48O2S2	CC(C)(C)C1=CC(=CC(=C1O)C(C)(C)C)SC(C)(C)SC2=CC(=C(C(=C2)C(C)(C)C)O)C(C)(C)C	Free Base	Cardiovascular Disease		Soluble in DMSO > 10 mM		http://www.apexbt.com/probucol-28845.html	102.251	74.332	106.587	79.7145
Protionamide	B2016	14222-60-7	F05	L1021-11	180.27	C9H12N2S	CCCC1=NC=CC(=C1)C(=S)N	Free Base	Infection		Soluble in DMSO > 10 mM		http://www.apexbt.com/protionamide.html	98.1932	77.5327	110.36	71.8892
Pyridoxine HCl	B2017	58-56-0	F06	L1021-11	205.64	C8H11NO3 .HCl	CC1=NC=C(C(=C1O)CO)CO.Cl	Hydrochloride	Endocrinology		Soluble in DMSO > 10 mM		http://www.apexbt.com/pyridoxine-hcl.html	105.097	78.4548	111.444	81.1978
Rebamipide	B2018	90098-04-7	F07	L1021-11	370.79	C19H15ClN2O4	C1=CC=C2C(=C1)C(=CC(=O)N2)CC(C(=O)O)NC(=O)C3=CC=C(C=C3)Cl	Free Base	Infection		Soluble in DMSO > 10 mM		http://www.apexbt.com/rebamipide.html	107.958	76.9608	100.637	84.5555
Retapamulin	B2019	224452-66-8	F08	L1021-11	517.76	C30H47NO4S	O[C@H]([C@](C)(C=C)C1)[C@H](C)[C@]2(CCC3=O)[C@]3([H])[C@@]([C@@H]1OC(CSC4C[C@](CC5)([H])N(C)[C@]5([H])C4)=O)(C)[C@H](C)CC2	Free Base	Infection	Antibiotic	Soluble in DMSO > 10 mM	Microbiology & Virology	http://www.apexbt.com/retapamulin.html	111.115	72.5816	103.059	71.9706
Rifampin	B2021	13292-46-1	F09	L1021-11	822.94	C43H58N4O12	O[C@H]([C@H](C)[C@H]([C@H](/C=C/C=C(C)/C(NC1=C2O)=O)C)O)[C@@H](C)[C@@H]([C@H](C)[C@H](/C=C/O[C@@]3(C)OC4=C(C)C(O)=C2C(C(/C1=C/NN5CCN(C)CC5)=O)=C4C3=O)OC)OC(C)=O	Free Base	Infection	Antibiotic	Soluble in DMSO > 10 mM	Microbiology & Virology	http://www.apexbt.com/rifampin.html	88.5807	73.575	85.5106	75.2394
Ronidazole	B2022	7681-76-7	F10	L1021-11	200.15	C6H8N4O4	CN1C(=CN=C1COC(=O)N)[N+](=O)[O-]	Free Base	Neurological Disease		Soluble in DMSO > 10 mM		http://www.apexbt.com/ronidazole.html	101.063	74.0684	110.553	80.8024
Ropivacaine HCl	B2023	98717-15-8	F11	L1021-11	310.86	C17H26N2O.HCl	CCCN1CCCCC1C(=O)NC2=C(C=CC=C2C)C.Cl	Hydrochloride			Soluble in DMSO		http://www.apexbt.com/ropivacaine-hcl.html	105.042	73.0997	139.001	81.3686
Vehicle			F12	L1021-11										100	100	100	100
Roxithromycin	B2024	80214-83-1	G01	L1021-11	837.067	C41H76N2O15	CCC1C(C(C(C(=NOCOCCOC)C(CC(C(C(C(C(C(=O)O1)C)OC2CC(C(C(O2)C)O)(C)OC)C)OC3C(C(CC(O3)C)N(C)C)O)(C)O)C)C)O)(C)O	Free Base	Metabolic Disease		Soluble in DMSO > 10 mM		http://www.apexbt.com/roxithromycin.html	97.3954	127.886	116.89	101.492
Sodium Nitroprusside	B2026	14402-89-2	G02	L1021-11	261.92	C5FeN6O.2Na		Free Base	Cardiovascular Disease		Soluble in DMSO > 10 mM		http://www.apexbt.com/sodium-nitroprusside.html	101.731	91.2171	92.3934	79.1579
Sodium Picosulfate	B2027	10040-45-6	G03	L1021-11	481.41	C18H15NO8S2.2Na	C1=CC=NC(=C1)C(C2=CC=C(C=C2)OS(=O)(=O)[O-])C3=CC=C(C=C3)OS(=O)(=O)[O-].[Na+].[Na+]	Sodium Salt	Metabolic Disease		Soluble in DMSO > 10 mM		http://www.apexbt.com/sodium-picosulfate.html	94.9203	85.2438	101.834	80.8489
Sodium salicylate	B2028	54-21-7	G04	L1021-11	160.1	C7H5NaO3	C1=CC=C(C(=C1)C(=O)[O-])O.[Na+]	Salicylate	Infection	NF-κB	Soluble in DMSO > 10 mM	NF-κB	http://www.apexbt.com/sodium-salicylate.html	95.0618	78.8028	105.295	77.1574
Sorbitol	B2029	50-70-4	G05	L1021-11	182.17	C6H14O6	C(C(C(C(C(CO)O)O)O)O)O	Free Base	Digestive system disease		Soluble in DMSO		http://www.apexbt.com/sorbitol.html	96.477	78.8086	106.426	73.9635
Streptomycin sulfate	B2034	3810-74-0	G06	L1021-11	1457.38	2C21H39N7O12.3H2SO4	CC1C(C(C(O1)OC2C(C(C(C(C2O)O)N=C(N)N)O)N=C(N)N)OC3C(C(C(C(O3)CO)O)O)NC)(C=O)O.CC1C(C(C(O1)OC2C(C(C(C(C2O)O)N=C(N)N)O)N=C(N)N)OC3C(C(C(C(O3)CO)O)O)NC)(C=O)O.OS(=O)(=O)O.OS(=O)(=O)O.OS(=O)(=O)O	sulfate	Infection		Soluble in DMSO		http://www.apexbt.com/streptomycin-sulfate.html	94.3049	76.0302	90.1384	70.2968
Sulbactam sodium	B2035	69388-84-7	G07	L1021-11	255.22	C8H10NO5S.Na	CC1(C(N2C(S1(=O)=O)CC2=O)C(=O)[O-])C.[Na+]	Sodium	Infection		Soluble in DMSO > 10 mM		http://www.apexbt.com/sulbactam-sodium.html	95.073	72.5097	81.4166	70.8046
Sulconazole Nitrate	B2036	61318-91-0	G08	L1021-11	460.76	C18H15Cl3N2S.HNO3	C1=CC(=CC=C1CSC(CN2C=CN=C2)C3=C(C=C(C=C3)Cl)Cl)Cl.[N+](=O)(O)[O-]	Nitrate	Infection		Soluble in DMSO > 10 mM		http://www.apexbt.com/sulconazole-nitrate.html	75.7038	59.815	122.88	28.5996
Sulfamerazine	B2037	127-79-7	G09	L1021-11	264.3	C11H12N4O2S	CC1=NC(=NC=C1)NS(=O)(=O)C2=CC=C(C=C2)N	Free Base	Infection		Soluble in DMSO > 10 mM		http://www.apexbt.com/sulfamerazine.html	96.4246	78.2541	99.8684	74.7654
Sulfameter	B2038	651-06-9	G10	L1021-11	280.3	C11H12N4O3S	COC1=CN=C(N=C1)NS(=O)(=O)C2=CC=C(C=C2)N	Free Base	Infection	Antibiotic	Soluble in DMSO > 10 mM	Microbiology & Virology	http://www.apexbt.com/sulfameter.html	101.564	74.9629	97.4978	75.1467
Sulfamethizole	B2039	144-82-1	G11	L1021-11	270.33	C9H10N4O2S2	CC1=NN=C(S1)NS(=O)(=O)C2=CC=C(C=C2)N	Free Base	Infection		Soluble in DMSO > 10 mM		http://www.apexbt.com/sulfamethizole.html	100.25	78.2436	96.5356	83.5971
Vehicle			G12	L1021-11										100	100	100	100
Sulfamethoxazole	B2040	723-46-6	H01	L1021-11	253.28	C10H11N3O3S	CC1=CC(=NO1)NS(=O)(=O)C2=CC=C(C=C2)N	Free Base	Infection		Soluble in DMSO > 10 mM		http://www.apexbt.com/sulfamethoxazole.html	88.5257	134.468	111.344	98.9022
Sulfanilamide	B2041	63-74-1	H02	L1021-11	172.2	C6H8N2O2S	C1=CC(=CC=C1N)S(=O)(=O)N	Free Base	Infection	Antibiotic	Soluble in DMSO > 10 mM	Microbiology & Virology	http://www.apexbt.com/sulfanilamide-27044.html	96.5606	111.717	99.3564	83.9722
Sulfathiazole	B2042	72-14-0	H03	L1021-11	255.32	C9H9N3O2S2	C1=CC(=CC=C1N)S(=O)(=O)NC2=NC=CS2	Free Base	Infection		Soluble in DMSO > 10 mM		http://www.apexbt.com/sulfathiazole.html	90.6294	107.29	107.465	85.2417
Sulfisoxazole	B2043	127-69-5	H04	L1021-11	267.3	C11H13N3O3S	CC1=C(ON=C1C)NS(=O)(=O)C2=CC=C(C=C2)N	Free Base	Infection		Soluble in DMSO > 10 mM		http://www.apexbt.com/sulfisoxazole-28662.html	86.1648	99.3211	106.226	80.0814
Sulindac	B2044	38194-50-2	H05	L1021-11	356.41	C20H17FO3S	CC1=C(C2=C(C1=CC3=CC=C(C=C3)S(=O)C)C=CC(=C2)F)CC(=O)O	Free Base	Cancer	Cyclooxygenase	Soluble in DMSO > 10 mM	Others	http://www.apexbt.com/sulindac.html	89.8108	103.158	103.169	72.2241
Terbinafine HCl	B2047	78628-80-5	H06	L1021-11	327.89	C21H26ClN	CC(C)(C)C#CC=CCN(C)CC1=CC=CC2=CC=CC=C21.Cl	Hydrochloride	Infection	Squalene epoxidase	Soluble in DMSO > 10 mM	Others	http://www.apexbt.com/terbinafine-hcl.html	104.27	99.2039	108.86	83.3422
Tilmicosin	B2049	108050-54-0	H07	L1021-11	869.13	C46H80N2O13	CCC1C(C=C(C=CC(=O)C(CC(C(C(C(CC(=O)O1)O)C)OC2C(C(C(C(O2)C)O)N(C)C)O)CCN3CC(CC(C3)C)C)C)C)COC4C(C(C(C(O4)C)O)OC)OC	Free Base	Infection		Soluble in DMSO > 10 mM		http://www.apexbt.com/tilmicosin.html	100.133	93.4469	86.7654	77.5313
Tinidazole	B2050	19387-91-8	H08	L1021-11	247.27	C8H13N3O4S	CCS(=O)(=O)CCN1C(=NC=C1[N+](=O)[O-])C	Free Base	Infection	Antibiotic	Soluble in DMSO > 10 mM	Microbiology & Virology	http://www.apexbt.com/tinidazole.html	104.245	98.2525	105.692	78.5747
Tioconazole	B2051	65899-73-2	H09	L1021-11	387.71	C16H13Cl3N2OS	C1=CC(=C(C=C1Cl)Cl)C(CN2C=CN=C2)OCC3=C(SC=C3)Cl	Free Base	Infection		Soluble in DMSO > 10 mM		http://www.apexbt.com/tioconazole-28715.html	97.6074	97.7741	103.086	79.3208
Tolnaftate	B2053	2398-96-1	H10	L1021-11	307.41	C19H17NOS	CC1=CC(=CC=C1)N(C)C(=S)OC2=CC3=CC=CC=C3C=C2	Free Base	Cancer		Soluble in DMSO > 10 mM		http://www.apexbt.com/tolnaftate-28763.html	111.161	94.9074	106.652	87.174
Toltrazuril	B2054	69004-03-1	H11	L1021-11	425.38	C18H14F3N3O4S	CC1=C(C=CC(=C1)N2C(=O)NC(=O)N(C2=O)C)OC3=CC=C(C=C3)SC(F)(F)F	Free Base	Infection	Antibiotic	Soluble in DMSO > 10 mM	Microbiology & Virology	http://www.apexbt.com/toltrazuril.html	98.6933	95.2644	92.1215	88.6309
Vehicle			H12	L1021-11										100	100	100	100
Torsemide	B2055	56211-40-6	A01	L1021-12	348.42	C16H20N4O3S	CC1=CC(=CC=C1)NC2=C(C=NC=C2)S(=O)(=O)NC(=O)NC(C)C	Free Base	Cardiovascular Disease	Others	Soluble in DMSO	Others	http://www.apexbt.com/torsemide.html	84.9565	146.93	121.639	112.019
Trichlormethiazide	B2056	133-67-5	A02	L1021-12	380.66	C8H8Cl3N3O4S2	C1=C2C(=CC(=C1Cl)S(=O)(=O)N)S(=O)(=O)NC(N2)C(Cl)Cl	Free Base	Cardiovascular Disease	Others	Soluble in DMSO > 10 mM	Others	http://www.apexbt.com/trichlormethiazide.html	88.1018	112.89	95.5336	108.337
Trimethoprim	B2057	738-70-5	A03	L1021-12	290.32	C14H18N4O3	COC1=CC(=CC(=C1OC)OC)CC2=CN=C(N=C2N)N	Free Base	Infection		Soluble in DMSO > 10 mM		http://www.apexbt.com/trimethoprim-28622.html	93.161	104.89	98.5461	116.416
Tylosin tartrate	B2059	74610-55-2	A04	L1021-12	1066.19	C46H77NO17.C4H6O6	CCC1C(C=C(C=CC(=O)C(CC(C(C(C(CC(=O)O1)O)C)OC2C(C(C(C(O2)C)OC3CC(C(C(O3)C)O)(C)O)N(C)C)O)CC=O)C)C)COC4C(C(C(C(O4)C)O)OC)OC.C(C(C(=O)O)O)(C(=O)O)O	Tartrate	Neurological Disease		Soluble in DMSO > 10 mM		http://www.apexbt.com/tylosin-tartrate.html	94.22	96.4149	111.484	111.148
Valaciclovir HCl	B2061	124832-27-5	A05	L1021-12	360.8	C13H20N6O4.HCl	CC(C)C(C(=O)OCCOCN1C=NC2=C1NC(=NC2=O)N)N.Cl	Hydrochloride	Infection		Soluble in DMSO > 10 mM		http://www.apexbt.com/valaciclovir-hcl.html	88.5066	98.926	117.498	111.603
Vidarabine	B2062	5536-17-4	A06	L1021-12	267.24	C10H13N5O4	C1=NC2=C(C(=N1)N)N=CN2C3C(C(C(O3)CO)O)O	Free Base	Infection	HSV	Soluble in DMSO > 10 mM	Microbiology & Virology	http://www.apexbt.com/vidarabine.html	92.1149	94.5326	101.583	107.706
Vitamin B12	B2063	68-19-9	A07	L1021-12	1355.37	C63H88CoN14O14P	CC1=CC2=C(C=C1C)N(C=N2)C3C(C(C(O3)CO)OP(=O)([O-])OC(C)CNC(=O)CCC4(C(C5C6(C(C(C(=C(C7=NC(=CC8=NC(=C(C4=N5)C)C(C8(C)C)CCC(=O)N)C(C7(C)CC(=O)N)CCC(=O)N)C)[N-]6)CCC(=O)N)(C)CC(=O)N)C)CC(=O)N)C)O.[C-]#N.[Co+3]	Free Base	Metabolic Disease		Soluble in DMSO > 10 mM		http://www.apexbt.com/vitamin-b12-28872.html	101.488	96.0204	102.947	105.216
Vitamin C	B2064	50-81-7	A08	L1021-12	176.12	C6H8O6	O=C1OC(C(O[H])=C1O[H])([H])C(C([H])([H])O[H])([H])O[H]	Free Base	Respiratory Disease	Others	Soluble in DMSO > 10 mM	Others	http://www.apexbt.com/vitamin-c.html	105.48	94.9803	105.078	112.805
Xylometazoline HCl	B2066	1218-35-5	A09	L1021-12	280.84	C16H24N2.HCl	CC1=CC(=CC(=C1CC2=NCCN2)C)C(C)(C)C.Cl	Hydrochloride	Infection		Soluble in DMSO > 10 mM		http://www.apexbt.com/xylometazoline-hcl.html	103.071	92.8798	91.3333	123.861
Xylose	B2067	25990-60-7	A10	L1021-12	150.13	C5H10O5	C(C(C(C(C=O)O)O)O)O	Free Base	Metabolic Disease		Soluble in DMSO > 10 mM		http://www.apexbt.com/xylose-28857.html	102.638	96.7272	93.7237	109.181
Zafirlukast	B2068	107753-78-6	A11	L1021-12	575.68	C31H33N3O6S	CC1=CC=CC=C1S(=O)(=O)NC(=O)C2=CC(=C(C=C2)CC3=CN(C4=C3C=C(C=C4)NC(=O)OC5CCCC5)C)OC	Free Base	Inflammation	Leukotriene Receptor	Soluble in DMSO > 10 mM	GPCR/G protein	http://www.apexbt.com/zafirlukast.html	92.9754	93.376	88.0121	109.113
Vehicle			A12	L1021-12										100	100	100	100
5-Aminolevulinic acid HCl	B2070	5451-9-2	B01	L1021-12	167.59	C5H9NO3.HCl		Hydrochloride	Neurological Disease		Soluble in DMSO > 10 mM		http://www.apexbt.com/5-aminolevulinic-acid-hcl.html	94.1012	120.377	101.609	120.833
Acetanilide	B2071	103-84-4	B02	L1021-12	135.16	C8H9NO	CC(=O)NC1=CC=CC=C1	Free Base	Neurological Disease		Soluble in DMSO > 10 mM		http://www.apexbt.com/acetanilide.html	83.202	80.0773	86.6802	105.047
Acipimox	B2072	51037-30-0	B03	L1021-12	154.12	C6H6N2O3	CC1=CN=C(C=[N+]1[O-])C(=O)O	Free Base	Cardiovascular Disease		Soluble in DMSO > 10 mM		http://www.apexbt.com/acipimox-28867.html	88.3608	82.4402	86.9774	103.58
Ambrisentan	B2075	177036-94-1	B04	L1021-12	378.42	C22H22N2O4	CC1=CC(=NC(=N1)OC(C(=O)O)C(C2=CC=CC=C2)(C3=CC=CC=C3)OC)C	Free Base	Neurological Disease	Dopamine Receptor	Soluble in DMSO > 10 mM	Neuroscience	http://www.apexbt.com/ambrisentan-26523.html	89.0328	81.1371	94.8492	91.6212
(6-)ε-​Aminocaproic acid	B2076	60-32-2	B05	L1021-12	131.17	C6H13NO2	C(CCC(=O)O)CCN	Free Base	Cardiovascular Disease	Others	Soluble in DMSO > 10 mM	Others	http://www.apexbt.com/6-epsilon-aminocaproic-acid.html	86.722	81.5418	98.0393	96.8078
Amorolfine HCl	B2077	78613-38-4	B06	L1021-12	353.97	C21H36ClNO	CCC(C)(C)C1=CC=C(C=C1)CC(C)CN2CC(OC(C2)C)C.Cl	Hydrochloride	Infection	Antibiotic	Soluble in DMSO > 10 mM	Microbiology & Virology	http://www.apexbt.com/amorolfine-hcl.html	97.5716	78.9222	96.3664	106.971
Avobenzone	B2079	70356-09-1	B07	L1021-12	310.39	C20H22O3	CC(C)(C)C1=CC=C(C=C1)C(=O)CC(=O)C2=CC=C(C=C2)OC	Free Base			Soluble in DMSO > 10 mM		http://www.apexbt.com/avobenzone.html	104.469	79.2811	93.4212	101.035
Caspofungin Acetate	B2083	179463-17-3	B08	L1021-12	1213.42	C56H96N10O19	CCC(C)CC(C)CCCCCCCCC(=O)NC1CC(C(NC(=O)C2C(CCN2C(=O)C(NC(=O)C(NC(=O)C3CC(CN3C(=O)C(NC1=O)C(C)O)O)C(C(C4=CC=C(C=C4)O)O)O)C(CCN)O)O)NCCN)O.CC(=O)O.CC(=O)O	Free Base	Infection	β(1,3)-D-Glucan Synthase	Soluble in DMSO > 10 mM	Others	http://www.apexbt.com/caspofungin-acetate.html	95.7982	83.1564	103.776	107.32
Diethylstilbestrol	B2088	56-53-1	B09	L1021-12	268.35	C18H20O2	CCC(=C(CC)C1=CC=C(C=C1)O)C2=CC=C(C=C2)O	Free Base	Cancer		Soluble in DMSO > 10 mM		http://www.apexbt.com/diethylstilbestrol.html	51.3133	71.1135	118.788	85.7991
Diltiazem HCl	B2089	33286-22-5	B10	L1021-12	450.98	C22H26N2O4S.HCl	CC(=O)OC1C(SC2=CC=CC=C2N(C1=O)CCN(C)C)C3=CC=C(C=C3)OC.Cl	Hydrochloride	Cardiovascular Disease		Soluble in DMSO > 10 mM		http://www.apexbt.com/diltiazem-hcl.html	95.2042	84.6192	102.543	97.5128
D-Mannitol	B2090	69-65-8	B11	L1021-12	182.17	C6H14O6	C(C(C(C(C(CO)O)O)O)O)O	Free Base			Soluble in DMSO > 10 mM		http://www.apexbt.com/d-mannitol-28866.html	100.584	79.9243	90.6251	94.5831
Vehicle			B12	L1021-12										100	100	100	100
Doxercalciferol	B2091	54573-75-0	C01	L1021-12	412.66	C28H44O2	CC(C)C(C)C=CC(C)C1CCC2C1(CCCC2=CC=C3CC(CC(C3=C)O)O)C	Free Base		VD/VDR	Soluble in DMSO > 10 mM	Vitamin D Related	http://www.apexbt.com/doxercalciferol.html	83.0175	94.3324	78.4049	185.702
Doxifluridine	B2092	3094-9-5	C02	L1021-12	246.19	C9H11FN2O5	CC1C(C(C(O1)N2C=C(C(=O)NC2=O)F)O)O	Free Base	Immunology	Thymidylate Synthase	Soluble in DMSO > 10 mM	Apoptosis	http://www.apexbt.com/doxifluridine.html	88.392	64.1611	85.6804	78.9024
Felbamate	B2093	25451-15-4	C03	L1021-12	238.24	C11H14N2O4	C1=CC=C(C=C1)C(COC(=O)N)COC(=O)N	Free Base	Neurological Disease	NMDA Receptor	Soluble in DMSO > 10 mM	Membrane Transporter/Ion Channel	http://www.apexbt.com/felbamate.html	96.1879	79.5485	107.865	98.8374
Fluconazole	B2094	86386-73-4	C04	L1021-12	306.27	C13H12F2N6O	C1=CC(=C(C=C1F)F)C(CN2C=NC=N2)(CN3C=NC=N3)O	Free Base	Infection	Antibiotic	Soluble in DMSO > 10 mM	Microbiology & Virology	http://www.apexbt.com/fluconazole.html	100.429	82.045	115.475	94.1171
Fluocinolone Acetonide	B2095	67-73-2	C05	L1021-12	452.5	C24H30F2O6	F[C@@]1([C@@](C([H])([H])[H])(C([H])=C2[H])C3=C([H])C2=O)[C@](C([H])([H])[C@]3([H])F)([H])[C@@]4([H])[C@@](C([H])([H])[C@]1([H])O[H])(C([H])([H])[H])[C@]5(C(C([H])([H])O[H])=O)OC(C([H])([H])[H])(C([H])([H])[H])O[C@]5([H])C4([H])[H]	Free Base	Infection		Soluble in DMSO > 10 mM		http://www.apexbt.com/fluocinolone-acetonide.html	154.401	86.5997	188.756	95.0269
Fluticasone propionate	B2096	80474-14-2	C06	L1021-12	500.57	C25H31F3O5S	CCC(=O)OC1(C(CC2C1(CC(C3(C2CC(C4=CC(=O)C=CC43C)F)F)O)C)C)C(=O)SCF	Propionate	Inflammation	Glucocorticoid Receptor	Soluble in DMSO > 10 mM	GPCR/G protein	http://www.apexbt.com/fluticasone-propionate.html	166.697	86.9772	223.862	103.683
Ganciclovir	B2097	82410-32-0	C07	L1021-12	255.23	C9H13N5O4	C1=NC2=C(N1COC(CO)CO)NC(=NC2=O)N	Free Base	Infection	HSV	Soluble in DMSO > 10 mM	Microbiology & Virology	http://www.apexbt.com/ganciclovir-26543.html	149.115	89.8768	158.761	115.814
Haloperidol	B2099	52-86-8	C08	L1021-12	375.86	C21H23ClFNO2	C1CN(CCC1(C2=CC=C(C=C2)Cl)O)CCCC(=O)C3=CC=C(C=C3)F	Free Base	Neurological Disease	Dopamine Receptor	Soluble in DMSO > 10 mM	Neuroscience	http://www.apexbt.com/haloperidol.html	114.531	80.7401	93.4054	90.1565
Hydroxyurea	B2102	127-07-1	C09	L1021-12	76.05	CH4N2O2	C(=O)(N)NO	Free Base	Cancer		Soluble in DMSO > 10 mM		http://www.apexbt.com/hydroxyurea.html	114.681	83.6735	101.878	95.0964
Idebenone	B2103	58186-27-9	C10	L1021-12	338.44	C19H30O5	CC1=C(C(=O)C(=C(C1=O)OC)OC)CCCCCCCCCCO	Free Base	Inflammation		Soluble in DMSO > 10 mM		http://www.apexbt.com/idebenone-28775.html	106.804	72.3353	102.98	93.6745
Itraconazole	B2104	84625-61-6	C11	L1021-12	705.63	C35H38Cl2N8O4	CCC(C)N1C(=O)N(C=N1)C2=CC=C(C=C2)N3CCN(CC3)C4=CC=C(C=C4)OCC5COC(O5)(CN6C=NC=N6)C7=C(C=C(C=C7)Cl)Cl	Free Base	Cancer	Antibiotic	Soluble in DMSO	Microbiology & Virology	http://www.apexbt.com/itraconazole.html	90.5594	64.8736	113.399	65.7798
Vehicle			C12	L1021-12										100	100	100	100
Loteprednol etabonate	B2106	82034-46-6	D01	L1021-12	466.95	C24H31ClO7	CCOC(=O)OC1(CCC2C1(CC(C3C2CCC4=CC(=O)C=CC34C)O)C)C(=O)OCCl	Free Base	Inflammation	Antibiotic	Soluble in DMSO > 10 mM	Microbiology & Virology	http://www.apexbt.com/loteprednol-etabonate-26796.html	134.656	120.657	159.475	129.151
L-Thyroxine	B2107	51-48-9	D02	L1021-12	776.87	C15H11I4NO4	C1=C(C=C(C(=C1I)OC2=CC(=C(C(=C2)I)O)I)I)CC(C(=O)O)N	Free Base	Neurological Disease	Others	Soluble in DMSO > 10 mM	Others	http://www.apexbt.com/l-thyroxine-27228.html	90.6012	76.7888	86.4587	109.497
Mecarbinate	B2109	15574-49-9	D03	L1021-12	233.26	C13H15NO3	CCOC(=O)C1=C(N(C2=C1C=C(C=C2)O)C)C	Free Base	Metabolic Disease		Soluble in DMSO > 10 mM		http://www.apexbt.com/mecarbinate-28683.html	97.4372	73.2886	97.1691	95.9553
Meptazinol HCl	B2110	59263-76-2	D04	L1021-12	269.81	C15H24ClNO	CCC1(CCCCN(C1)C)C2=CC(=CC=C2)O.Cl	Hydrochloride	Neurological Disease	Opioid Receptor	Soluble in DMSO > 10 mM	Endocrinology and Hormones	http://www.apexbt.com/meptazinol-hcl.html	97.5244	81.2078	94.7405	91.6231
Miglitol	B2111	72432-03-2	D05	L1021-12	207.22	C8H17NO5	C1C(C(C(C(N1CCO)CO)O)O)O	Free Base	Metabolic Disease		Soluble in DMSO > 10 mM		http://www.apexbt.com/miglitol.html	105.423	80.3583	107.727	92.9851
Milnacipran HCl	B2112	101152-94-7	D06	L1021-12	282.81	C15H23ClN2O	CCN(CC)C(=O)C1(CC1CN)C2=CC=CC=C2.Cl	Hydrochloride	Endocrinology	SSRIs	Soluble in DMSO > 10 mM	Neuroscience	http://www.apexbt.com/milnacipran-hcl.html	110.362	96.0074	112.559	103.368
Mirtazapine	B2113	85650-52-8	D07	L1021-12	265.35	C17H19N3	[H]C1(C2=C([H])C([H])=C([H])C([H])=C2C([H])([H])C3=C4N=C([H])C([H])=C3[H])N4C([H])([H])C([H])([H])N(C([H])([H])[H])C1([H])[H]	Free Base	Neurological Disease		Soluble in DMSO > 10 mM		http://www.apexbt.com/mirtazapine.html	123.088	93.4012	111.014	96.5943
Mitoxantrone HCl	B2114	70476-82-3	D08	L1021-12	517.4	C22H29ClN4O6.HCl	C1=CC(=C2C(=C1NCCNCCO)C(=O)C3=C(C=CC(=C3C2=O)O)O)NCCNCCO.Cl.Cl	Hydrochloride	Cardiovascular Disease		Soluble in DMSO > 10 mM		http://www.apexbt.com/mitoxantrone-hcl.html	33.7863	24.8903	31.1643	25.0553
Moguisteine	B2115	119637-67-1	D09	L1021-12	339.41	C16H21NO5S	CCOC(=O)CC(=O)N1CCSC1COC2=CC=CC=C2OC	Free Base	Respiratory Disease		Soluble in DMSO > 10 mM		http://www.apexbt.com/moguisteine.html	110.177	85.401	109.249	93.8766
Ozagrel HCl	B2116	78712-43-3	D10	L1021-12	264.71	C13H12N2O2.HCl	C1=CC(=CC=C1CN2C=CN=C2)C=CC(=O)O.Cl	Hydrochloride	Cardiovascular Disease		Soluble in DMSO > 10 mM		http://www.apexbt.com/ozagrel-hcl.html	111.658	81.6811	112.975	91.0575
Pioglitazone	B2117	111025-46-8	D11	L1021-12	356.44	C19H20N2O3S	CCC1=CN=C(C=C1)CCOC2=CC=C(C=C2)CC3C(=O)NC(=O)S3	Free Base		PPAR	Soluble in DMSO > 10 mM	Metabolism	http://www.apexbt.com/pioglitazone.html	112.256	85.0025	136.161	101.466
Vehicle			D12	L1021-12										100	100	100	100
Pramiracetam	B2118	68497-62-1	E01	L1021-12	269.38	C14H27N3O2	CC(C)N(CCNC(=O)CN1CCCC1=O)C(C)C	Free Base	Endocrinology	Others	Soluble in DMSO > 10 mM	Others	http://www.apexbt.com/pramiracetam-27189.html	101.627	124.313	117.333	105.893
Prilocaine	B2119	721-50-6	E02	L1021-12	220.31	C13H20N2O	CCCNC(C)C(=O)NC1=CC=CC=C1C	Free Base	Neurological Disease	Others	Soluble in DMSO > 10 mM	Others	http://www.apexbt.com/prilocaine-27321.html	91.3857	80.8766	94.9444	88.4051
Primidone	B2120	125-33-7	E03	L1021-12	218.25	C12H14N2O2	CCC1(C(=O)NCNC1=O)C2=CC=CC=C2	Free Base	Neurological Disease		Soluble in DMSO > 10 mM		http://www.apexbt.com/primidone.html	99.588	82.2651	95.8602	90.695
Propylthiouracil	B2121	51-52-5	E04	L1021-12	170.23	C7H10N2OS	CCCC1=CC(=O)NC(=S)N1	Free Base	Endocrinology		Soluble in DMSO > 10 mM		http://www.apexbt.com/propylthiouracil-28876.html	102.238	86.1933	113.076	85.3744
Pyrazinamide	B2122	98-96-4	E05	L1021-12	123.11	C5H5N3O	C1=CN=C(C=N1)C(=O)N	Free Base	Infection	Antibiotic	Soluble in DMSO > 10 mM	Microbiology & Virology	http://www.apexbt.com/pyrazinamide.html	99.6804	85.4899	106.621	85.5619
Ribavirin	B2125	36791-04-5	E06	L1021-12	244.209	C8H12N4O5	C1=NC(=NN1C2C(C(C(O2)CO)O)O)C(=O)N	Free Base	Metabolic Disease		Soluble in DMSO > 10 mM		http://www.apexbt.com/ribavirin.html	106.789	107.144	134.128	103.568
Rifabutin	B2126	72559-06-9	E07	L1021-12	847	C46H62N4O11	O[C@H]([C@H](C)[C@@H](O)[C@@H](C)/C=C/C=C(C)\C(NC1=C2C3=NC4(CCN(CC(C)C)CC4)N2)=O)[C@@H](C)[C@H](OC(C)=O)[C@H](C)[C@@H](OC)/C=C/O[C@@]5(C)OC6=C(C5=O)C3=C(C(O)=C6C)C1=O	Free Base	Infection	Antibiotic	Soluble in DMSO > 10 mM	Microbiology & Virology	http://www.apexbt.com/rifabutin.html	103.584	93.4354	125.528	81.4046
Rifapentine	B2127	61379-65-5	E08	L1021-12	877.03	C47H64N4O12	O[C@H]([C@H](C)[C@@H](O)[C@@H](C)/C=C/C=C1/C)[C@@H](C)[C@@](OC(C)=O)([H])[C@H](C)[C@@H](OC)/C=C/O[C@@]2(C)OC3=C(C2=O)C(C(O)=C4/C=N/N5CCN(C6CCCC6)CC5)=C(C(O)=C3C)C(O)=C4NC1=O	Free Base	Infection	Antibiotic	Soluble in DMSO > 10 mM	Microbiology & Virology	http://www.apexbt.com/rifapentine.html	92.8919	82.5327	112.238	71.3958
Ropinirole HCl	B2129	91374-20-8	E09	L1021-12	296.84	C16H24N2O.HCl	CCCN(CCC)CCC1=C2CC(=O)NC2=CC=C1.Cl	Hydrochloride	Neurological Disease		Soluble in DMSO > 10 mM		http://www.apexbt.com/ropinirole-hcl.html	114.054	80.3316	118.846	85.297
Sulbactam	B2131	68373-14-8	E10	L1021-12	233.24	C8H11NO5S	CC1(C(N2C(S1(=O)=O)CC2=O)C(=O)O)C	Free Base	Infection		Soluble in DMSO > 10 mM		http://www.apexbt.com/sulbactam-28889.html	108.655	80.9052	98.0651	86.4822
Sulfamethazine	B2132	57-68-1	E11	L1021-12	278.33	C12H14N4O2S	CC1=CC(=NC(=N1)NS(=O)(=O)C2=CC=C(C=C2)N)C	Free Base	Endocrinology		Soluble in DMSO > 10 mM		http://www.apexbt.com/sulfamethazine.html	103.447	79.0907	104.535	86.3854
Vehicle			E12	L1021-12										100	100	100	100
Ulipristal	B2134	159811-51-5	F01	L1021-12	433.58	C28H35NO3	CC([C@@]1(O)CC[C@@]2([H])[C@]3([H])CCC4=CC(CCC4=C3[C@](C5=CC=C(N(C)C)C=C5)([H])C[C@@]21C)=O)=O	Free Base	Infection		Soluble in DMSO > 10 mM		http://www.apexbt.com/ulipristal.html	96.1913	119.533	109.143	106.624
Ursodiol	B2135	128-13-2	F02	L1021-12	392.57	C24H40O4	CC(CCC(=O)O)C1CCC2C1(CCC3C2C(CC4C3(CCC(C4)O)C)O)C	Free Base	Metabolic Disease	Others	Soluble in DMSO > 10 mM	Others	http://www.apexbt.com/ursodiol.html	94.0277	80.9817	119.323	85.7763
Zanamivir	B2136	139110-80-8	F03	L1021-12	332.31	C12H20N4O7	CC(=O)NC1C(C=C(OC1C(C(CO)O)O)C(=O)O)N=C(N)N	Free Base	Infection	NA	Soluble in DMSO	Microbiology & Virology	http://www.apexbt.com/zanamivir.html	90.0778	76.7447	93.0206	82.8943
Bimatoprost	B2139	155206-00-1	F04	L1021-12	415.57	C25H37NO4	CCNC(=O)CCCC=CCC1C(CC(C1C=CC(CCC2=CC=CC=C2)O)O)O	Free Base	Neurological Disease	Prostaglandin Receptor	Soluble in DMSO > 10 mM	GPCR/G protein	http://www.apexbt.com/bimatoprost-27177.html	93.5179	82.8113	107.827	79.2619
Calcitriol	B2141	32222-06-3	F05	L1021-12	416.64	C27H44O3	CC(CCCC(C)(C)O)C1CCC2C1(CCCC2=CC=C3CC(CC(C3=C)O)O)C	Free Base	Endocrinology	VD/VDR	Soluble in DMSO > 10 mM	Vitamin D Related	http://www.apexbt.com/calcitriol.html	80.9224	68.5033	78.3776	122.484
Tacrolimus (FK506)	B2143	104987-11-3	F06	L1021-12	804.02	C44H69NO12	CO[C@@H]1C[C@H](/C=C(C)/[C@@H](OC([C@]2([H])CCCCN2C(C([C@]3(O)O[C@H]([C@@H](OC)C[C@H](C/C(C)=C/4)C)[C@@H](OC)C[C@H]3C)=O)=O)=O)[C@H](C)[C@H](CC([C@@H]4CC=C)=O)O)CC[C@H]1O	Free Base	Cancer	Antibiotic	Soluble in DMSO > 10 mM	Microbiology & Virology	http://www.apexbt.com/tacrolimus-fk506.html	108.36	83.9363	130.868	88.8463
Fluocinonide	B2144	356-12-7	F07	L1021-12	494.52	C26H32F2O7	F[C@@]1([C@@](C([H])([H])[H])(C([H])=C2[H])C3=C([H])C2=O)[C@](C([H])([H])[C@]3([H])F)([H])[C@@]4([H])[C@@](C([H])([H])[C@]1([H])O[H])(C([H])([H])[H])[C@]5(C(C([H])([H])OC(C([H])([H])[H])=O)=O)OC(C([H])([H])[H])(C([H])([H])[H])O[C@]5([H])C4([H])[H]	Free Base	Endocrinology		Soluble in DMSO > 10 mM		http://www.apexbt.com/fluocinonide.html	173.098	96.2147	231.806	82.8712
Fosaprepitant dimeglumine salt	B2145	265121-04-8	F08	L1021-12	1004.83	C37H56F7N6O16P	CC(C1=CC(=CC(=C1)C(F)(F)F)C(F)(F)F)OC2C(N(CCO2)CC3=NC(=O)N(N3)P(=O)(O)O)C4=CC=C(C=C4)F.CNCC(C(C(C(CO)O)O)O)O.CNCC(C(C(C(CO)O)O)O)O	Salt	Cardiovascular Disease	Substance P/NK1 Receptor	Soluble in DMSO > 10 mM	Neuroscience	http://www.apexbt.com/fosaprepitant-dimeglumine-salt.html	108.794	92.2424	138.044	49.431
Prednisone	B2148	1953-3-2	F09	L1021-12	358.43	C21H26O5	CC12CC(=O)C3C(C1CCC2(C(=O)CO)O)CCC4=CC(=O)C=CC34C	Free Base	Immunology	Others	Soluble in DMSO > 10 mM	Others	http://www.apexbt.com/prednisone.html	120.012	81.2978	114.709	93.9624
Pyrantel Pamoate	B2149	22204-24-6	F10	L1021-12	594.692	C23H16O6.C11H14N2S	CN1CCCN=C1C=CC2=CC=CS2.C1=CC=C2C(=C1)C=C(C(=C2CC3=C(C(=CC4=CC=CC=C43)C(=O)O)O)O)C(=O)O	Free Base	Vermifuge		Soluble in DMSO		http://www.apexbt.com/pyrantel-pamoate.html	112.206	81.2329	98.9361	90.2003
Sitafloxacin Hydrate	B2150	163253-35-8	F11	L1021-12	436.84	C19H18ClF2N3O3.3/2H2O	C1CC12CN(CC2N)C3=C(C=C4C(=C3Cl)N(C=C(C4=O)C(=O)O)C5CC5F)F.O	Free Base	Neurological Disease		Soluble in DMSO		http://www.apexbt.com/sitafloxacin-hydrate.html	81.3179	80.7841	117.098	61.7896
Vehicle			F12	L1021-12										100	100	100	100
Alfacalcidol	B2153	41294-56-8	G01	L1021-12	400.65	C27H44O2	CC(C)CCCC(C)C1CCC2C1(CCCC2=CC=C3CC(CC(C3=C)O)O)C	Free Base	Endocrinology	VD/VDR	Soluble in DMSO > 10 mM	Vitamin D Related	http://www.apexbt.com/alfacalcidol-26406.html	80.3074	106.455	70.7922	150.2
Alprostadil	B2154	745-65-3	G02	L1021-12	354.48	C20H34O5	CCCCCC(C=CC1C(CC(=O)C1CCCCCCC(=O)O)O)O	Free Base	Endocrinology	Prostaglandin Receptor	Soluble in DMSO > 10 mM	GPCR/G protein	http://www.apexbt.com/alprostadil.html	119.615	101.736	100.681	90.2145
Bindarit	B2156	130641-38-2	G03	L1021-12	324.37	C19H20N2O3	CC(C)(C(=O)O)OCC1=NN(C2=CC=CC=C21)CC3=CC=CC=C3	Free Base	Cancer		Soluble in DMSO > 10 mM		http://www.apexbt.com/bindarit.html	92.9552	84.741	120.736	82.805
Cabazitaxel	B2157	183133-96-2	G04	L1021-12	835.93	C45H57NO14	CO[C@H]1C[C@]2([H])[C@](CO2)(OC(C)=O)[C@]3([H])[C@]1(C)C([C@H](OC)C4=C(C)[C@@H](OC([C@H](O)[C@H](C5=CC=CC=C5)NC(OC(C)(C)C)=O)=O)C[C@]([C@H]3OC(C6=CC=CC=C6)=O)(O)C4(C)C)=O	Free Base	Neurological Disease	Microtubule/Tubulin	Soluble in DMSO > 10 mM	Cell Cycle/Checkpoint	http://www.apexbt.com/cabazitaxel.html	71.5184	83.9475	185.392	26.8425
Desonide	B2158	638-94-8	G05	L1021-12	416.51	C24H32O6	O=C(C([H])([H])O[H])[C@@]12OC(C([H])([H])[H])(C([H])([H])[H])O[C@]1([H])C([H])([H])[C@]([C@@](C([H])([H])C3([H])[H])([H])[C@@]4([H])[C@@](C([H])([H])[H])(C([H])=C5[H])C3=C([H])C5=O)([H])[C@]2(C([H])([H])[H])C([H])([H])[C@]4([H])O[H]	Free Base	Inflammation	Glucocorticoid Receptor	Soluble in DMSO > 10 mM	GPCR/G protein	http://www.apexbt.com/desonide-27219.html	130.913	90.7412	175.501	94.4411
Eltrombopag	B2159	496775-61-2	G06	L1021-12	442.47	C25H22N4O4	CC1=C(C=C(C=C1)N2C(=O)C(=C(N2)C)NN=C3C=CC=C(C3=O)C4=CC(=CC=C4)C(=O)O)C	Free Base	Cancer	Thrombopoietin Receptor	Soluble in DMSO > 10 mM	Others	http://www.apexbt.com/eltrombopag.html	92.9093	81.7326	115.473	82.21
Secnidazole	B2162	3366-95-8	G07	L1021-12	185.18	C7H11N3O3	CC1=NC=C(N1CC(C)O)[N+](=O)[O-]	Free Base	Infection		Soluble in DMSO > 10 mM		http://www.apexbt.com/secnidazole-28879.html	109.756	83.1375	101.479	78.8477
Ticlopidine HCl	B2164	53885-35-1	G08	L1021-12	300.25	C14H15Cl2NS	C1CN(CC2=C1SC=C2)CC3=CC=CC=C3Cl.Cl	Hydrochloride	Cardiovascular Disease	Adenosine Receptor	Soluble in DMSO > 10 mM	GPCR/G protein	http://www.apexbt.com/ticlopidine-hcl.html	101.491	76.1473	87.9174	72.0311
Ticagrelor	B2166	274693-27-5	G09	L1021-12	522.57	C23H28F2N6O4S	CCCSC1=NC2=C(C(=N1)NC3CC3C4=CC(=C(C=C4)F)F)N=NN2C5CC(C(C5O)O)OCCO	Free Base	Cardiovascular Disease	P2Y Receptor	Soluble in DMSO > 10 mM	GPCR/G protein	http://www.apexbt.com/ticagrelor-26607.html	105.64	65.7363	100.715	90.3179
Imatinib (STI571)	B2171	152459-95-5	G10	L1021-12	493.6	C29H31N7O	CC1=C(C=C(C=C1)NC(=O)C2=CC=C(C=C2)CN3CCN(CC3)C)NC4=NC=CC(=N4)C5=CN=CC=C5	Free Base	Neurological Disease	c-Kit	Soluble in DMSO	Tyrosine Kinase/Adaptors	http://www.apexbt.com/imatinib-sti571.html	127.323	83.3174	104.136	80.2869
Tolbutamide	B2194	64-77-7	G11	L1021-12	270.35	C12H18N2O3S	CCCCNC(=O)NS(=O)(=O)C1=CC=C(C=C1)C	Free Base	Cancer	Potassium Channel	Soluble in water	Membrane Transporter/Ion Channel	http://www.apexbt.com/tolbutamide-28680.html	102.823	80.0967	105.953	82.3315
Vehicle			G12	L1021-12										100	100	100	100
Gliclazide	B2195	21187-98-4	H01	L1021-12	323.41	C15H21N3O3S	CC1=CC=C(C=C1)S(=O)(=O)NC(=O)NN2CC3CCCC3C2	Free Base	Neurological Disease	Potassium Channel	Soluble in DMSO > 10 mM	Membrane Transporter/Ion Channel	http://www.apexbt.com/gliclazide-28778.html	81.9269	147.695	106.742	104.043
Gliquidone	B2196	33342-05-1	H02	L1021-12	527.63	C27H33N3O6S	CC1(C2=C(C=C(C=C2)OC)C(=O)N(C1=O)CCC3=CC=C(C=C3)S(=O)(=O)NC(=O)NC4CCCCC4)C	Free Base	Metabolic Disease	Potassium Channel	Soluble in DMSO > 10 mM	Membrane Transporter/Ion Channel	http://www.apexbt.com/gliquidone.html	104.714	109.826	112.991	106.833
Nicorandil	B2197	65141-46-0	H03	L1021-12	211.17	C8H9N3O4	C1=CC(=CN=C1)C(=O)NCCO[N+](=O)[O-]	Free Base	Cardiovascular Disease	Potassium Channel	Soluble in DMSO > 10 mM	Membrane Transporter/Ion Channel	http://www.apexbt.com/nicorandil.html	100.896	110.304	110.125	97.1276
Nateglinide	B2198	105816-04-4	H04	L1021-12	317.42	C19H27NO3	CC(C)C1CCC(CC1)C(=O)NC(CC2=CC=CC=C2)C(=O)O	Free Base	Immunology	Potassium Channel	Soluble in DMSO > 10 mM	Membrane Transporter/Ion Channel	http://www.apexbt.com/nateglinide.html	96.562	110.346	119.191	87.1215
Esomeprazole Magnesium	B2200	161973-10-0	H05	L1021-12	713.12	C34H36MgN6O6S2	CC1=CN=C(C(=C1OC)C)CS(=O)C2=NC3=C([N-]2)C=CC(=C3)OC.CC1=CN=C(C(=C1OC)C)CS(=O)C2=NC3=C([N-]2)C=CC(=C3)OC.[Mg+2]	Magnesium Salt	Digestive system disease	Proton Pump	Soluble in DMSO > 10 mM	Membrane Transporter/Ion Channel	http://www.apexbt.com/esomeprazole-magnesium.html	101.059	125.194	136.861	82.3099
Zinc Pyrithione	B2201	13463-41-7	H06	L1021-12	317.7	C10H8N2O2S2Zn	C1=CC(=S)N(C=C1)[O-].C1=CC(=S)N(C=C1)[O-].[Zn+2]	Free Base	Infection	Proton Pump	Soluble in DMSO > 10 mM	Membrane Transporter/Ion Channel	http://www.apexbt.com/zinc-pyrithione.html	52.7206	79.4972	359.742	31.647
Candesartan Cilexetil	B2203	145040-37-5	H07	L1021-12	610.66	C33H34N6O6	CCOC1=NC2=CC=CC(=C2N1CC3=CC=C(C=C3)C4=CC=CC=C4C5=NNN=N5)C(=O)OC(C)OC(=O)OC6CCCCC6	Free Base	Cardiovascular Disease		Soluble in DMSO > 10 mM		http://www.apexbt.com/candesartan-cilexetil-28849.html	99.7841	103.59	137.951	78.9319
Quinapril HCl	B2207	82586-55-8	H08	L1021-12	474.98	C25H30N2O5.HCl	CCOC(=O)C(CCC1=CC=CC=C1)NC(C)C(=O)N2CC3=CC=CC=C3CC2C(=O)O.Cl	Hydrochloride	Inflammation		Soluble in DMSO > 10 mM		http://www.apexbt.com/quinapril-hcl.html	111.558	102.12	120.791	88.7522
Ramipril	B2208	87333-19-5	H09	L1021-12	416.51	C23H32N2O5	CCOC(=O)C(CCC1=CC=CC=C1)NC(C)C(=O)N2C3CCCC3CC2C(=O)O	Free Base	Cardiovascular Disease	ACE	Soluble in DMSO > 10 mM	Proteases/Proteasome	http://www.apexbt.com/ramipril.html	110.139	94.1983	103.667	88.6357
Azilsartan	B2210	147403-03-0	H10	L1021-12	456.45	C25H20N4O5	CCOC1=NC2=CC=CC(=C2N1CC3=CC=C(C=C3)C4=CC=CC=C4C5=NC(=O)ON5)C(=O)O	Free Base	Neurological Disease	Angiotensin Receptor	Soluble in DMSO > 10 mM	GPCR/G protein	http://www.apexbt.com/azilsartan.html	112.363	97.6741	109.896	95.6853
Temocapril HCl	B2213	110221-44-8	H11	L1021-12	513.07	C23H28N2O5S2.HCl	CCOC(=O)C(CCC1=CC=CC=C1)NC2CSC(CN(C2=O)CC(=O)O)C3=CC=CS3.Cl	Hydrochloride	Cancer		Soluble in DMSO > 10 mM		http://www.apexbt.com/temocapril-hcl.html	103.685	97.3957	109.676	92.2661
Vehicle			H12	L1021-12										100	100	100	100
Valsartan	B2214	137862-53-4	A01	L1021-13	435.52	C24H29N5O3	CCCCC(=O)N(CC1=CC=C(C=C1)C2=CC=CC=C2C3=NNN=N3)C(C(C)C)C(=O)O	Free Base	Cardiovascular Disease	Adenosine Receptor	Soluble in DMSO > 10 mM	GPCR/G protein	http://www.apexbt.com/valsartan-27035.html	85.7853	123.185	124.542	112.545
Aliskiren Hemifumarate	B2215	173334-58-2	A02	L1021-13	1219.59	C64H110N6O16	CC(C)C(CC1=CC(=C(C=C1)OC)OCCCOC)CC(C(CC(C(C)C)C(=O)NCC(C)(C)C(=O)N)O)N.CC(C)C(CC1=CC(=C(C=C1)OC)OCCCOC)CC(C(CC(C(C)C)C(=O)NCC(C)(C)C(=O)N)O)N.C(=CC(=O)O)C(=O)O	Free Base	Cardiovascular Disease	Renin	Soluble in DMSO > 10 mM	Others	http://www.apexbt.com/aliskiren-hemifumarate.html	95.2119	97.2283	105.58	116.612
Benazepril HCl	B2216	86541-74-4	A03	L1021-13	460.95	C24H29ClN2O5	CCOC(=O)C(CCC1=CC=CC=C1)NC2CCC3=CC=CC=C3N(C2=O)CC(=O)O.Cl	Hydrochloride	Cardiovascular Disease	Others	Soluble in DMSO > 10 mM	Others	http://www.apexbt.com/benazepril-hcl.html	101.259	97.3991	106.992	122.619
Azilsartan Medoxomil	B2218	863031-21-4	A04	L1021-13	568.53	C30H24N4O8	CCOC1=NC2=CC=CC(=C2N1CC3=CC=C(C=C3)C4=CC=CC=C4C5=NC(=O)ON5)C(=O)OCC6=C(OC(=O)O6)C	Free Base	Cardiovascular Disease	Angiotensin Receptor	Soluble in DMSO > 10 mM	GPCR/G protein	http://www.apexbt.com/azilsartan-medoxomil.html	103.064	89.8779	107.419	104.586
Abacavir sulfate	B2220	188062-50-2	A05	L1021-13	384.41	C14H20N6O5S	C1CC1NC2=NC(=NC3=C2N=CN3C4CC(C=C4)CO)N.OS(=O)(=O)O	sulfate	Infection	Others	Soluble in DMSO	Others	http://www.apexbt.com/abacavir-sulfate.html	87.5525	84.695	83.2695	75.8632
Zidovudine	B2221	30516-87-1	A06	L1021-13	267.24	C10H13N5O4	CC1=CN(C(=O)NC1=O)C2CC(C(O2)CO)N=[N+]=[N-]	Free Base	Cardiovascular Disease	Nucleoside Antimetabolite/Analogue	Soluble in DMSO > 10 mM	DNA Damage/DNA Repair	http://www.apexbt.com/zidovudine.html	105.36	64.6718	98.2506	93.44
Adefovir Dipivoxil	B2222	142340-99-6	A07	L1021-13	501.47	C20H32N5O8P	CC(C)(C)C(=O)OCOP(=O)(COCCN1C=NC2=C1N=CN=C2N)OCOC(=O)C(C)(C)C	Free Base	Infection	CMV	Soluble in DMSO > 10 mM	Microbiology & Virology	http://www.apexbt.com/adefovir-dipivoxil.html	83.8397	88.5181	96.431	97.5151
Zalcitabine	B2223	7481-89-2	A08	L1021-13	211.22	C9H13N3O3	C1CC(OC1CO)N2C=CC(=NC2=O)N	Free Base		Reverse Transcriptase	Soluble in DMSO > 10 mM	Microbiology & Virology	http://www.apexbt.com/zalcitabine-26790.html	102.701	83.0804	93.6147	82.1589
Etravirine (TMC125)	B2224	269055-15-4	A09	L1021-13	435.28	C20H15BrN6O	CC1=CC(=CC(=C1OC2=NC(=NC(=C2Br)N)NC3=CC=C(C=C3)C#N)C)C#N	Free Base	Neurological Disease	HIV	Soluble in DMSO > 10 mM	Microbiology & Virology	http://www.apexbt.com/etravirine-tmc125.html	118.465	67.0062	81.7286	56.0005
Stavudine (d4T)	B2225	3056-17-5	A10	L1021-13	224.21	C10H12N2O4	CC1=CN(C(=O)NC1=O)C2C=CC(O2)CO	Free Base	Infection	HIV	Soluble in DMSO > 10 mM	Microbiology & Virology	http://www.apexbt.com/stavudine-d4t.html	88.3754	82.4391	101.067	97.0179
Palonosetron HCl	B2229	135729-62-3	A11	L1021-13	332.87	C19H25ClN2O	C1CC2CN(C(=O)C3=C2C(=CC=C3)C1)C4CN5CCC4CC5.Cl	Hydrochloride	Neurological Disease	5-HT Receptor	Soluble in DMSO	Neuroscience	http://www.apexbt.com/palonosetron-hcl.html	72.9952	89.8936	77.4125	84.0677
Vehicle			A12	L1021-13										100	100	100	100
Trazodone HCl	B2230	25332-39-2	B01	L1021-13	408.32	C19H22ClN5O.HCl	C1CN(CCN1CCCN2C(=O)N3C=CC=CC3=N2)C4=CC(=CC=C4)Cl.Cl	Hydrochloride	Infection	5-HT Receptor	Soluble in DMSO	Neuroscience	http://www.apexbt.com/trazodone-hcl.html	98.6882	109.698	119.628	107.613
Amitriptyline HCl	B2231	549-18-8	B02	L1021-13	313.86	C20H23N.HCl	CN(C)CCC=C1C2=CC=CC=C2CCC3=CC=CC=C31.Cl	Hydrochloride	Infection	5-HT Receptor	Soluble in DMSO > 10 mM	Neuroscience	http://www.apexbt.com/amitriptyline-hcl.html	93.2873	78.195	73.2053	104.519
Aripiprazole	B2232	129722-12-9	B03	L1021-13	448.39	C23H27Cl2N3O2	C1CC(=O)NC2=C1C=CC(=C2)OCCCCN3CCN(CC3)C4=C(C(=CC=C4)Cl)Cl	Free Base		Dopamine Receptor	Soluble in DMSO > 10 mM	Neuroscience	http://www.apexbt.com/aripiprazole-26637.html	96.7891	72.7558	105.676	107.662
Clomipramine HCl	B2234	17321-77-6	B04	L1021-13	351.31	C19H23ClN2.HCl	CN(C)CCCN1C2=CC=CC=C2CCC3=C1C=C(C=C3)Cl.Cl	Hydrochloride	Infection	5-HT Receptor	Soluble in DMSO > 10 mM	Neuroscience	http://www.apexbt.com/clomipramine-hcl.html	97.5403	68.6838	81.5248	99.9529
Clozapine	B2235	5786-21-0	B05	L1021-13	326.82	C18H19ClN4	CN1CCN(CC1)C2=C3C=CC=CC3=NC4=C(N2)C=C(C=C4)Cl	Free Base	Cardiovascular Disease	Dopamine Receptor	Soluble in DMSO > 10 mM	Neuroscience	http://www.apexbt.com/clozapine.html	94.985	74.9796	79.4339	98.6434
Desvenlafaxine	B2236	93413-62-8	B06	L1021-13	263.38	C16H25NO2	CN(C)CC(C1=CC=C(C=C1)O)C2(CCCCC2)O	Free Base	Neurological Disease	5-HT Receptor	Soluble in DMSO > 10 mM	Neuroscience	http://www.apexbt.com/desvenlafaxine.html	108.175	69.59	98.563	99.5552
Eletriptan HBr	B2237	177834-92-3	B07	L1021-13	463.43	C22H27BrN2O2S	CN1CCCC1CC2=CNC3=C2C=C(C=C3)CCS(=O)(=O)C4=CC=CC=C4.Br	HBr		5-HT Receptor	Soluble in DMSO > 10 mM	Neuroscience	http://www.apexbt.com/eletriptan-hbr.html	115.855	74.8038	106.091	94.7549
Escitalopram Oxalate	B2238	219861-08-2	B08	L1021-13	414.43	C22H23FN2O5	CN(C)CCCC1(C2=C(CO1)C=C(C=C2)C#N)C3=CC=C(C=C3)F.C(=O)(C(=O)O)O	Oxalate	Infection	SSRIs	Soluble in DMSO > 10 mM	Neuroscience	http://www.apexbt.com/escitalopram-oxalate.html	112.04	76.7331	88.9094	101.03
Lorcaserin HCl	B2239	846589-98-8	B09	L1021-13	232.15	C11H15Cl2N	CC1CNCCC2=C1C=C(C=C2)Cl.Cl	Hydrochloride	Metabolic Disease	5-HT Receptor	Soluble in DMSO > 10 mM	Neuroscience	http://www.apexbt.com/lorcaserin-hcl.html	120.862	73.8784	99.7339	92.804
Olanzapine	B2240	132539-06-1	B10	L1021-13	312.43	C17H20N4S	CC1=CC2=C(NC3=CC=CC=C3N=C2S1)N4CCN(CC4)C	Free Base	Infection	5-HT Receptor	Soluble in DMSO > 10 mM	Neuroscience	http://www.apexbt.com/olanzapine.html	107.162	72.3848	92.9575	84.9586
Almotriptan Malate	B2243	181183-52-8	B11	L1021-13	469.55	C17H25N3O2S.C4H6O5	CN(C)CCC1=CNC2=C1C=C(C=C2)CS(=O)(=O)N3CCCC3.C(C(C(=O)O)O)C(=O)O	Malate	Cardiovascular Disease	5-HT Receptor	Soluble in DMSO > 10 mM	Neuroscience	http://www.apexbt.com/almotriptan-malate.html	101	71.0317	87.5339	94.5458
Vehicle			B12	L1021-13										100	100	100	100
Atomoxetine HCl	B2244	82248-59-7	C01	L1021-13	291.82	C17H22ClNO	CC1=CC=CC=C1OC(CCNC)C2=CC=CC=C2.Cl	Hydrochloride	Neurological Disease	Norepinephrine uptake	Soluble in DMSO > 10 mM	Others	http://www.apexbt.com/atomoxetine-hcl.html	110.7	109.014	116.671	120.833
Desvenlafaxine Succinate	B2246	386750-22-7	C02	L1021-13	381.46	C16H25NO2.C4H6O4.H2O	CN(C)CC(C1=CC=C(C=C1)O)C2(CCCCC2)O.C(CC(=O)O)C(=O)O.O	Succinate	Neurological Disease	5-HT Receptor	Soluble in DMSO > 10 mM	Neuroscience	http://www.apexbt.com/desvenlafaxine-succinate.html	103.814	74.7282	96.8372	96.3973
Lamotrigine	B2249	84057-84-1	C03	L1021-13	256.09	C9H7Cl2N5	C1=CC(=C(C(=C1)Cl)Cl)C2=C(N=C(N=N2)N)N	Free Base	Cancer	Sodium Channel	Soluble in DMSO > 10 mM	Membrane Transporter/Ion Channel	http://www.apexbt.com/lamotrigine.html	102.598	71.6887	113.131	104.305
Paroxetine HCl	B2252	78246-49-8	C04	L1021-13	365.83	C19H20FNO3.HCl	C1CNCC(C1C2=CC=C(C=C2)F)COC3=CC4=C(C=C3)OCO4.Cl	Hydrochloride	Infection	AChR	Soluble in DMSO > 10 mM	Neuroscience	http://www.apexbt.com/paroxetine-hcl.html	49.531	64.2845	41.0749	46.4743
Prucalopride	B2253	179474-81-8	C05	L1021-13	367.87	C18H26ClN3O3	COCCCN1CCC(CC1)NC(=O)C2=CC(=C(C3=C2OCC3)N)Cl	Free Base		5-HT Receptor	Soluble in DMSO > 10 mM	Neuroscience	http://www.apexbt.com/prucalopride.html	104.738	71.9913	101.167	86.4921
Sertraline HCl	B2257	79559-97-0	C06	L1021-13	342.69	C17H18Cl3N	CNC1CCC(C2=CC=CC=C12)C3=CC(=C(C=C3)Cl)Cl.Cl	Hydrochloride	Inflammation	SSRIs	Soluble in DMSO > 10 mM	Neuroscience	http://www.apexbt.com/sertraline-hcl.html	97.01	66.6533	45.7542	65.5616
Zolmitriptan	B2261	139264-17-8	C07	L1021-13	287.36	C16H21N3O2	CN(C)CCC1=CNC2=C1C=C(C=C2)CC3COC(=O)N3	Free Base	Neurological Disease	5-HT Receptor	Soluble in DMSO > 10 mM	Neuroscience	http://www.apexbt.com/zolmitriptan.html	119.067	72.5588	105.992	97.4877
Agomelatine	B2262	138112-76-2	C08	L1021-13	243.3	C15H17NO2	CC(=O)NCCC1=CC=CC2=C1C=C(C=C2)OC	Free Base	Neurological Disease	5-HT Receptor	Soluble in DMSO > 10 mM	Neuroscience	http://www.apexbt.com/agomelatine.html	114.788	73.4038	98.4497	90.523
Dapoxetine HCl	B2264	129938-20-1	C09	L1021-13	341.87	C21H23NO.HCl	CN(C)C(CCOC1=CC=CC2=CC=CC=C21)C3=CC=CC=C3.Cl	Hydrochloride	Neurological Disease	5-HT Receptor	Soluble in DMSO > 10 mM	Neuroscience	http://www.apexbt.com/dapoxetine-hcl.html	116.27	74.0344	80.8456	97.6953
LDE225 (NVP-LDE225,Erismodegib)	B2266	956697-53-3	C10	L1021-13	485.5	C26H26F3N3O3	CC1CN(CC(O1)C)C2=NC=C(C=C2)NC(=O)C3=CC=CC(=C3C)C4=CC=C(C=C4)OC(F)(F)F	Free Base		Smoothened	Soluble in DMSO > 10 mM	Stem Cell	http://www.apexbt.com/lde225-nvp-lde225-erismodegib.html	64.1759	56.7762	87.044	58.8969
Amiloride HCl dihydrate	B2268	17440-83-4	C11	L1021-13	302.12	C6H8ClN7O.HCl.2H2O	C1(=C(N=C(C(=N1)Cl)N)N)C(=O)N=C(N)N.O.O.Cl	Free Base	Cardiovascular Disease	Sodium Channel	Soluble in DMSO > 10 mM	Membrane Transporter/Ion Channel	http://www.apexbt.com/amiloride-hcl-dihydrate.html	97.3527	65.9636	127.996	71.1564
Vehicle			C12	L1021-13										100	100	100	100
Phenytoin	B2271	57-41-0	D01	L1021-13	252.27	C15H12N2O2	C1=CC=C(C=C1)C2(C(=O)NC(=O)N2)C3=CC=CC=C3	Free Base	Endocrinology	Sodium Channel	Soluble in DMSO > 10 mM	Membrane Transporter/Ion Channel	http://www.apexbt.com/phenytoin.html	110.358	100.963	134.568	123.378
Phenytoin sodium	B2272	630-93-3	D02	L1021-13	274.25	C15H11N2NaO2	C1=CC=C(C=C1)C2(C(=O)NC(=N2)[O-])C3=CC=CC=C3.[Na+]	Sodium Salt	Metabolic Disease	Sodium Channel	Soluble in DMSO > 10 mM	Membrane Transporter/Ion Channel	http://www.apexbt.com/phenytoin-sodium.html	101.439	73.8552	105.44	97.8395
Proparacaine HCl	B2274	5875-6-9	D03	L1021-13	330.85	C16H26N2O3.HCl	CCCOC1=C(C=C(C=C1)C(=O)OCCN(CC)CC)N.Cl	Hydrochloride	Neurological Disease	Sodium Channel	Soluble in DMSO > 10 mM	Membrane Transporter/Ion Channel	http://www.apexbt.com/proparacaine-hcl-28630.html	105.821	68.1822	98.4469	100.004
Triamterene	B2275	396-01-0	D04	L1021-13	253.26	C12H11N7	C1=CC=C(C=C1)C2=NC3=C(N=C2N)N=C(N=C3N)N	Free Base	Inflammation	Sodium Channel	Soluble in DMSO > 10 mM	Membrane Transporter/Ion Channel	http://www.apexbt.com/triamterene.html	99.2946	61.6368	125.918	114.092
Vinpocetine	B2276	42971-09-5	D05	L1021-13	350.45	C22H26N2O2	O=C(C(N1C2=C(C3=C([H])C([H])=C([H])C([H])=C13)C([H])([H])C4([H])[H])=C([H])[C@@]5(C([H])([H])C([H])([H])[H])[C@]2([H])N4C([H])([H])C([H])([H])C5([H])[H])OC([H])([H])C([H])([H])[H]	Free Base		PDE	Soluble in DMSO	Metabolism	http://www.apexbt.com/vinpocetine.html	114.234	67.8779	108.769	98.2323
Ibutilide Fumarate	B2278	122647-32-9	D06	L1021-13	885.23	(C20H36N2O3S)2.C4H4O4	CCCCCCCN(CC)CCCC(C1=CC=C(C=C1)NS(=O)(=O)C)O.CCCCCCCN(CC)CCCC(C1=CC=C(C=C1)NS(=O)(=O)C)O.C(=CC(=O)O)C(=O)O	Fumarate	Cardiovascular Disease	Sodium Channel	Soluble in DMSO > 10 mM	Membrane Transporter/Ion Channel	http://www.apexbt.com/ibutilide-fumarate-28707.html	128.792	76.9905	111.229	99.0612
Oxcarbazepine	B2279	28721-07-5	D07	L1021-13	252.27	C15H12N2O2	C1C2=CC=CC=C2N(C3=CC=CC=C3C1=O)C(=O)N	Free Base	Neurological Disease	Sodium Channel	Soluble in DMSO > 10 mM	Membrane Transporter/Ion Channel	http://www.apexbt.com/oxcarbazepine-26980.html	127.588	79.5553	113.88	84.9455
Rufinamide	B2280	106308-44-5	D08	L1021-13	238.19	C10H8F2N4O	C1=CC(=C(C(=C1)F)CN2C=C(N=N2)C(=O)N)F	Free Base	Neurological Disease	GABA Receptor	Soluble in DMSO > 10 mM	Membrane Transporter/Ion Channel	http://www.apexbt.com/rufinamide.html	138.288	75.1195	115.626	97.9327
Propafenone HCl	B2281	34183-22-7	D09	L1021-13	377.9	C21H27NO3.HCl	CCCNCC(COC1=CC=CC=C1C(=O)CCC2=CC=CC=C2)O.Cl	Free Base	Cardiovascular Disease	Sodium Channel	Soluble in DMSO > 10 mM	Membrane Transporter/Ion Channel	http://www.apexbt.com/propafenone-hcl.html	143.393	70.6267	99.3928	108.365
Daunorubicin HCl	B2285	23541-50-6	D10	L1021-13	563.98	C27H30ClNO10	Cl[H].O=C(C([H])([H])[H])[C@@](C([H])([H])[C@]1([H])O[C@](C([H])([H])[C@]2([H])N([H])[H])([H])O[C@](C([H])([H])[H])([H])[C@@]2([H])O[H])(C([H])([H])C3=C1C(O[H])=C(C(C4=C5C([H])=C([H])C([H])=C4OC([H])([H])[H])=O)C(C5=O)=C3O[H])O[H]	Hydrochloride	Cancer	Antibiotic	Soluble in DMSO > 10 mM	Microbiology & Virology	http://www.apexbt.com/daunorubicin-hcl.html	32.4176	20.3389	26.4925	22.888
Pirfenidone	B2288	53179-13-8	D11	L1021-13	185.22	C12H11NO	CC1=CN(C(=O)C=C1)C2=CC=CC=C2	Free Base	Respiratory disease	SMAD	Soluble in DMSO > 10 mM	TGF-β / Smad Signaling	http://www.apexbt.com/pirfenidone.html	112.095	67.8405	101.947	90.1034
Vehicle			D12	L1021-13										100	100	100	100
Flumequine	B2292	42835-25-6	E01	L1021-13	261.25	C14H12FNO3	FC1=C([H])C2=C(C3=C1[H])N(C([H])=C(C(O[H])=O)C3=O)C(C([H])([H])[H])([H])C([H])([H])C2([H])[H]	Free Base	Metabolic Disease	Topoisomerase	Soluble in DMSO > 10 mM	DNA Damage/DNA Repair	http://www.apexbt.com/flumequine.html	103.121	101.693	125.623	107.725
Irinotecan HCl Trihydrate	B2293	136572-09-3	E02	L1021-13	677.18	C33H45ClN4O9		Hydrochloride	Neurological Disease	Topoisomerase	Soluble in DMSO > 10 mM	DNA Damage/DNA Repair	http://www.apexbt.com/irinotecan-hcl-trihydrate.html	82.5118	73.1799	114.342	73.2183
Topotecan HCl	B2296	119413-54-6	E03	L1021-13	457.91	C23H24ClN3O5	Cl[H].O=C1N(C([H])([H])C2=C([H])C(C(C([H])([H])N(C([H])([H])[H])C([H])([H])[H])=C3O[H])=C(C([H])=C3[H])N=C42)C4=C([H])C([C@@](C([H])([H])C([H])([H])[H])5O[H])=C1C([H])([H])OC5=O	Hydrochloride	Cancer	Topoisomerase	Soluble in DMSO > 10 mM	DNA Damage/DNA Repair	http://www.apexbt.com/topotecan-hcl.html	31.7413	31.8033	36.4835	33.9676
Tolvaptan	B2300	150683-30-0	E04	L1021-13	448.94	C26H25ClN2O3	CC1=CC=CC=C1C(=O)NC2=CC(=C(C=C2)C(=O)N3CCCC(C4=C3C=CC(=C4)Cl)O)C	Free Base	Metabolic Disease	Vasopressin Receptor	Soluble in DMSO > 10 mM	GPCR/G protein	http://www.apexbt.com/tolvaptan.html	92.0843	77.0513	106.819	94.7767
Apatinib	B2303	811803-05-1	E05	L1021-13	493.58	C25H27N5O4S	CS(=O)(=O)O.C1CCC(C1)(C#N)C2=CC=C(C=C2)NC(=O)C3=C(N=CC=C3)NCC4=CC=NC=C4	Sulfate	Cancer	VEGFR	Soluble in DMSO > 10 mM	Tyrosine Kinase/Adaptors	http://www.apexbt.com/apatinib.html	124.865	92.0023	132.798	113.126
Lisinopril dihydrate	B3290	83915-83-7	E06	L1021-13	441.52	C21H35N3O7	C1CC(N(C1)C(=O)C(CCCCN)NC(CCC2=CC=CC=C2)C(=O)O)C(=O)O.O.O	dihydrate	Metabolic Disease		Soluble in DMSO		http://www.apexbt.com/lisinopril-dihydrate.html	120.363	81.0879	105.042	108.535
Sulfadimethoxine	B3301	122-11-2	E07	L1021-13	310.33	C12H14N4O4S	COC1=NC(=NC(=C1)NS(=O)(=O)C2=CC=C(C=C2)N)OC	Free Base	Infection		Soluble in DMSO > 10 mM		http://www.apexbt.com/sulfadimethoxine.html	129.487	88.1831	120.507	101.87
Memantine hydrochloride	B3308	41100-52-1	E08	L1021-13	215.76	C12H22ClN	CC12CC3CC(C1)(CC(C3)(C2)N)C.Cl	Hydrochloride	Neurological Disease		Soluble in DMSO > 10 mM		http://www.apexbt.com/memantine-hydrochloride.html	130.746	78.6253	112.567	96.7364
Cyproheptadine hydrochloride	B3309	969-33-5	E09	L1021-13	323.86	C21H22ClN	CN1CCC(=C2C3=CC=CC=C3C=CC4=CC=CC=C42)CC1.Cl	Hydrochloride	Neurological Disease	Histamine Receptor	Soluble in DMSO > 10 mM	Neuroscience	http://www.apexbt.com/cyproheptadine-hydrochloride.html	139.093	74.7438	85.4028	105.318
D-Sorbitol	B3324	50-70-4	E10	L1021-13	182.17	C6H14O6	C(C(C(C(C(CO)O)O)O)O)O	Free Base			Soluble in DMSO > 10 mM		http://www.apexbt.com/d-sorbitol.html	117.787	69.6294	98.9682	87.4919
Bupropion hydrochloride	B3326	31677-93-7	E11	L1021-13	276.2	C13H19Cl2NO	CC(C(=O)C1=CC(=CC=C1)Cl)NC(C)(C)C.Cl	Hydrochloride	Infection		Soluble in DMSO > 10 mM		http://www.apexbt.com/bupropion-hydrochloride.html	113.806	69.5042	95.2471	90.8742
Vehicle			E12	L1021-13										100	100	100	100
Sotalol hydrochloride	B3341	959-24-0	F01	L1021-13	308.82	C12H21ClN2O3S	CC(C)NCC(C1=CC=C(C=C1)NS(=O)(=O)C)O.Cl	Hydrochloride	Neurological Disease		Soluble in DMSO > 10 mM		http://www.apexbt.com/sotalol-hydrochloride.html	109.793	112.412	133.478	109.562
Vardenafil	B3343	224785-90-4	F02	L1021-13	488.6	C23H32N6O4S	CCCC1=NC(=C2N1NC(=NC2=O)C3=C(C=CC(=C3)S(=O)(=O)N4CCN(CC4)CC)OCC)C	Free Base	Infection		Soluble in DMSO > 10 mM		http://www.apexbt.com/vardenafil.html	97.5789	85.8235	138.721	80.3716
Arecoline hydrobromide	B3370	300-08-3	F03	L1021-13	236.11	C8H14BrNO2	CN1CCC=C(C1)C(=O)OC.Br	hydrobromide	Neurological Disease		Soluble in DMSO > 10 mM		http://www.apexbt.com/arecoline-hydrobromide.html	113.959	79.5475	104.215	91.8112
Dibucaine	B3373	85-79-0	F04	L1021-13	343.46	C20H29N3O2	CCCCOC1=NC2=CC=CC=C2C(=C1)C(=O)NCCN(CC)CC	Free Base			Soluble in DMSO		http://www.apexbt.com/dibucaine.html	121.96	73.5392	109.116	87.8689
Ropivacaine hydrochloride monohydrate	B3377	132112-35-7	F05	L1021-13	328.88	C17H29ClN2O2	CCCN1CCCCC1C(=O)NC2=C(C=CC=C2C)C.O.Cl	Hydrochloride			Soluble in DMSO > 10 mM		http://www.apexbt.com/ropivacaine-hydrochloride-monohydrate-24889.html	104.713	74.1857	105.247	77.3883
Methylcobalamin	B3404	13422-55-4	F06	L1021-13	1344.38	C63H91CoN13O14P+	[CH3-].CC1=CC2=C(C=C1C)N(C=N2)C3C(C(C(O3)CO)OP(=O)([O-])OC(C)CNC(=O)CCC4(C(C5C6(C(C(C(=C(C7=NC(=CC8=NC(=C(C4=N5)C)C(C8(C)C)CCC(=O)N)C(C7(C)CC(=O)N)CCC(=O)N)C)[N-]6)CCC(=O)N)(C)CC(=O)N)C)CC(=O)N)C)O.[Co+3]	Free Base	Endocrinology	Others	Soluble in DMSO	Others	http://www.apexbt.com/methylcobalamin.html	116.682	77.8538	123.764	89.4427
Dexrazoxane	B3407	24584-09-6	F07	L1021-13	268.27	C11H16N4O4	CC(CN1CC(=O)NC(=O)C1)N2CC(=O)NC(=O)C2	Free Base	Cardiovascular Disease	Others	Soluble in DMSO	Others	http://www.apexbt.com/dexrazoxane.html	115.313	73.0428	110.545	87.0377
Amikacin	B3431	37517-28-5	F08	L1021-13	585.6	C22H43N5O13	C1C(C(C(C(C1NC(=O)C(CCN)O)OC2C(C(C(C(O2)CO)O)N)O)O)OC3C(C(C(C(O3)CN)O)O)O)N	Free Base	Infection	Antibiotic	Soluble in DMSO	Microbiology & Virology	http://www.apexbt.com/amikacin.html	120.567	74.6038	126.534	72.5354
Flavoxate hydrochloride	B3433	3717-88-2	F09	L1021-13	427.92	C24H26ClNO4	CC1=C(OC2=C(C1=O)C=CC=C2C(=O)OCCN3CCCCC3)C4=CC=CC=C4.Cl	Hydrochloride	Neurological Disease	AChR	Soluble in DMSO	Neuroscience	http://www.apexbt.com/flavoxate-hydrochloride.html	130.329	69.9981	109.1	91.3058
Procaine	B3435	59-46-1	F10	L1021-13	236.31	C13H20N2O2	CCN(CC)CCOC(=O)C1=CC=C(C=C1)N	Free Base	Neurological Disease	Others	Soluble in DMSO	Others	http://www.apexbt.com/procaine.html	126.968	72.7445	113.756	84.9538
Tiagabine hydrochloride	B3443	145821-59-6	F11	L1021-13	412.01	C20H26ClNO2S2		Free Base	Neurological Disease		Soluble in DMSO > 10 mM		http://www.apexbt.com/tiagabine-hydrochloride.html	117.908	71.2218	130.683	71.1789
Vehicle			F12	L1021-13										100	100	100	100
Dapsone	B3448	80-08-0	G01	L1021-13	248.3	C12H12N2O2S		Free Base	Immunology	Antibiotic	Soluble in DMSO	Microbiology & Virology	http://www.apexbt.com/dapsone.html	99.0347	120.923	151.499	106.786
Metaxalone	B3455	1665-48-1	G02	L1021-13	221.25	C12H15NO3		Free Base	Metabolic Disease		Soluble in DMSO		http://www.apexbt.com/metaxalone.html	104.779	89.2758	104.641	90.6138
Balsalazide	B3460	80573-04-2	G03	L1021-13	357.32	C17H15N3O6		Free Base	Inflammation		Soluble in DMSO		http://www.apexbt.com/balsalazide.html	109.87	84.8787	110.812	92.1612
Rabeprazole sodium	B3466	117976-90-6	G04	L1021-13	381.42	C18H20N3NaO3S		Sodium	Metabolic Disease	Proton Pump	Soluble in DMSO	Membrane Transporter/Ion Channel	http://www.apexbt.com/rabeprazole-sodium.html	157.83	142.038	177.629	102.686
Rabeprazole	B3467	117976-89-3	G05	L1021-13	359.44	C18H21N3O3S		Free Base	Metabolic Disease	Proton Pump	Soluble in DMSO	Membrane Transporter/Ion Channel	http://www.apexbt.com/rabeprazole.html	145.993	139.141	155.16	97.916
Etonogestrel	B3470	54048-10-1	G06	L1021-13	324.46	C22H28O2		Free Base	Endocrinology	Estrogen/progestogen Receptor	Soluble in DMSO	Endocrinology and Hormones	http://www.apexbt.com/etonogestrel.html	128.634	78.1442	118.082	108.987
Ciclesonide	B3477	126544-47-6	G07	L1021-13	540.69	C32H44O7		Free Base	Inflammation	Glucocorticoid Receptor	Soluble in DMSO	GPCR/G protein	http://www.apexbt.com/ciclesonide.html	33.616	67.24	114.513	103.31
Misoprostol	B3484	59122-46-2	G08	L1021-13	382.53	C22H38O5		Free Base		Prostaglandin Receptor	Soluble in DMSO > 10 mM	GPCR/G protein	http://www.apexbt.com/misoprostol.html	114.923	76.8468	106.164	100.297
Oxandrolone	B3486	53-39-4	G09	L1021-13	306.44	C19H30O3		Free Base	Metabolic Disease		Soluble in DMSO		http://www.apexbt.com/oxandrolone.html	116.33	72.2434	105.039	92.5579
Eslicarbazepine acetate	B3487	236395-14-5	G10	L1021-13	296.32	C17H16N2O3		acetate	Neurological Disease		Soluble in DMSO		http://www.apexbt.com/eslicarbazepine-acetate.html	118.623	73.3031	101.802	82.8273
Tiagabine	B3488	115103-54-3	G11	L1021-13	375.55	C20H25NO2S2		Free Base	Neurological Disease		Soluble in DMSO		http://www.apexbt.com/tiagabine.html	105.485	69.5155	88.0907	79.6162
Vehicle			G12	L1021-13										100	100	100	100
Carmustine	B3489	154-93-8	H01	L1021-13	214.05	C5H9Cl2N3O2		Free Base	Cancer	DNA Alkylating	Soluble in DMSO	DNA Damage/DNA Repair	http://www.apexbt.com/carmustine.html	81.5529	135.169	121.385	90.764
Eptifibatide	B3490	188627-80-7	H02	L1021-13	831.96	C35H49N11O9S2	O=C([C@@](C([H])([H])C1=C([H])N([H])C2=C([H])C([H])=C([H])C([H])=C12)([H])N([H])C([C@@](C([H])([H])C(O[H])=O)([H])N([H])C(C([H])([H])N([H])C3=O)=O)=O)N4[C@@](C(N([H])[C@@](C(N([H])[H])=O)([H])C([H])([H])SSC([H])([H])C([H])([H])C(N([H])[C@@]3([H])C([H])([H	Free Base	Cardiovascular Disease		Soluble to 5 mg/ml in sterile water		http://www.apexbt.com/eptifibatide.html	104.949	117.136	106.194	106.787
Bedaquiline fumarate	B3491	845533-86-0	H03	L1021-13	671.58	C36H35BrN2O6		fumarate	Infection	Antibiotic	Soluble in DMSO	Microbiology & Virology	http://www.apexbt.com/bedaquiline-fumarate.html	110.739	106.586	80.1631	97.6357
Bedaquiline	B3492	843663-66-1	H04	L1021-13	525.5	C31H29BrN2O		Free Base	Infection	Antibiotic	Soluble in DMSO	Microbiology & Virology	http://www.apexbt.com/bedaquiline.html	112.716	106.089	108.542	91.8009
Diclofenac	B3505	15307-86-5	H05	L1021-13	296.15	C14H11Cl2NO2		Free Base	Inflammation	COX	Soluble in DMSO	Neuroscience	http://www.apexbt.com/diclofenac.html	109.124	106.995	114.896	100.168
Alcaftadine	B3518	147084-10-4	H06	L1021-13	307.39	C19H21N3O		Free Base	Inflammation	Histamine Receptor	Soluble in DMSO	Neuroscience	http://www.apexbt.com/alcaftadine.html	113.123	100.654	120.571	101.959
Chlorhexidine digluconate	B3525	18472-51-0	H07	L1021-13	897.76	C34H54Cl2N10O14		Free Base	Infection	Antibiotic	Soluble in DMSO	Microbiology & Virology	http://www.apexbt.com/chlorhexidine-digluconate.html	102.034	95.9213	115.285	86.6224
Nitisinone	B3527	104206-65-7	H08	L1021-13	329.23	C14H10F3NO5		Free Base			Soluble in DMSO		http://www.apexbt.com/nitisinone.html	112.925	101.239	115.273	99.1498
Acetaminophen	B3532	103-90-2	H09	L1021-13	151.16	C8H9NO2		Free Base		COX	Soluble in DMSO > 10 mM	Neuroscience	http://www.apexbt.com/acetaminophen.html	118.446	97.5841	105.357	95.311
Iohexol	B3538	66108-95-0	H10	L1021-13	821.14	C19H26I3N3O9		Free Base			Soluble in DMSO		http://www.apexbt.com/iohexol.html	121.545	98.786	107.127	95.6988
Ceftazidime	B3539	72558-82-8	H11	L1021-13	546.58	C22H22N6O7S2		Free Base	Infection	Antibiotic	Soluble in DMSO	Microbiology & Virology	http://www.apexbt.com/ceftazidime.html	109.228	98.7126	121.893	94.4272
Vehicle			H12	L1021-13										100	100	100	100
Trandolapril	B3540	87679-37-6	A01	L1021-14	430.54	C24H34N2O5	O=C([C@@H](N[C@H](C(OCC)=O)CCC1=CC=CC=C1)C)N2[C@H](C(O)=O)C[C@@]3([H])CCCC[C@@]32[H]	Free Base	Cardiovascular Disease	ACE	Soluble in DMSO	Proteases/Proteasome	http://www.apexbt.com/trandolapril.html	84.7581	136.985	115.03	94.4312
GS-9973	B3553	1229208-44-9	A02	L1021-14	411.46	C23H21N7O		Free Base		Spleen Tyrosine Kinase (Syk)	Soluble in DMSO > 10 mM	Tyrosine Kinase/Adaptors	http://www.apexbt.com/gs-39992.html	41.778	35.1345	39.7974	35.5569
Griseofulvin	B3680	126-07-8	A03	L1021-14	352.77	C17H17ClO6		Free Base	Infection	Microtubule/Tubulin	Soluble in DMSO > 10 mM	Cell Cycle/Checkpoint	http://www.apexbt.com/griseofulvin.html	115.834	108.124	101.331	66.875
Cyromazine	B3681	66215-27-8	A04	L1021-14	166.18	C6H10N6		Free base		Others	Soluble in DMSO > 10 mM	Others	http://www.apexbt.com/cyromazine.html	112.868	101.351	97.7549	105.355
Chlorambucil	B3716	305-03-3	A05	L1021-14	304.21	C14H19Cl2NO2		Free Base	Cancer	Others	Soluble in DMSO > 10 mM	Others	http://www.apexbt.com/chlorambucil.html	114.981	99.0303	101.939	105.417
Thio-TEPA	B3742	52-24-4	A06	L1021-14	189.22	C6H12N3PS		Free Base	Cancer	DNA Alkylating	Soluble in DMSO	DNA Damage/DNA Repair	http://www.apexbt.com/thio-tepa.html	101.333	95.9669	125.791	100.052
Losmapimod	B4620	585543-15-3	A07	L1021-14	383.46	C22H26FN3O2		Free Base		p38	Soluble in DMSO > 10 mM	MAPK Signaling	http://www.apexbt.com/losmapimod.html	122.464	74.3858	58.0641	107.269
Pantoprazole	B4720	102625-70-7	A08	L1021-14	383.37	C16H15F2N3O4S		Free Base	Digestive system disease	Proton Pump	Soluble in DMSO	Membrane Transporter/Ion Channel	http://www.apexbt.com/pantoprazole.html	101.391	102.84	95.0139	120.2
Oxybenzone	B4737	131-57-7	A09	L1021-14	228.24	C14H12O3		Free Base		Others	Soluble in DMSO	Others	http://www.apexbt.com/oxybenzone.html	117.734	90.1494	98.5328	110.272
Promethazine HCl	B4784	58-33-3	A10	L1021-14	320.88	C17H21ClN2S		Hydrochloride	Neurological Disease		Soluble in DMSO > 10 mM		http://www.apexbt.com/promethazine-hcl.html	111.24	123.284	82.0084	100.54
Labetalol HCl	B4795	32780-64-6	A11	L1021-14	364.87	C19H25ClN2O3	CC(CCC1=CC=CC=C1)NCC(C2=CC(=C(C=C2)O)C(=O)N)O.Cl	Hydrochloride	Cardiovascular Disease	Adrenergic Receptor	Soluble in DMSO > 10 mM	GPCR/G protein	http://www.apexbt.com/labetalol-hcl.html	118.529	94.6342	80.4245	113.808
Vehicle			A12	L1021-14										100	100	100	100
Meclofenamate Sodium	B4796	6385-02-0	B01	L1021-14	318.13	C14H11Cl2NO2.Na	CC1=C(C(=C(C=C1)Cl)NC2=CC=CC=C2C(=O)[O-])Cl.[Na+]	Sodium	Inflammation	COX	Soluble in DMSO > 10 mM	Neuroscience	http://www.apexbt.com/meclofenamate-sodium.html	106.142	135.041	107.983	118.42
Procainamide HCl	B4798	614-39-1	B02	L1021-14	271.79	C13H22ClN3O	CCN(CC)CCNC(=O)C1=CC=C(C=C1)N.Cl	Free Base	Cardiovascular Disease	Sodium Channel	Soluble in DMSO > 10 mM	Membrane Transporter/Ion Channel	http://www.apexbt.com/procainamide-hcl.html	97.1071	84.2766	95.8073	91.3276
Brivaracetam	B4806	357336-20-0	B03	L1021-14	212.29	C11H20N2O2	CCCC1CC(=O)N(C1)C(CC)C(=O)N	Free Base	Neurological Disease	Sodium Channel	Soluble in DMSO	Membrane Transporter/Ion Channel	http://www.apexbt.com/brivaracetam.html	106.005	85.5982	101.362	92.6031
LCZ696	B4815	936623-90-4	B04	L1021-14	956.99	C48H54N6Na3O8.2.5H2O	CCCCC(N([C@@](C([O-])=O)([H])C(C)C)CC1=CC=C(C2=CC=CC=C2C3=N[N-]N=N3)C=C1)=O.CCOC([C@](C[C@@](/N=C([O-])/CCC([O-])=O)([H])CC4=CC=C(C5=CC=CC=C5)C=C4)([H])C)=O.[3Na+].[2.5H2O]	Free Base		Angiotensin Receptor	Soluble in DMSO > 10 mM	GPCR/G protein	http://www.apexbt.com/lcz696.html	106.392	78.9169	99.6851	93.422
Efinaconazole	B4834	164650-44-6	B05	L1021-14	348.39	C18H22F2N4O	CC(C(CN1C=NC=N1)(C2=C(C=C(C=C2)F)F)O)N3CCC(=C)CC3	Free Base	Infection	Antifungal	Soluble in DMSO	Microbiology & Virology	http://www.apexbt.com/efinaconazole.html	103.562	97.8392	108.163	94.1601
Ospemifene	B4871	128607-22-7	B06	L1021-14	378.89	C24H23ClO2	C1=CC=C(C=C1)C(=C(C2=CC=CC=C2)C3=CC=C(C=C3)OCCO)CCCl	Free Base		Estrogen/progestogen Receptor	Soluble in DMSO > 10 mM	Endocrinology and Hormones	http://www.apexbt.com/ospemifene.html	107.033	77.7176	113.209	93.5903
Mupirocin	B4872	12650-69-0	B07	L1021-14	500.62	C26H44O9	CC(C1C(O1)CC2COC(C(C2O)O)CC(=CC(=O)OCCCCCCCCC(=O)O)C)C(C)O	Free Base	Infection	DNA Synthesis	Soluble in DMSO > 10 mM	DNA Damage/DNA Repair	http://www.apexbt.com/mupirocin.html	107.245	75.9055	106.347	92.6926
Hydroxychloroquine Sulfate	B4874	747-36-4	B08	L1021-14	433.95	C18H28ClN3O5S	CCN(CCCC(C)NC1=C2C=CC(=CC2=NC=C1)Cl)CCO.OS(=O)(=O)O	Sulfate	Inflammation	Others	Soluble in DMSO	Others	http://www.apexbt.com/hydroxychloroquine-sulfate.html	90.8061	70.1543	74.5789	86.5241
Lomitapide	B4885	182431-12-5	B09	L1021-14	692.71	C39H37F6N3O2	C1CN(CCC1NC(=O)C2=CC=CC=C2C3=CC=C(C=C3)C(F)(F)F)CCCCC4(C5=CC=CC=C5C6=CC=CC=C64)C(=O)NCC(F)(F)F	Free Base	Cardiovascular Disease	Others	Soluble in DMSO > 10 mM	Others	http://www.apexbt.com/lomitapide.html	28.2153	30.3928	26.1956	26.224
Obeticholic Acid	B4888	459789-99-2	B10	L1021-14	420.63	C26H44O4	CCC1C2CC(CCC2(C3CCC4(C(C3C1O)CCC4C(C)CCC(=O)O)C)C)O	Free Base		FXR	Soluble in DMSO > 10 mM	Others	http://www.apexbt.com/obeticholic-acid.html	63.9872	70.9202	96.4517	90.852
Sulfisoxazole Acetyl	B4954	80-74-0	B11	L1021-14	309.34	C13H15N3O4S	O=S(C1=CC=C(N([H])[H])C=C1)(N(C(C)=O)C2=C(C)C(C)=NO2)=O	Free Base	Infection		Soluble in DMSO		http://www.apexbt.com/sulfisoxazole-acetyl.html	99.4913	73.0114	87.5517	87.7237
Vehicle			B12	L1021-14										100	100	100	100
Caspofungin	B4972	162808-62-0	C01	L1021-14	1092.33	C53H89N9O15	O=C([C@@H]1C[C@@H](O)CN1C([C@@H](NC(C2CC(CCCCCCCCC(C)CC(CC)C)=O)=O)[C@@H](C)O)=O)N[C@@H]([C@H](O)[C@@H](O)C3=CC=C(O)C=C3)C(N[C@@H]([C@H](O)CCN)C(N4CC[C@H](O)[C@H]4C(N[C@@H](NCCN)[C@H](O)C2)=O)=O)=O	Free Base	Infection		Soluble in DMSO		http://www.apexbt.com/caspofungin.html	114.458	138.858	124.688	122.605
Cefpodoxime Proxetil	B4973	87239-81-4	C02	L1021-14	557.6	C21H27N5O9S2	CC(C)OC(OC(C)OC(C1=C(COC)CS[C@]([H])([C@@H]2NC(/C(C3=CSC(N)=N3)=N\OC)=O)N1C2=O)=O)=O	Free Base	Infection		Soluble in DMSO		http://www.apexbt.com/cefpodoxime-proxetil.html	106.374	94.0446	129.283	98.4116
Cefprozil	B4974	92665-29-7	C03	L1021-14	389.43	C18H19N3O5S	OC1=CC=C([C@@H](N)C(N[C@@H]2C(N3[C@@]2([H])SCC(/C=C/C)=C3C(O)=O)=O)=O)C=C1	Free Base	Infection		Soluble in DMSO		http://www.apexbt.com/cefprozil.html	109.766	89.1287	99.6814	93.8378
Cetrorelix	B4975	120287-85-6	C04	L1021-14	1431.04	C70H92ClN17O14		Free Base	Endocrinology		Soluble in DMSO		http://www.apexbt.com/cetrorelix.html	118.645	77.1906	117.028	85.4203
Desogestrel	B4976	54024-22-5	C05	L1021-14	310.47	C22H30O	[H][C@@]12C(CC[C@]([C@@](CC[C@]3(C#C)O)([H])[C@]3(CC)C4)([H])[C@]2([H])C4=C)=CCCC1	Free Base	Endocrinology		Soluble in DMSO		http://www.apexbt.com/desogestrel.html	114.98	74.2819	114.657	92.6175
glatiramer acetate	B4978	147245-92-9	C06	L1021-14	623.65	C25H45N5O13	OC([C@@H](N)CC1=CC=C(O)C=C1)=O.CC(O)=O.OC([C@@H](N)C)=O.OC(CC[C@H](N)C(O)=O)=O.OC([C@@H](N)CCCCN)=O	acetate	Immunology		Soluble in DMSO		http://www.apexbt.com/glatiramer-acetate.html	109.65	71.8526	84.8213	97.45
Octreotide acetate	B4979	83150-76-9	C07	L1021-14	1079.29	C51H70N10O12S2	CC(C1C(=O)NC(CSSCC(C(=O)NC(C(=O)NC(C(=O)NC(C(=O)N1)CCCCN)CC2=CNC3=CC=CC=C32)CC4=CC=CC=C4)NC(=O)C(CC5=CC=CC=C5)N)C(=O)NC(CO)C(C)O)O.CC(=O)O	acetate	Cancer	Somatostatin Receptor	Soluble to 1.20 mg/ml in sterile water	GPCR/G protein	http://www.apexbt.com/octreotide-acetate.html	111.084	71.9982	106.106	92.313
Pentamidine isethionate	B4980	140-64-7	C08	L1021-14	592.68	C19H24N4O2.2C2H6O4S	NC(C1=CC=C(OCCCCCOC2=CC=C(C(N)=N)C=C2)C=C1)=N.OCCS(O)(=O)=O.OCCS(O)(=O)=O	isethionate	Vermifuge	Antibiotic	Soluble to 100 mM in water	Microbiology & Virology	http://www.apexbt.com/pentamidine-isethionate.html	69.8105	74.0962	124.536	74.9502
Sumatriptan	B4981	103628-46-2	C09	L1021-14	295.4	C14H21N3O2S	CNS(CC1=CC(C(CCN(C)C)=CN2)=C2C=C1)(=O)=O	Free Base	Neurological Disease	5-HT Receptor	Soluble in DMSO	Neuroscience	http://www.apexbt.com/sumatriptan.html	111.627	68.3289	108.771	87.0173
Topotecan	B4982	123948-87-8	C10	L1021-14	421.45	C23H23N3O5	CC[C@]1(O)C(C=C2C3=NC4=CC=C(O)C(CN(C)C)=C4C=C3CN2C5=O)=C5COC1=O	Free Base	Cancer	Topoisomerase	Soluble in DMSO	DNA Damage/DNA Repair	http://www.apexbt.com/topotecan.html	32.172	33.055	35.2444	29.0309
Pentobarbital sodium salt	B5646	57-33-0	C11	L1021-14	248.25	C11H17N2NaO3	O=C([C@](CC)1[C@@H](C)CCC)NC([O-])=NC1=O.[Na+]	sodium salt		GABA Receptor	Soluble to 100 mM in sterile water	Membrane Transporter/Ion Channel	http://www.apexbt.com/pentobarbital-sodium-salt.html	98.7735	65.2062	97.4624	71.1136
Vehicle			C12	L1021-14										100	100	100	100
Radotinib(IY-5511)	B5846	926037-48-1	D01	L1021-14	530.5	C27H21F3N8O	CC1=C(NC2=NC=CC(C3=CN=CC=N3)=N2)C=C(/C(O)=N/C4=CC(N(C=N5)C=C5C)=CC(C(F)(F)F)=C4)C=C1	Free Base		Bcl-2 Family	Soluble in DMSO	Apoptosis	http://www.apexbt.com/radotinib-iy-5511.html	101.857	77.7099	55.7895	82.6779
Pexidartinib (PLX3397)	B5854	1029044-16-3	D02	L1021-14	417.81	C20H15ClF3N5	ClC(C=N1)=CC2=C1NC=C2CC3=CN=C(NCC4=CN=C(C(F)(F)F)C=C4)C=C3	Free Base		CSF-1R	Soluble in DMSO	Tyrosine Kinase/Adaptors	http://www.apexbt.com/pexidartinib-plx3397.html	102.709	83.7886	102.086	88.9073
Entrectinib	B5859	1108743-60-7	D03	L1021-14	560.64	C31H34F2N6O2	CN1CCN(C2=CC(NC3CCOCC3)=C(C(/N=C4C5=C(NN/4)C=CC(CC6=CC(F)=CC(F)=C6)=C5)=O)C=C2)CC1	Free Base		ALK	Soluble in DMSO	Tyrosine Kinase/Adaptors	http://www.apexbt.com/entrectinib.html	33.294	35.2697	37.0508	26.8599
Molidustat (BAY85-3934)	B5861	1154028-82-6	D04	L1021-14	314.3	C13H14N8O2	O=C1C(N2C=CN=N2)=CNN1C3=NC=NC(N4CCOCC4)=C3	Free Base		HIF	Soluble in DMSO	Chromatin/Epigenetics	http://www.apexbt.com/molidustat-bay85-3934.html	169.708	136.584	255.668	105.952
Chlorotrianisene	B5912	569-57-3	D05	L1021-14	380.86	C23H21ClO3	COC1=CC=C(/C(C2=CC=C(OC)C=C2)=C(Cl)/C3=CC=C(OC)C=C3)C=C1	Free Base		Estrogen/progestogen Receptor	Soluble in DMSO	Endocrinology and Hormones	http://www.apexbt.com/chlorotrianisene.html	100.402	90.2877	123.689	90.2587
Carteolol HCl	B5944	51781-21-6	D06	L1021-14	328.83	C16H25ClN2O3	CC(C)(NCC(O)COC1=CC=CC2=C1CCC(O)=N2)C.Cl	Hydrochloride	Neurological Disease	Adrenergic Receptor	Soluble in DMSO	GPCR/G protein	http://www.apexbt.com/carteolol-hcl.html	139.776	86.5351	116.596	105.679
Tamoxifen	B5965	10540-29-1	D07	L1021-14	371.51	C26H29NO	CC/C(C1=CC=CC=C1)=C(C2=CC=C(OCCN(C)C)C=C2)\C3=CC=CC=C3	Free Base	Cancer		Soluble in DMSO	TGF-β / Smad Signaling	http://www.apexbt.com/tamoxifen.html	127.969	80.4438	124.954	102.134
Naproxen Sodium	B5984	26159-34-2	D08	L1021-14	252.24	C14H13NaO3	C[C@@](C([O-])=O)([H])C1=CC2=CC=C(OC)C=C2C=C1.[Na+]	Sodium	Inflammation	COX	Soluble in DMSO	Neuroscience	http://www.apexbt.com/naproxen-sodium.html	110.774	69.8366	101.429	84.0127
Diosmetin	B5990	520-34-3	D09	L1021-14	300.26	C16H12O6	COC1=C(O)C=C(C2=CC(C3=C(O)C=C(O)C=C3O2)=O)C=C1	Free Base	Metabolic Disease	CYP3A/CYP45	Soluble in DMSO	Metabolism	http://www.apexbt.com/diosmetin.html	212.378	113.031	385.957	120.321
Cyclobenzaprine HCl	B5994	6202-23-9	D10	L1021-14	311.85	C20H22ClN	CN(CC/C=C1C2=CC=CC=C2C=CC3=CC=CC=C3\1)C.Cl	Hydrochloride	Metabolic Disease	5-HT Receptor	Soluble in DMSO	GPCR/G protein	http://www.apexbt.com/cyclobenzaprine-hcl.html	114.341	72.5723	77.3224	87.7968
Motolimod (VTX-2337)	B5996	926927-61-9	D11	L1021-14	458.6	C28H34N4O2	CCCN(C(C(CC1=N)=CC2=C(N1)C=C(C3=CC=C(C(N4CCCC4)=O)C=C3)C=C2)=O)CCC	Free Base			Soluble in DMSO		http://www.apexbt.com/motolimod-vtx-2337.html	99.4911	72.5174	120.064	38.1305
Vehicle			D12	L1021-14										100	100	100	100
INCB-024360	B6036	1204669-58-8	E01	L1021-14	438.23	C11H13BrFN7O4S	BrC1=C(F)C=CC(N/C(N=O)=C(NON2)/C2=N/CCNS(N)(=O)=O)=C1	Free Base		IDO	Soluble in DMSO	Metabolism	http://www.apexbt.com/incb-024360.html	126.769	126.274	125.36	105.398
Dantrolene, sodium salt	B6329	14663-23-1	E02	L1021-14	336.23	C14H9N4NaO5	O=C1N=C(N(C1)/N=C/C2=CC=C(C(C=C3)=CC=C3[N+]([O-])=O)O2)[O-].[Na+]	sodium salt		Calcium Channel	Soluble in DMSO > 10 mM	Membrane Transporter/Ion Channel	http://www.apexbt.com/dantrolene-sodium-salt.html	114.245	83.6156	106.83	95.2359
Mepyramine maleate	B6396	59-33-6	E03	L1021-14	401.46	C17H23N3O.C4H4O4	CN(C)CCN(C1=NC=CC=C1)CC(C=C2)=CC=C2OC.OC(/C=C\C(O)=O)=O	maleate	Neurological Disease	Histamine Receptor	Soluble to 10 mM in sterile water	Neuroscience	http://www.apexbt.com/mepyramine-maleate.html	112.965	87.9026	120.102	90.5438
Diazoxide	B6526	364-98-7	E04	L1021-14	230.67	C8H7ClN2O2S	ClC1=CC=C2NC(C)=NS(=O)(C2=C1)=O	Free Base		AMPAR	Soluble in DMSO > 10 mM	Membrane Transporter/Ion Channel	http://www.apexbt.com/diazoxide.html	120.564	79.276	106.744	91.9817
Tacrine hydrochloride	B6527	1684-40-8	E05	L1021-14	234.73	C13H14N2.HCl	NC1=C2CCCCC2=NC3=CC=CC=C13.Cl	Hydrochloride	Neurological Disease	Cholinesterases	Soluble to 100 mM in sterile water	Others	http://www.apexbt.com/tacrine-hydrochloride.html	108.544	58.341	100.462	76.0735
Citalopram hydrobromide	B6736	59729-32-7	E06	L1021-14	405.31	C20H21FN2O.HBr	FC1=CC=C(C=C1)[C@@]2(CCCN(C)C)OCC3=CC(C#N)=CC=C23.Br	Hydrobromide	Neurological Disease	5-HT Receptor	Soluble to 50 mM in ethanol and to 10 mM in sterile water	Neuroscience	http://www.apexbt.com/citalopram-hydrobromide.html	134.426	86.7027	112.598	102.29
Estropipate	B7438	7280-37-7	E07	L1021-14	436.56	C18H22O5S.C4H10N2	O=C1[C@@]2(C)[C@H](CC1)[C@H](CCC3=CC(OS(O)(=O)=O)=CC=C43)[C@H]4CC2.N5CCNCC5	Free Base	Endocrinology	Estrogen/progestogen Receptor	Soluble in DMSO > 10 mM	Endocrinology and Hormones	http://www.apexbt.com/estropipate.html	126.05	79.7819	129.371	94.0876
Puromycin dihydrochloride	B7587	58-58-2	E08	L1021-14	544.43	C22H29N7O5.2HCl	O[C@H]1[C@H]([C@@H](CO)O[C@H]1N2C3=NC=NC(N(C)C)=C3N=C2)NC([C@H](CC(C=C4)=CC=C4OC)N)=O.Cl.Cl	Salt		DNA Synthesis	Soluble in DMSO > 10 mM	DNA Damage/DNA Repair	http://www.apexbt.com/puromycin-dihydrochloride.html	35.2679	20.8197	29.6561	23.7546
Quinidine	B7590	56-54-2	E09	L1021-14	324.42	C20H24N2O2	O[C@H](C(C1=C2)=CC=NC1=CC=C2OC)[C@@H]3[N@@]4C[C@@H](C=C)[C@@H](CC4)C3	Free Base	Cardiovascular Disease	Other Channel Modulators	Soluble in DMSO > 10 mM	Membrane Transporter/Ion Channel	http://www.apexbt.com/quinidine.html	119.013	76.9651	114.852	83.0371
Digoxin	B7684	20830-75-5	E10	L1021-14	780.94	C41H64O14		Free Base	Cardiovascular Disease	ATPase	Soluble in DMSO > 10 mM	Membrane Transporter/Ion Channel	http://www.apexbt.com/digoxin.html	31.4642	26.3913	29.9839	25.2993
Pimavanserin	B8019	706779-91-1	E11	L1021-14	427.55	C25H34FN3O2	FC1=CC=C(C=C1)CN(C(NCC(C=C2)=CC=C2OCC(C)C)=O)C3CCN(C)CC3	Free Base	Neurological Disease	5-HT Receptor	Soluble in DMSO	GPCR/G protein	http://www.apexbt.com/pimavanserin.html	58.6251	77.9683	52.1562	41.5633
Vehicle			E12	L1021-14										100	100	100	100
GS-7340	B8021	379270-37-8	F01	L1021-14	476.47	C21H29N6O5P	O=[P@@](N[C@H](C(OC(C)C)=O)C)(CO[C@H](C)CN1C2=NC=NC(N)=C2N=C1)OC3=CC=CC=C3	Free Base		HIV	Soluble in DMSO	Microbiology & Virology	http://www.apexbt.com/gs-7340.html	121.379	124.748	147.447	93.8468
Geniposidic acid	N1272	27741-01-1	F02	L1021-14	374.34	C16H22O10	C1C=C(C2C1C(=COC2OC3C(C(C(C(O3)CO)O)O)O)C(=O)O)CO	Free Base	Cancer		Soluble in DMSO > 10 mM	Nature Products	http://www.apexbt.com/geniposidic-acid-14213.html	116.629	89.3348	115.694	88.4559
5-Methoxypsoralen	N1304	484-20-8	F03	L1021-14	216.19	C12H8O4	COC1=C2C=CC(=O)OC2=CC3=C1C=CO3	Free Base	Cancer		Soluble in DMSO > 10 mM	Nature Products	http://www.apexbt.com/5-methoxypsoralen-14225.html	131.168	77.2835	112.012	87.6413
8-Methoxypsoralen	N1305	298-81-7	F04	L1021-14	216.19	C12H8O4	COC1=C2C(=CC3=C1OC=C3)C=CC(=O)O2	Free Base	Inflammation		Soluble in DMSO > 10 mM	Nature Products	http://www.apexbt.com/8-methoxypsoralen-14226.html	123.976	78.7041	106.145	83.492
Geniposide	N1360	24512-63-8	F05	L1021-14	388.37	C17H24O10	COC(=O)C1=COC(C2C1CC=C2CO)OC3C(C(C(C(O3)CO)O)O)O	Free Base			Soluble in DMSO > 10 mM	Nature Products	http://www.apexbt.com/geniposide-14258.html	118.838	72.3988	112.335	78.3641
Catharanthine	N1382	2468-21-5	F06	L1021-14	336.42	C21H24N2O2	O=C([C@@]1(C(N([H])C2=C([H])C([H])=C([H])C([H])=C32)=C3C([H])([H])C4([H])[H])[C@](C(C([H])([H])C([H])([H])[H])=C5[H])([H])N4C([H])([H])[C@@]5([H])C1([H])[H])OC([H])([H])[H]	Free Base	Inflammation		Soluble in DMSO > 10 mM	Nature Products	http://www.apexbt.com/catharanthine-14265.html	121.378	82.9464	102.988	79.3804
Brucine	N1490	357-57-3	F07	L1021-14	394.19	C23H26N2O4	COC1=C(C=C2C(=C1)C34CCN5C3CC6C7C4N2C(=O)CC7OCC=C6C5)OC	Free Base	Cancer		Soluble in DMSO	Nature Products	http://www.apexbt.com/brucine-14297.html	147.569	83.5978	141.034	101.81
Nicotinamide	N1651	98-92-0	F08	L1021-14	122.13	C6H6N2O	C1=CC(=CN=C1)C(=O)N	Free Base	Neurological Disease		Soluble in DMSO > 10 mM	Nature Products	http://www.apexbt.com/nicotinamide-14369.html	110.677	69.9931	110.561	69.7725
Deoxycholic acid	N1669	83-44-3	F09	L1021-14	392.57	C24H40O4	CC(CCC(=O)O)C1CCC2C1(C(CC3C2CCC4C3(CCC(C4)O)C)O)C	Free Base	Inflammation		Soluble in DMSO	Nature Products	http://www.apexbt.com/deoxycholic-acid-14432.html	115.291	77.3332	108.193	81.4979
Piperine	N1674	94-62-2	F10	L1021-14	285.34	C17H19NO3	C1CCN(CC1)C(=O)C=CC=CC2=CC3=C(C=C2)OCO3	Free Base	Metabolic Disease		Soluble in DMSO > 10 mM	Nature Products	http://www.apexbt.com/piperine-14384.html	168.681	164.858	170.461	105.357
Cholic acid	N1680	81-25-4	F11	L1021-14	408.58	C24H40O5	CC(CCC(=O)O)C1CCC2C1(C(CC3C2C(CC4C3(CCC(C4)O)C)O)O)C	Free Base			Soluble in DMSO	Nature Products	http://www.apexbt.com/cholic-acid-14388.html	118.548	78.5744	125.392	70.2144
Vehicle			F12	L1021-14										100	100	100	100
Betaine hydrochloride	N1700	590-46-5	G01	L1021-14	153.61	C5H11NO2 HCl	C[N+](C)(C)CC(=O)O.[Cl-]	Hydrochloride			Soluble in DMSO	Nature Products	http://www.apexbt.com/betaine-hydrochloride-14401.html	113.101	132.467	98.9435	104.828
Coumarin	N1707	91-64-5	G02	L1021-14	146.14	C9H6O2	C1=CC=C2C(=C1)C=CC(=O)O2	Free Base	Metabolic Disease		Soluble in DMSO > 10 mM	Nature Products	http://www.apexbt.com/coumarin-14405.html	107.692	93.993	107.99	88.6875
Betaine	N1709	107-43-7	G03	L1021-14	117.15	C5H11NO2	C[N+](C)(C)CC(=O)[O-]	Free Base			Soluble in DMSO	Nature Products	http://www.apexbt.com/betaine-14407.html	115.815	90.1684	91.5669	87.9359
Silymarin	N1711	22888-70-6	G04	L1021-14	482.44	C25H22O10	COC1=C(C=CC(=C1)C2C(OC3=C(O2)C=C(C=C3)C4C(C(=O)C5=C(C=C(C=C5O4)O)O)O)CO)O	Free Base			Soluble in DMSO > 10 mM	Nature Products	http://www.apexbt.com/silymarin-14409.html	113.469	82.8748	105.832	82.6638
Arbutin	N1714	497-76-7	G05	L1021-14	272.25	C12H16O7	C1=CC(=CC=C1O)OC2C(C(C(C(O2)CO)O)O)O	Free Base			Soluble in DMSO > 10 mM	Nature Products	http://www.apexbt.com/arbutin-14412.html	113.837	81.6432	103.713	81.0124
Xylitol	N1725	87-99-0	G06	L1021-14	152.15	C5H12O5	C(C(C(C(CO)O)O)O)O	Free Base			Soluble in DMSO	Nature Products	http://www.apexbt.com/xylitol-14420.html	113.585	81.0033	108.534	81.9524
Caffeic acid	N1735	331-39-5	G07	L1021-14	180.15	C9H8O4	C1=CC(=C(C=C1C=CC(=O)O)O)O	Free Base			Soluble in 100% ethanol, DMSO or DMF	Nature Products	http://www.apexbt.com/caffeic-acid-14425.html	106.237	78.4717	102.45	79.9592
Cytisine	N1738	485-35-8	G08	L1021-14	190.24	C11H14N2O	O=C1N(C2=C([H])C([H])=C1[H])C([H])([H])[C@@]3([H])C([H])([H])[C@]2([H])C([H])([H])N([H])C3([H])[H]	Free Base	Neurological Disease		Soluble in DMSO > 10 mM	Nature Products	http://www.apexbt.com/cytisine-14428.html	106.955	75.9275	101.751	77.941
Artemether	N1742	71963-77-4	G09	L1021-14	298.38	C16H26O5	[H][C@@]1(C([H])([H])C2([H])[H])[C@]3([C@@]([C@@]4([H])C([H])([H])[H])([H])C([H])([H])C([H])([H])[C@@]1([H])C([H])([H])[H])OOC2(C([H])([H])[H])O[C@@]3([H])O[C@]4([H])OC([H])([H])[H]	Free Base	Cancer		Soluble in DMSO	Nature Products	http://www.apexbt.com/artemether-14429.html	94.761	71.6047	102.148	73.8924
Chlorogenic acid	N1769	327-97-9	G10	L1021-14	354.31	C16H18O9	C1C(C(C(CC1(C(=O)O)O)OC(=O)C=CC2=CC(=C(C=C2)O)O)O)O	Free Base	Cardiovascular Disease		Soluble in DMSO > 10 mM	Nature Products	http://www.apexbt.com/chlorogenic-acid-14445.html	110.619	87.6266	99.7013	78.3407
Polydatin	N1783	27208-80-6	G11	L1021-14	390.38	C20H22O8	C1=CC(=CC=C1C=CC2=CC(=CC(=C2)OC3C(C(C(C(O3)CO)O)O)O)O)O	Free Base			Soluble in DMSO > 10 mM	Nature Products	http://www.apexbt.com/polydatin-14448.html	155.77	170.996	145.448	65.4183
Vehicle			G12	L1021-14										100	100	100	100
Artemisinine	N1827	63968-64-9	H01	L1021-14	282.33	C15H22O5	O=C1O[C@]2([H])OC3(C([H])([H])[H])OO[C@]42[C@](C([H])([H])C3([H])[H])([H])[C@@](C([H])([H])[H])([H])C([H])([H])C([H])([H])[C@@]4([H])[C@@]1([H])C([H])([H])[H]	Free Base	Infection		Soluble in DMSO > 10 mM	Nature Products	http://www.apexbt.com/artemisinine-14471.html	89.3331	132.697	116.048	104.765
Rutin	N1833	153-18-4	H02	L1021-14	610.51	C27H30O16	CC1C(C(C(C(O1)OCC2C(C(C(C(O2)OC3=C(OC4=CC(=CC(=C4C3=O)O)O)C5=CC(=C(C=C5)O)O)O)O)O)O)O)O	maleate			Soluble in DMSO > 10 mM	Nature Products	http://www.apexbt.com/rutin-14476.html	108.488	120.778	118.863	98.4334
Quercetin	N1841	117-39-5	H03	L1021-14	302.24	C15H10O7	C1=CC(=C(C=C1C2=C(C(=O)C3=C(C=C(C=C3O2)O)O)O)O)O	Free Base	Cancer	PI3K	Soluble in DMSO > 10 mM	PI3K/Akt/mTOR Signaling	http://www.apexbt.com/quercetin-14564.html	129.095	168.577	154.563	105.604
Daidzein	N1862	486-66-8	H04	L1021-14	254.24	C15H10O4	C1=CC(=CC=C1C2=COC3=C(C2=O)C=CC(=C3)O)O	Free Base	Cardiovascular Disease		Soluble in DMSO > 10 mM	Nature Products	http://www.apexbt.com/daidzein-14505.html	165.173	173.273	171.107	118.853
Reserpine	N1867	50-55-5	H05	L1021-14	608.27	C33H40N2O9	COC1C(CC2CN3CCC4=C(C3CC2C1C(=O)OC)NC5=C4C=CC(=C5)OC)OC(=O)C6=CC(=C(C(=C6)OC)OC)OC	Free Base	Cardiovascular Disease		Soluble in DMSO > 10 mM	Nature Products	http://www.apexbt.com/reserpine-14509.html	131.188	119.104	97.6581	96.0154
Phloridzin	N1876	60-81-1	H06	L1021-14	436.41	C21H24O10	C1=CC(=CC=C1CCC(=O)C2=C(C=C(C=C2OC3C(C(C(C(O3)CO)O)O)O)O)O)O	Free Base	Cardiovascular Disease		Soluble in DMSO > 10 mM	Nature Products	http://www.apexbt.com/phloridzin-14516.html	125.721	108.363	102.465	99.1649
Cinnamic acid	N1877	140-10-3	H07	L1021-14	148.17	C9H8O2	C1=CC=C(C=C1)C=CC(=O)O	Free Base			Soluble in DMSO	Nature Products	http://www.apexbt.com/cinnamic-acid-14517.html	128.376	104.862	108.08	101.489
Ginkgolide A	N1900	15291-75-5	H08	L1021-14	408.4	C20H24O9	O=C1OC2([H])C(C(C3(C4([H])C([H])([H])[H])O[H])1OC5([H])OC6=O)(C([H])([H])C3([H])OC4=O)C5(C6([H])O[H])C(C(C([H])([H])[H])(C([H])([H])[H])C([H])([H])[H])([H])C2([H])[H]	Free Base			Soluble in DMSO > 10 mM	Nature Products	http://www.apexbt.com/ginkgolide-a-14536.html	123.879	99.7798	112.878	92.6594
L-Carnitine inner salt	N1935	541-15-1	H09	L1021-14	161.2	C7H15NO3	C[N+](C)(C)CC(CC(=O)[O-])O	Free Base			Soluble in DMSO > 10 mM	Nature Products	http://www.apexbt.com/l-carnitine-inner-salt-14559.html	121.456	98.6125	112.305	87.5827
Folic acid	N2075	59-30-3	H10	L1021-14	441.4	C19H19N7O6	C1=CC(=CC=C1C(=O)NC(CCC(=O)O)C(=O)O)NCC2=CN=C3C(=N2)C(=O)N=C(N3)N	Free Base			Soluble in DMSO	Nature Products	http://www.apexbt.com/folic-acid.html	119.788	100.559	103.341	93.3004
Vinorelbine	N2250	71486-22-1	H11	L1021-14	778.93	C45H54N4O8	CCC1=CC2CC(C3=C(CN(C2)C1)C4=CC=CC=C4N3)(C5=C(C=C6C(=C5)C78CCN9C7C(C=CC9)(C(C(C8N6C)(C(=O)OC)O)OC(=O)C)CC)OC)C(=O)OC	Free Base	Cancer		Soluble in DMSO	Nature Products	http://www.apexbt.com/vinorelbine.html	110.25	62.8045	77.8974	50.008
Vehicle			H12	L1021-14										100	100	100	100
vinblastine	N2256	865-21-4	A01	L1021-15	810.97	C46H58N4O9	CCC1(CC2CC(C3=C(CCN(C2)C1)C4=CC=CC=C4N3)(C5=C(C=C6C(=C5)C78CCN9C7C(C=CC9)(C(C(C8N6C)(C(=O)OC)O)OC(=O)C)CC)OC)C(=O)OC)O	Free Base	Neurological Disease		Soluble in DMSO > 10 mM	Nature Products	http://www.apexbt.com/vinblastine.html	73.3879	68.3267	120.879	52.1852
Genipin	N2408	6902-77-8	A02	L1021-15	226.23	C11H14O5	COC(=O)C1=COC(C2C1CC=C2CO)O	Free Base			Soluble in DMSO > 10 mM	Nature Products	http://www.apexbt.com/genipin-15443.html	97.9408	116.936	94.615	109.46
Scopolamine butylbromide	N2505	149-64-4	A03	L1021-15	416.57	C25H38NO4Br		Free Base			Soluble in DMSO > 10 mM	Nature Products	http://www.apexbt.com/scopolamine-butylbromide.html	89.4994	99.8751	117.08	117.845
Scopolamine hydrobromide	N2570	114-49-8	A04	L1021-15	384.26	C17H22BrNO4	CN1C2CC(CC1C3C2O3)OC(=O)C(CO)C4=CC=CC=C4.Br	Hydrobromide	Respiratory Disease		Soluble in DMSO > 10 mM	Nature Products	http://www.apexbt.com/scopolamine-hydrobromide-15450.html	94.0569	100.93	88.5662	120.728
Cepharanthine	N2771	481-49-2	A05	L1021-15	606.71	C37H38N2O6	CN1CCC2=CC3=C(C4=C2C1CC5=CC=C(C=C5)OC6=C(C=CC(=C6)CC7C8=CC(=C(C=C8CCN7C)OC)O4)OC)OCO3	Free Base	Metabolic Disease		Soluble in DMSO > 10 mM	Nature Products	http://www.apexbt.com/cepharanthine.html	25.6534	83.8959	37.3694	49.2986
CP-945598 HCl	A1435	686347-12-6	A06	L1021-15	546.88	C25H25Cl2N7O.HCl	CCNC1(CCN(CC1)C2=NC=NC3=C2N=C(N3C4=CC=C(C=C4)Cl)C5=CC=CC=C5Cl)C(=O)N.Cl			Cannabinoid Receptor	Soluble in DMSO	GPCR/G protein	http://www.apexbt.com/cp-945598-hcl.html	99.9634	83.6096	86.4443	102.082
Dimesna	A1652	16208-51-8	A07	L1021-15	326.34	C4H8Na2O6S4	C(CS(=O)(=O)[O-])SSCCS(=O)(=O)[O-].[Na+].[Na+]			Others	Soluble in DMSO > 10 mM	Others	http://www.apexbt.com/dimesna.html	103.352	92.3783	92.8509	117.065
Dovitinib (TKI-258, CHIR-258)	A2168	405169-16-6	A08	L1021-15	392.43	C21H21FN6O	CN1CCN(CC1)C2=CC3=C(C=C2)NC(=C4C(=C5C(=NC4=O)C=CC=C5F)N)N3			FGFR	Soluble in DMSO > 10 mM	Tyrosine Kinase	http://www.apexbt.com/dovitinib-tki-258-chir-258.html	40.4859	35.6621	51.0414	48.4702
Ellagic acid	A2306	476-66-4	A09	L1021-15	302.19	C14H6O8	OC1=C(O)C2=C3C(C(OC4=C3C(C(O2)=O)=CC(O)=C4O)=O)=C1			Topoisomerase	Soluble in DMSO	DNA Damage/DNA Repair	http://www.apexbt.com/ellagic-acid-22027.html	91.6509	92.4221	112.061	112.435
Carbenicillin, Disodium Salt	A2511	4800-94-6	A10	L1021-15	422.4	C17H16N2O6SNa2	CC1(C(N2C(S1)C(C2=O)NC(=O)C(C3=CC=CC=C3)C(=O)[O-])C(=O)[O-])C.[Na+].[Na+]		Infection	Antibiotic	Soluble in DMSO	Microbiology &amp; Virology	http://www.apexbt.com/carbenicillin-disodium-salt.html	86.5403	84.7601	76.7316	105.405
Altretamine	A2559	645-05-6	A11	L1021-15	210.28	C9H18N6	CN(C)C1=NC(=NC(=N1)N(C)C)N(C)C		Cancer	DNA Alkylating	Soluble in DMSO > 10 mM	DNA Damage/DNA Repair	http://www.apexbt.com/altretamine.html	81.7242	78.566	80.9557	97.4256
Vehicle			A12	L1021-15										100	100	100	100
Linifanib (ABT-869)	A2949	796967-16-3	B01	L1021-15	375.41	C21H18FN5O	CC1=CC(=C(C=C1)F)NC(=O)NC2=CC=C(C=C2)C3=C4C(=CC=C3)NN=C4N			VEGFR	Soluble in DMSO > 10 mM	Tyrosine Kinase	http://www.apexbt.com/linifanib-abt-869.html	88.618	99.4601	129.673	64.2072
Etoricoxib	A3405	202409-33-4	B02	L1021-15	358.84	C18H15ClN2O2S	CC1=NC=C(C=C1)C2=NC=C(C=C2C3=CC=C(C=C3)S(=O)(=O)C)Cl			COX	Soluble in DMSO	Neuroscience	http://www.apexbt.com/etoricoxib.html	102.514	78.1748	92.2738	107.026
PSI-7977	A3738	1190307-88-0	B03	L1021-15	529.45	C22H29FN3O9P	CC(C)OC(=O)C(C)NP(=O)(OCC1C(C(C(O1)N2C=CC(=O)NC2=O)(C)F)O)OC3=CC=CC=C3			DNA Synthesis	Soluble in DMSO > 10 mM	DNA Damage/DNA Repair	http://www.apexbt.com/psi-7977.html	94.6532	74.2969	104.216	97.3761
Sildenafil	A3817	139755-83-2	B04	L1021-15	474.58	C22H30N6O4S	CCCC1=NN(C2=C1NC(=NC2=O)C3=C(C=CC(=C3)S(=O)(=O)N4CCN(CC4)C)OCC)C		Cardiovascular Disease	PDE	Soluble in DMSO	Metabolism	http://www.apexbt.com/sildenafil.html	87.1748	65.5426	75.6111	93.0039
Artemether (SM-224)	A4014	71963-77-4	B05	L1021-15	298.4	C16H26O5	[H][C@]12[C@@]3([C@@]4([H])CC[C@@]2([H])C)[C@@](O[C@H](OC)[C@@]4(C)[H])([H])O[C@@](OO3)(C)CC1			Proteasome	Soluble in DMSO	Ubiquitination/ Proteasome	http://www.apexbt.com/artemether-sm-1327.html	87.2116	71.084	88.6821	89.1684
BMS-708163 (Avagacestat)	A4022	1146699-66-2	B06	L1021-15	520.88	C20H17ClF4N4O4S	C1=CC(=CC=C1S(=O)(=O)N(CC2=C(C=C(C=C2)C3=NOC=N3)F)C(CCC(F)(F)F)C(=O)N)Cl			Gamma Secretase	Soluble in DMSO > 10 mM	Proteases	http://www.apexbt.com/bms-708163-avagacestat.html	103.203	76.276	111.184	91.4801
Iniparib (BSI-201)	A4157	160003-66-7	B07	L1021-15	292.03	C7H5IN2O3	C1=CC(=C(C=C1C(=O)N)[N+](=O)[O-])I			PARP	Soluble in DMSO > 10 mM	Chromatin/Epigenetics	http://www.apexbt.com/iniparib-bsi-201.html	126.729	78.3808	96.4339	89.1804
Entacapone	A4168	130929-57-6	B08	L1021-15	305.29	C14H15N3O5	CCN(CC)C(=O)C(=CC1=CC(=C(C(=C1)O)O)[N+](=O)[O-])C#N		Neurological Disease	Histone Methyltransferase	Soluble in DMSO > 10 mM	Chromatin/Epigenetics	http://www.apexbt.com/entacapone.html	113.015	71.3215	87.9919	90.8746
Ciprofibrate	A4306	52214-84-3	B09	L1021-15	289.15	C13H14Cl2O3	CC(C)(C(=O)O)OC1=CC=C(C=C1)C2CC2(Cl)Cl			PPAR	Soluble in DMSO > 10 mM	Metabolism	http://www.apexbt.com/ciprofibrate-17223.html	105.172	71.3491	98.7729	102.824
Cobicistat (GS-9350)	A4313	1004316-88-4	B10	L1021-15	776.02	C40H53N7O5S2	CC(C)C1=NC(=CS1)CN(C)C(=O)NC(CCN2CCOCC2)C(=O)NC(CCC(CC3=CC=CC=C3)NC(=O)OCC4=CN=CS4)CC5=CC=CC=C5			CYP3A/CYP45	Soluble in DMSO > 10 mM	Metabolism	http://www.apexbt.com/cobicistat-gs-9350.html	94.2912	76.6198	96.7816	86.2651
Cilomilast	A4329	153259-65-5	B11	L1021-15	343.42	C20H25NO4	COC1=C(C=C(C=C1)C2(CCC(CC2)C(=O)O)C#N)OC3CCCC3			PDE	Soluble in DMSO > 10 mM	Metabolism	http://www.apexbt.com/cilomilast.html	114.372	72.3078	119.205	99.682
Vehicle			B12	L1021-15										100	100	100	100
Tioxolone	A4362	4991-65-5	C01	L1021-15	168.17	C7H4O3S	C1=CC2=C(C=C1O)OC(=O)S2			Carbonic Anhydrase	Soluble in DMSO > 10 mM	Metabolism	http://www.apexbt.com/tioxolone-17179.html	110.771	123.085	135.977	74.8402
Empagliflozin (BI 10773)	A4601	864070-44-0	C02	L1021-15	450.91	C23H27ClO7	C1COCC1OC2=CC=C(C=C2)CC3=C(C=CC(=C3)C4C(C(C(C(O4)CO)O)O)O)Cl		Cardiovascular Disease	SGLT	Soluble in DMSO > 10 mM	Metabolism	http://www.apexbt.com/empagliflozin-bi-10773.html	108.269	78.1063	108.997	98.9108
Imiquimod	A5161	99011-02-6	C03	L1021-15	240.3	C14H16N4	CC(C)CN1C=NC2=C1C3=CC=CC=C3N=C2N			TLR	Soluble in DMSO	NF-κB	http://www.apexbt.com/imiquimod.html	115.17	78.7762	97.6479	103.87
Sumatriptan Succinate	A5294	103628-48-4	C04	L1021-15	413.49	C14H21N3O2S.C4H6O4	CNS(=O)(=O)CC1=CC2=C(C=C1)NC=C2CCN(C)C.C(CC(=O)O)C(=O)O			5-HT Receptor	Soluble in DMSO > 10 mM	Neuroscience	http://www.apexbt.com/sumatriptan-succinate-22279.html	107.692	71.7069	88.5022	100.261
Ponatinib (AP24534)	A5467	943319-70-8	C05	L1021-15	532.56	C29H27F3N6O	CC1=C(C=C(C=C1)C(=O)NC2=CC(=C(C=C2)CN3CCN(CC3)C)C(F)(F)F)C#CC4=CN=C5N4N=CC=C5		Cancer	Bcr-Abl	Soluble in DMSO > 10 mM	TGF-β / Smad Signaling	http://www.apexbt.com/ponatinib-ap24534.html	69.7737	45.0953	50.1337	68.5868
Ofloxacin	A5511	82419-36-1	C06	L1021-15	361.37	C18H20FN3O4	FC1=C(C2=C(C3=C1[H])N(C([H])=C(C(O[H])=O)C3=O)C(C([H])([H])[H])([H])C([H])([H])O2)N4C([H])([H])C([H])([H])N(C([H])([H])[H])C([H])([H])C4([H])[H]			Topoisomerase	Soluble in DMSO	DNA Damage/DNA Repair	http://www.apexbt.com/ofloxacin.html	101.119	68.0085	96.3271	79.8931
Febuxostat	A5926	144060-53-7	C07	L1021-15	316.37	C16H16N2O3S	CC1=C(SC(=N1)C2=CC(=C(C=C2)OCC(C)C)C#N)C(=O)O		Inflammation	XAO	Soluble in DMSO > 10 mM	Others	http://www.apexbt.com/febuxostat.html	38.5	25.6327	36.0901	26.0657
ABT-199	A8194	1257044-40-8	C08	L1021-15	868.44	C45H50ClN7O7S	CC1(CCC(=C(C1)C2=CC=C(C=C2)Cl)CN3CCN(CC3)C4=CC(=C(C=C4)C(=O)NS(=O)(=O)C5=CC(=C(C=C5)NCC6CCOCC6)[N+](=O)[O-])OC7=CN=C8C(=C7)C=CN8)C			Bcl-2 Family	Soluble in DMSO > 10 mM	Apoptosis	http://www.apexbt.com/abt-199.html	93.343	61.2964	58.3903	59.6777
Embelin	A8235	550-24-3	C09	L1021-15	294.39	C17H26O4	CCCCCCCCCCCC1=C(C(=O)C=C(C1=O)O)O			IAP	Soluble in DMSO > 10 mM	Apoptosis	http://www.apexbt.com/embelin.html	113.329	56.2046	94.6364	86.1588
Neratinib (HKI-272)	A8322	698387-09-6	C10	L1021-15	557.04	C30H29ClN6O3	CCOC1=C(C=C2C(=C1)N=CC(=C2NC3=CC(=C(C=C3)OCC4=CC=CC=N4)Cl)C#N)NC(=O)C=CCN(C)C			EGFR	Soluble in DMSO	JAK/STAT Signaling	http://www.apexbt.com/neratinib-hki-272.html	24.5513	28.3736	35.0281	42.2288
R788 disodium	A8332	1025687-58-4	C11	L1021-15	624.42	C23H24FN6Na2O9P	CC1(C(=O)N(C2=C(O1)C=CC(=N2)NC3=NC(=NC=C3F)NC4=CC(=C(C(=C4)OC)OC)OC)COP(=O)([O-])[O-])C.[Na+].[Na+]			Spleen Tyrosine Kinase (Syk)	Soluble in DMSO	Tyrosine Kinase	http://www.apexbt.com/r788-disodium.html	27.7953	41.3173	39.335	52.1672
Vehicle			C12	L1021-15										100	100	100	100
Palbociclib (PD0332991) Isethionate	A8335	827022-33-3	D01	L1021-15	573.66	C24H29N7O2.C2H6O4S	CC1=C(C(=O)N(C2=NC(=NC=C12)NC3=NC=C(C=C3)N4CCNCC4)C5CCCC5)C(=O)C.C(CS(=O)(=O)O)O			Cyclin-Dependent Kinases	Soluble in DMSO	Cell Cycle/Checkpoint	http://www.apexbt.com/palbociclib-pd0332991-isethionate.html	102.421	111.186	382.469	92.3153
Acetylcysteine	A8356	616-91-1	D02	L1021-15	163.19	C5H9NO3S	CC(=O)NC(CS)C(=O)O		Respiratory Disease	AChR	Soluble in DMSO > 10 mM	Neuroscience	http://www.apexbt.com/acetylcysteine.html	110.405	77.3387	96.9837	102.086
Doxycycline HCl	A8420	10592-13-9	D03	L1021-15	480.9	C22H24N2O8.HCl	CC1C2C(C3C(C(=O)C(=C(C3(C(=O)C2=C(C4=C1C=CC=C4O)O)O)O)C(=O)N)N(C)C)O.Cl		Metabolic Disease	MMP	Soluble in DMSO	Proteases	http://www.apexbt.com/doxycycline-hcl.html	98.8535	73.76	88.274	84.8288
Epleremone	A8424	107724-20-9	D04	L1021-15	414.49	C24H30O6	O=C(C(C1([H])[H])([H])C2([H])C3(C(C([H])([H])C4([H])[H])(C([H])([H])[H])C1=C([H])C4=O)OC3([H])C([H])([H])C5(C([H])([H])[H])C2([H])C([H])([H])C([H])([H])[C@@]5(C([H])([H])C6([H])[H])OC6=O)OC([H])([H])[H]			Mineralocorticoid Receptor	Soluble in DMSO	Others	http://www.apexbt.com/epleremone.html	119.195	73.2239	97.0804	100.035
L-Glutamine	A8461	56-85-9	D05	L1021-15	146.14	C5H10N2O3	C(CC(=O)N)C(C(=O)O)N			mGluR	Soluble in DMSO	GPCR/G protein	http://www.apexbt.com/l-glutamine-22751.html	110.156	70.299	92.4922	100.438
Paliperidone	A8496	144598-75-4	D06	L1021-15	426.48	C23H27FN4O3	CC1=C(C(=O)N2CCCC(C2=N1)O)CCN3CCC(CC3)C4=NOC5=C4C=CC(=C5)F			Dopamine Receptor	Soluble in DMSO	Neuroscience	http://www.apexbt.com/paliperidone.html	127.053	78.3976	97.0263	94.2641
Piromidic Acid	A8502	19562-30-2	D07	L1021-15	288.32	C14H16N4O3	CCN1C=C(C(=O)C2=CN=C(N=C21)N3CCCC3)C(=O)O		Infection	Others	Soluble in DMSO	Others	http://www.apexbt.com/piromidic-acid.html	99.3221	70.3641	95.3007	81.0572
Triciribine	A8541	35943-35-2	D08	L1021-15	320.3	C13H16N6O4	[H][C@](N1C(N=C([H])N=C2N(C([H])([H])[H])N=C3N([H])[H])=C2C3=C1[H])([C@]4([H])O[H])O[C@@](C([H])([H])O[H])([H])[C@@]4([H])O[H]			Akt	Soluble in DMSO > 10 mM	PI3K/Akt/mTOR Signaling	http://www.apexbt.com/triciribine.html	82.8835	45.4418	70.3146	60.9479
Fingolimod (FTY720)	A8548	162359-56-0	D09	L1021-15	343.94	C19H34ClNO2	CCCCCCCCC1=CC=C(C=C1)CCC(CO)(CO)N.Cl			S1P receptor	Soluble in DMSO > 10 mM	GPCR/G protein	http://www.apexbt.com/fingolimod-fty720.html	113.171	74.4947	86.3862	59.8987
Vandetanib (ZD6474)	A8555	443913-73-3	D10	L1021-15	475.35	C22H24BrFN4O2	CN1CCC(CC1)COC2=C(C=C3C(=C2)N=CN=C3NC4=C(C=C(C=C4)Br)F)OC			VEGFR	Soluble in DMSO	Tyrosine Kinase	http://www.apexbt.com/vandetanib-zactima.html	66.3723	51.022	31.1539	54.505
TOK-001	A8623	851983-85-2	D11	L1021-15	388.56	C26H32N2O	CC12CCC(CC1=CCC3C2CCC4(C3CC=C4N5C=NC6=CC=CC=C65)C)O			Androgen Receptor	Soluble in DMSO > 10 mM	Endocrinology and Hormones	http://www.apexbt.com/tok-001.html	132.73	73.9026	90.362	96.3558
Vehicle			D12	L1021-15										100	100	100	100
Oxaliplatin	A8648	61825-94-3	E01	L1021-15	397.29	C8H14N2O4Pt	C1CCC(C(C1)N)N.C(=O)(C(=O)[O-])[O-].[Pt+2]			DNA Synthesis	Soluble in DMSO	DNA Damage/DNA Repair	http://www.apexbt.com/oxaliplatin.html	77.4041	75.4648	157.565	68.5625
Saxagliptin	A8650	361442-04-8	E02	L1021-15	315.41	C18H25N3O2	C1C2CC2N(C1C#N)C(=O)C(C34CC5CC(C3)CC(C5)(C4)O)N		Infection	DPP-4	Soluble in DMSO > 10 mM	Proteases	http://www.apexbt.com/saxagliptin.html	109.715	88.1956	93.3422	95.7677
Pacritinib	B1023	937272-79-2	E03	L1021-15	472.58	C28H32N4O3	[H]C1([H])N(C([H])([H])C([H])([H])OC(C([H])=C2[H])=C(C([H])([H])OC([H])([H])/C([H])=C([H])\C([H])([H])OC([H])([H])C3=C([H])C4=C([H])C([H])=C3[H])C([H])=C2N([H])C5=NC([H])=C([H])C4=N5)C([H])([H])C([H])([H])C1([H])[H]				Soluble in DMSO		http://www.apexbt.com/pacritinib.html	40.3439	49.6206	71.5337	45.109
VRT752271	B1106	869886-67-9	E04	L1021-15	433.33	C21H22Cl2N4O2	CC(C)NC1=NC=C(C(=C1)C2=CNC(=C2)C(=O)NC(CO)C3=CC(=CC=C3)Cl)Cl			ERK	Soluble in DMSO	MAPK Signaling	http://www.apexbt.com/vrt752271.html	135.053	77.9055	114.497	83.2257
Orotic acid	B1147	65-86-1	E05	L1021-15	156.1	C5H4N2O4	C1=C(NC(=O)NC1=O)C(=O)O			Nucleoside Antimetabolite/Analogue	Soluble in DMSO > 10 mM	DNA Damage/DNA Repair	http://www.apexbt.com/orotic-acid.html	116.619	75.4298	98.6015	88.9183
Anidulafungin	B1224	166663-25-8	E06	L1021-15	1140.24	C58H73N7O17			Infection	Antibiotic	Soluble in DMSO > 10 mM	Microbiology &amp; Virology	http://www.apexbt.com/anidulafungin.html	52.0753	72.1744	40.7271	26.9981
Glibenclamide	B1296	10238-21-8	E07	L1021-15	494	C23H28ClN3O5S	COC1=C(C=C(C=C1)Cl)C(=O)NCCC2=CC=C(C=C2)S(=O)(=O)NC(=O)NC3CCCCC3			Saccharometabolism	Soluble in DMSO	Metabolism	http://www.apexbt.com/glibenclamide.html	133.732	79.0946	120.216	86.4761
Epinephrine HCl	B1327	55-31-2	E08	L1021-15	219.67	C9H13NO3.HCl	CNCC(C1=CC(=C(C=C1)O)O)O.Cl			Adrenergic Receptor	Soluble in DMSO > 10 mM	GPCR/G protein	http://www.apexbt.com/epinephrine-hcl.html	191.317	83.0972	108.215	80.7502
Tolazoline HCl	B1329	59-97-2	E09	L1021-15	196.68	C10H12N2.HCl	C1CN=C(N1)CC2=CC=CC=C2.Cl			Adrenergic Receptor	Soluble in DMSO > 10 mM	GPCR/G protein	http://www.apexbt.com/tolazoline-hcl.html	124.405	73.8903	104.236	86.4893
Maprotiline HCl	B1338	10347-81-6	E10	L1021-15	313.86	C20H23N.HCl	Cl[H].[H]C12C([H])([H])C([H])([H])C(C3=C([H])C([H])=C([H])C([H])=C23)(C([H])([H])C([H])([H])C([H])([H])N([H])C([H])([H])[H])C4=C([H])C([H])=C([H])C([H])=C14			Adrenergic Receptor	Soluble in DMSO > 10 mM	GPCR/G protein	http://www.apexbt.com/maprotiline-hcl.html	100.867	78.7562	70.9414	71.1916
Cabozantinib malate (XL184)	B1401	1140909-48-3	E11	L1021-15	635.59	C32H30FN3O10	COC1=CC2=C(C=CN=C2C=C1OC)OC3=CC=C(C=C3)NC(=O)C4(CC4)C(=O)NC5=CC=C(C=C5)F.C(C(C(=O)O)O)C(=O)O			c-MET	Soluble in DMSO > 10 mM	Tyrosine Kinase	http://www.apexbt.com/cabozantinib-malate-xl184.html	121.181	71.4678	84.9339	88.2844
Vehicle			E12	L1021-15										100	100	100	100
Azelnidipine	B1414	123524-52-7	F01	L1021-15	582.65	C33H34N4O6	CC1=C(C(C(=C(N1)N)C(=O)OC2CN(C2)C(C3=CC=CC=C3)C4=CC=CC=C4)C5=CC(=CC=C5)[N+](=O)[O-])C(=O)OC(C)C		Neurological Disease	Calcium Channel	Soluble in DMSO > 10 mM	Membrane Transporter/Ion Channel	http://www.apexbt.com/azelnidipine.html	76.6641	110.06	127.503	24.2022
Lornoxicam	B1441	70374-39-9	F02	L1021-15	371.82	C13H10ClN3O4S2	CN1C(=C(C2=C(S1(=O)=O)C=C(S2)Cl)O)C(=O)NC3=CC=CC=N3			COX	Soluble in DMSO	Neuroscience	http://www.apexbt.com/lornoxicam.html	110.585	78.7754	107.939	87.829
Ketorolac tromethamine salt	B1447	74103-07-4	F03	L1021-15	376.4	C19H24N2O6	C1CN2C(=CC=C2C(=O)C3=CC=CC=C3)C1C(=O)O.C(C(CO)(CO)N)O			COX	Soluble in DMSO > 10 mM	Neuroscience	http://www.apexbt.com/ketorolac.html	134.769	93.3209	130.364	94.6177
Licofelone	B1448	156897-06-2	F04	L1021-15	379.88	C23H22ClNO2	CC1(CC2=C(C(=C(N2C1)CC(=O)O)C3=CC=C(C=C3)Cl)C4=CC=CC=C4)C		Metabolic Disease	COX	Soluble in DMSO > 10 mM	Neuroscience	http://www.apexbt.com/licofelone-28854.html	114.045	88.7712	114.83	88.4503
KPT-330	B1464	1393477-72-9	F05	L1021-15	443.31	C17H11F6N7O	C1=CN=C(C=N1)NNC(=O)C=CN2C=NC(=N2)C3=CC(=CC(=C3)C(F)(F)F)C(F)(F)F			CRM1	Soluble in DMSO > 10 mM	Cell Cycle/Checkpoint	http://www.apexbt.com/kpt-330.html	34.3578	27.6708	34.0731	23.0092
Mizoribine	B1472	50924-49-7	F06	L1021-15	259.22	C9H13N3O6	C1=NC(=C(N1C2C(C(C(O2)CO)O)O)O)C(=O)N			IMPDH	Soluble in DMSO	Others	http://www.apexbt.com/mizoribine.html	88.3206	59.6935	95.5528	70.4042
Raltitrexed	B1476	112887-68-0	F07	L1021-15	458.49	C21H22N4O6S	CC1=NC(=O)C2=C(N1)C=CC(=C2)CN(C)C3=CC=C(S3)C(=O)NC(CCC(=O)O)C(=O)O			DNA Synthesis	Soluble in DMSO > 10 mM	DNA Damage/DNA Repair	http://www.apexbt.com/raltitrexed.html	87.5775	62.9116	134.694	77.7709
Benserazide HCl	B1489	14919-77-8	F08	L1021-15	293.7	C10H15N3O5.HCl	C1=CC(=C(C(=C1CNNC(=O)C(CO)N)O)O)O.Cl		Neurological Disease		Soluble in DMSO > 10 mM		http://www.apexbt.com/benserazide-hcl.html	121.396	75.1559	100.794	66.1196
Bazedoxifene HCl	B1519	198480-56-7	F09	L1021-15	507.06	C30H34N2O3.HCl	CC1=C(N(C2=C1C=C(C=C2)O)CC3=CC=C(C=C3)OCCN4CCCCCC4)C5=CC=C(C=C5)O.Cl			Estrogen/progestogen Receptor	Soluble in DMSO > 10 mM	Endocrinology and Hormones	http://www.apexbt.com/bazedoxifene-hcl.html	76.096	55.0174	71.7719	71.2495
Mubritinib (TAK 165)	B1543	366017-09-6	F10	L1021-15	468.47	C25H23F3N4O2	C1=CC(=CC=C1CCCCN2C=CN=N2)OCC3=COC(=N3)C=CC4=CC=C(C=C4)C(F)(F)F			HER2	Soluble in DMSO > 10 mM	Tyrosine Kinase	http://www.apexbt.com/mubritinib-tak-165.html	130.202	94.7369	119.777	70.3624
Tripelennamine HCl	B1553	154-69-8	F11	L1021-15	291.82	C16H22ClN3	CN(C)CCN(CC1=CC=CC=C1)C2=CC=CC=N2.Cl			Histamine Receptor	Soluble in DMSO	Neuroscience	http://www.apexbt.com/tripelennamine-hcl.html	116.467	73.6131	96.1971	65.7908
Vehicle			F12	L1021-15										100	100	100	100
Pemirolast potassium	B1563	100299-08-9	G01	L1021-15	266.3	C10H7N6O.K	CC1=CC=CN2C1=NC=C(C2=O)C3=NN=N[N-]3.[K+]			Histamine Receptor	Soluble in DMSO	Neuroscience	http://www.apexbt.com/pemirolast-potassium.html	102.702	101.962	111.597	101.012
Rupatadine Fumarate	B1566	182349-12-8	G02	L1021-15	532.03	C26H26ClN3.C4H4O4	CC1=CC(=CN=C1)CN2CCC(=C3C4=C(CCC5=C3N=CC=C5)C=C(C=C4)Cl)CC2.C(=CC(=O)O)C(=O)O			Histamine Receptor	Soluble in DMSO > 10 mM	Neuroscience	http://www.apexbt.com/rupatadine-fumarate.html	110.345	81.4736	113.01	79.9433
Irsogladine	B1593	57381-26-7	G03	L1021-15	256.09	C9H7Cl2N5	C1=CC(=C(C=C1Cl)C2=NC(=NC(=N2)N)N)Cl			PDE	Soluble in DMSO	Metabolism	http://www.apexbt.com/irsogladine.html	121.271	79.8578	102.85	91.4331
Bethanechol chloride	B1599	590-63-6	G04	L1021-15	196.68	C7H17N2O2.Cl	CC(C[N+](C)(C)C)OC(=O)N.[Cl-]		Neurological Disease	AChR	Soluble in DMSO > 10 mM	Neuroscience	http://www.apexbt.com/bethanechol-chloride-28920.html	122.187	68.3956	86.5236	85.2334
Homatropine Methylbromide	B1604	80-49-9	G05	L1021-15	370.28	C17H24NO3.Br	C[N+]1(C2CCC1CC(C2)OC(=O)C(C3=CC=CC=C3)O)C.[Br-]			AChR	Soluble in DMSO > 10 mM	Neuroscience	http://www.apexbt.com/homatropine-methylbromide.html	111.653	74.1555	97.007	79.615
Gallamine Triethiodide	B1610	65-29-2	G06	L1021-15	891.53	C30H60I3N3O3	CC[N+](CC)(CC)CCOC1=C(C(=CC=C1)OCC[N+](CC)(CC)CC)OCC[N+](CC)(CC)CC.[I-].[I-].[I-]		Inflammation	AChR	Soluble in DMSO > 10 mM	Neuroscience	http://www.apexbt.com/gallamine-triethiodide.html	120.386	75.2911	101.341	84.8431
Amoxapine	B1660	14028-44-5	G07	L1021-15	313.78	C17H16ClN3O	C1CN(CCN1)C2=NC3=CC=CC=C3OC4=C2C=C(C=C4)Cl				Soluble in DMSO		http://www.apexbt.com/amoxapine.html	111.507	78.8827	92.8657	80.8975
Atracurium Besylate	B1666	64228-81-5	G08	L1021-15	1243.48	C53H72N2O12.2(C6H5O3S)	C[N+]1(CCC2=CC(=C(C=C2C1CC3=CC(=C(C=C3)OC)OC)OC)OC)CCC(=O)OCCCCCOC(=O)CC[N+]4(CCC5=CC(=C(C=C5C4CC6=CC(=C(C=C6)OC)OC)OC)OC)C.C1=CC=C(C=C1)S(=O)(=O)[O-].C1=CC=C(C=C1)S(=O)(=O)[O-]				soluble in water		http://www.apexbt.com/atracurium-besylate.html	125.168	85.406	108.315	61.7068
Bacitracin	B1670	1405-87-4	G09	L1021-15	1408.67	C65H101N17O16S	CCC(C)C1C(=O)NC(C(=O)NC(C(=O)NC(C(=O)NC(C(=O)NCCCCC(C(=O)NC(C(=O)N1)CCCN)NC(=O)C(C(C)C)NC(=O)C(CCC(=O)O)NC(=O)C(CC(C)C)NC(=O)C2CSC(=N2)C(C(C)CC)N)CC(=O)N)CC(=O)O)CC3=CN=CN3)CC4=CC=CC=C4				Soluble in DMSO > 10 mM		http://www.apexbt.com/bacitracin.html	102.084	66.0504	75.7425	77.0204
Capreomycin Sulfate	B1689	1405-37-4	G10	L1021-15	750.78	C25H44N14O7.H2SO4	O=C([C@]([H])(C)NC([C@](N)([H])CNC1=O)=O)N[C@@]([H])(CNC(CC(CCCN)N)=O)C(NC(C(N[C@@]1([H])[C@@H]2CCNC(N)=N2)=O)=CNC(N)=O)=O.[xH2SO4]		Infection		Soluble in DMSO		http://www.apexbt.com/capreomycin-sulfate.html	107.358	67.1335	85.6459	76.4794
Chlorhexidine HCl	B1695	3697-42-5	G11	L1021-15	578.37	C22H30Cl2N10.2HCl	C1=CC(=CC=C1NC(=NC(=NCCCCCCN=C(N)N=C(N)NC2=CC=C(C=C2)Cl)N)N)Cl.Cl.Cl				Soluble in DMSO > 10 mM		http://www.apexbt.com/chlorhexidine-hcl.html	58.4227	52.3415	65.5077	29.0662
Vehicle			G12	L1021-15										100	100	100	100
Colistin Sulfate	B1716	1264-72-8	H01	L1021-15		H2O4S.xUnspecified					Soluble in DMSO		http://www.apexbt.com/colistin-sulfate.html	92.9713	134.485	91.5042	95.3786
Deferiprone	B1723	30652-11-0	H02	L1021-15	139.15	C7H9NO2	CC1=C(C(=O)C=CN1C)O				Soluble in DMSO		http://www.apexbt.com/deferiprone.html	112.665	103.996	108.961	106.788
Diacerein	B1726	13739-02-1	H03	L1021-15	368.29	C19H12O8	CC(=O)OC1=CC=CC2=C1C(=O)C3=C(C=C(C=C3C2=O)C(=O)O)OC(=O)C				Soluble in DMSO > 10 mM		http://www.apexbt.com/diacerein.html	128.404	94.2556	114.201	96.7163
Difluprednate	B1728	23674-86-4	H04	L1021-15	508.55	C27H34F2O7	CCCC(=O)OC1(CCC2C1(CC(C3(C2CC(C4=CC(=O)C=CC43C)F)F)O)C)C(=O)COC(=O)C				Soluble in DMSO > 10 mM		http://www.apexbt.com/difluprednate.html	176.295	100.841	199.467	107.868
Enrofloxacin	B1742	93106-60-6	H05	L1021-15	359.39	C19H22FN3O3	CCN1CCN(CC1)C2=C(C=C3C(=C2)N(C=C(C3=O)C(=O)O)C4CC4)F				Soluble in DMSO		http://www.apexbt.com/enrofloxacin.html	113.565	92.2426	117.114	95.699
Epalrestat	B1743	82159-09-9	H06	L1021-15	319.4	C15H13NO3S2	CC(=CC1=CC=CC=C1)C=C2C(=O)N(C(=S)S2)CC(=O)O				Soluble in DMSO		http://www.apexbt.com/epalrestat-28707.html	162.388	116.859	123.422	112.194
Etidronate	B1752	2809-21-4	H07	L1021-15	206.03	C2H8O7P2	CC(O)(P(=O)(O)O)P(=O)(O)O				Soluble in DMSO		http://www.apexbt.com/etidronate.html	125.666	84.4569	86.0672	91.5698
Flubendazole	B1759	31430-15-6	H08	L1021-15	313.28	C16H12FN3O3	COC(=O)NC1=NC2=C(N1)C=C(C=C2)C(=O)C3=CC=C(C=C3)F				Soluble in DMSO		http://www.apexbt.com/flubendazole.html	130.754	63.2802	122.169	33.0328
Fudosteine	B1763	13189-98-5	H09	L1021-15	179.24	C6H13NO3S	C(CO)CSCC(C(=O)O)N				Soluble in DMSO		http://www.apexbt.com/fudosteine-28866.html	112.343	84.8912	83.3914	83.2543
Meclizine 2HCl	B1786	1104-22-9	H10	L1021-15	463.87	C25H27Cl2N2.2HCl	CC1=CC(=CC=C1)CN2CCN(CC2)C(C3=CC=CC=C3)C4=CC=C(C=C4)Cl.Cl.Cl				Soluble in DMSO		http://www.apexbt.com/meclizine-2hcl.html	125.301	95.1707	90.9665	97.0518
Methyldopa	B1787	555-30-6	H11	L1021-15	211.21	C10H13NO4	CC(CC1=CC(=C(C=C1)O)O)(C(=O)O)N			Adrenergic Receptor	Soluble to 75 mM in DMSO	GPCR/G protein	http://www.apexbt.com/methyldopa.html	103.854	92.6059	104.107	87.795
Vehicle			H12	L1021-15										100	100	100	100
Minocycline HCl	B1791	13614-98-7	A01	L1021-16	493.94	C23H28ClN3O7	CN(C)C1C2CC3CC4=C(C=CC(=C4C(=C3C(=O)C2(C(=C(C1=O)C(=O)N)O)O)O)O)N(C)C.Cl			Antibiotic	Soluble in DMSO	Microbiology &amp; Virology	http://www.apexbt.com/minocycline-hcl.html	81.888	116.054	48.0427	106.549
Pranoprofen	B2010	52549-17-4	A02	L1021-16	255.27	C15H13NO3	CC(C1=CC2=C(C=C1)OC3=C(C2)C=CC=N3)C(=O)O				Soluble in DMSO > 10 mM		http://www.apexbt.com/pranoprofen-28706.html	95.7471	107.086	93.6489	105.537
Urapidil HCl	B2242	64887-14-5	A03	L1021-16	423.94	C20H29N5O3.HCl	CN1C(=CC(=O)N(C1=O)C)NCCCN2CCN(CC2)C3=CC=CC=C3OC.Cl			5-HT Receptor	Soluble in DMSO > 10 mM	Neuroscience	http://www.apexbt.com/urapidil-hcl.html	95.356	94.7812	66.3341	98.9069
Diphenidol HCl	B4783	3254-89-5	A04	L1021-16	345.91	C21H28ClNO					Soluble in DMSO > 10 mM		http://www.apexbt.com/diphenidol-hcl.html	108.509	102.017	79.1769	107.125
L-Glutathione Reduced	B7775	70-18-8	A05	L1021-16	307.32	C10H17N3O6S	SC[C@@H](C(NCC(O)=O)=O)NC(CC[C@@H](C(O)=O)N)=O			Antioxidants	Soluble to 100 mM in sterile water	Others	http://www.apexbt.com/l-glutathione-reduced.html	98.8521	92.0141	77.3156	103.322
Cefazolin (sodium salt)	C4183	27164-46-1	A06	L1021-16	476.5	C14H13N8O4S3 • Na	O=C(CN1N=NN=C1)N[C@H](C2=O)[C@]3([H])N2C(C([O-])=O)=C(CSC4=NN=C(C)S4)CS3.[Na+]			Antibiotic	Soluble in DMSO	Microbiology &amp; Virology	http://www.apexbt.com/Cefazolin (sodium salt).html	107.889	108.599	82.1729	106.114
Vehicle			A12	L1021-16										100	100	100	100
Nicardipine HCl	B1798	54527-84-3	B01	L1021-16	515.99	C26H29N3O6.HCl	CC1=C(C(C(=C(N1)C)C(=O)OCCN(C)CC2=CC=CC=C2)C3=CC(=CC=C3)[N+](=O)[O-])C(=O)OC.Cl		Neurological Disease		Soluble in DMSO > 10 mM		http://www.apexbt.com/nicardipine-hcl.html	103.541	129.065	89.4324	109.376
Alendronate	B2073	121268-17-5	B02	L1021-16	325.12	C4H18NNaO10P2	[O-]P(O[H])(C(O[H])(C([H])([H])C([H])([H])C([H])([H])N([H])[H])P(O[H])(O[H])=O)=O.[H]O[H].[H]O[H].[H]O[H].[Na+]			Farnesyl Diphosphate Synthase	Soluble in DMSO	Others	http://www.apexbt.com/alendronate.html	89.4265	74.8326	63.058	88.6677
Naratriptan	B2251	143388-64-1	B03	L1021-16	371.93	C17H26ClN3O2S	CNS(=O)(=O)CCC1=CC2=C(C=C1)NC=C2C3CCN(CC3)C.Cl			5-HT Receptor	Soluble in DMSO > 10 mM	Neuroscience	http://www.apexbt.com/naratriptan.html	85.0191	75.2136	75.2962	92.7402
K-115	B4809	887375-67-9	B04	L1021-16	395.88	C15H23ClFN3O4S	CC1CNCCCN1S(=O)(=O)C2=CC=CC3=CN=CC(=C32)F.O.O.Cl			Rho	Soluble in DMSO	Cell Cycle/Checkpoint	http://www.apexbt.com/k-115.html	90.8958	74.74	66.1582	79.5481
DL-α-Difluoromethylornithine (hydrochloride hydrate)	C3328	96020-91-6	B05	L1021-16	236.6	C6H12F2N2O2 • HCl [H2O]	FC(F)C(C(O)=O)(N)CCCN.Cl.O			ornithine decarboxylase	Soluble in DMSO	Metabolism	http://www.apexbt.com/DL-α-Difluoromethylornithine (hydrochloride hydrate).html	92.4757	64.0959	66.3197	79.031
Cefotaxime (sodium salt)	C4588	64485-93-4	B06	L1021-16	477.5	C16H16N5O7S2 • Na	[H][C@@]1([C@@H]2NC(/C(C3=CSC(N)=N3)=N\OC)=O)N(C(C([O-])=O)=C(COC(C)=O)CS1)C2=O.[Na+]			Antibiotic	Soluble in DMSO	Microbiology &amp; Virology	http://www.apexbt.com/Cefotaxime (sodium salt).html	102.831	76.6662	78.4119	90.7492
Vehicle			B12	L1021-16										100	100	100	100
Norfloxacin	B1801	70458-96-7	C01	L1021-16	319.33	C16H18FN3O3	CCN1C=C(C(=O)C2=CC(=C(C=C21)N3CCNCC3)F)C(=O)O			Antibiotic	Soluble in DMSO	Microbiology &amp; Virology	http://www.apexbt.com/norfloxacin.html	111.195	121.724	100.933	115.203
Atovaquone	B2078	95233-18-4	C02	L1021-16	366.84	C22H19ClO3	ClC1=C([H])C([H])=C(C([H])=C1[H])C2([H])C([H])([H])C([H])([H])C(C(C3=O)=C(C4=C([H])C([H])=C([H])C([H])=C4C3=O)O[H])([H])C([H])([H])C2([H])[H]				Soluble in DMSO > 10 mM		http://www.apexbt.com/atovaquone.html	90.3363	80.0167	88.1853	86.703
Fostamatinib (R788)	B2284	901119-35-5	C03	L1021-16	580.46	C23H26FN6O9P	CC1(C(=O)N(C2=C(O1)C=CC(=N2)NC3=NC(=NC=C3F)NC4=CC(=C(C(=C4)OC)OC)OC)COP(=O)(O)O)C			Spleen Tyrosine Kinase (Syk)	Soluble in DMSO > 10 mM	Tyrosine Kinase	http://www.apexbt.com/fostamatinib-r788.html	37.7536	41.0087	30.8885	49.2626
Darunavir Ethanolate	B4950	635728-49-3	C04	L1021-16	593.73	C29H43N3O8S	O[C@H](CN(CC(C)C)S(=O)(C(C=C1)=CC=C1N)=O)[C@H](CC2=CC=CC=C2)NC(O[C@@H]3[C@H]4[C@H](OCC4)OC3)=O.OCC		Infection	HIV Protease	Soluble in DMSO	Proteases	http://www.apexbt.com/darunavir-ethanolate.html	96.2922	72.3284	78.7323	84.2279
SKF 525A (hydrochloride)	C3560	62-68-0	C05	L1021-16	390	C23H31NO2 • HCl	O=C(OCCN(CC)CC)C(C1=CC=CC=C1)(CCC)C2=CC=CC=C2.Cl			P45	Soluble in DMSO	Metabolism	http://www.apexbt.com/SKF 525A (hydrochloride).html	101.931	72.3372	84.4947	92.5185
Fusidic Acid (sodium salt)	C5167	751-94-0	C06	L1021-16	538.7	C31H47O6 • Na	O[C@@H]1CC[C@@]2(C)[C@](CC[C@@]3(C)[C@@]2([H])[C@H](O)C[C@]4([H])[C@]3(C)C[C@H](OC(C)=O)/C4=C(C([O-])=O)/CC/C=C(C)/C)([H])[C@@H]1C.[Na+]			Antibiotic	Soluble in DMSO	Microbiology &amp; Virology	http://www.apexbt.com/Fusidic Acid (sodium salt).html	111.469	69.0166	68.9138	97.0044
Vehicle			C12	L1021-16										100	100	100	100
Sulfapyridine	B1844	144-83-2	D01	L1021-16	249.29	C11H11N3O2S	C1=CC=NC(=C1)NS(=O)(=O)C2=CC=C(C=C2)N			Antibiotic	Soluble in DMSO	Microbiology &amp; Virology	http://www.apexbt.com/sulfapyridine.html	104.727	122.253	100.805	123.591
Camostat Mesilate	B2082	59721-29-8	D02	L1021-16	494.52	C20H22N4O5.CH4O3S	CN(C)C(=O)COC(=O)CC1=CC=C(C=C1)OC(=O)C2=CC=C(C=C2)N=C(N)N.CS(=O)(=O)O				Soluble in DMSO > 10 mM		http://www.apexbt.com/camostat-mesilate.html	94.5993	80.7102	82.4337	87.8145
BAF312 (Siponimod)	B3225	1230487-00-9	D03	L1021-16	516.6	C29H35F3N2O3	CCC1=C(C=CC(=C1)C(=NOCC2=CC(=C(C=C2)C3CCCCC3)C(F)(F)F)C)CN4CC(C4)C(=O)O			S1P receptor	Soluble in DMSO	GPCR/G protein	http://www.apexbt.com/baf312-siponimod.html	89.1283	73.9515	88.3223	78.6753
Poziotinib	B5827	1092364-38-9	D04	L1021-16	491.34	C23H21Cl2FN4O3	C=CC(N1CCC(OC2=C(OC)C=C3C(C(NC4=C(F)C(Cl)=C(Cl)C=C4)=NC=N3)=C2)CC1)=O			HER2	Soluble in DMSO	Tyrosine Kinase	http://www.apexbt.com/poziotinib.html	52.8673	49.9422	34.5865	40.837
Pimozide	C3837	2062-78-4	D05	L1021-16	461.6	C28H29F2N3O	FC1=CC=C(C(CCCN2CCC(N3C(NC4=C3C=CC=C4)=O)CC2)C5=CC=C(F)C=C5)C=C1			Dopamine Receptor	Soluble in DMSO	Neuroscience	http://www.apexbt.com/Pimozide.html	111.075	71.4991	72.2439	83.9082
(S)-Flurbiprofen	C5264	51543-39-6	D06	L1021-16	244.3	C15H13FO2	FC1=CC([C@@H](C(O)=O)C)=CC=C1C2=CC=CC=C2			COX	Soluble in DMSO	Neuroscience	http://www.apexbt.com/(S)-Flurbiprofen.html	117.485	81.6549	91.0812	96.4476
Vehicle			D12	L1021-16										100	100	100	100
Carbidopa	B1904	28860-95-9	E01	L1021-16	226.23	C10H14N2O4	CC(CC1=CC(=C(C=C1)O)O)(C(=O)O)NN				Soluble in DMSO > 10 mM		http://www.apexbt.com/carbidopa-28653.html	88.4527	129.513	105.868	100.541
Ciclopirox	B2087	29342-05-0	E02	L1021-16	207.27	C12H17NO2	CC1=CC(=O)N(C(=C1)C2CCCCC2)O		Neurological Disease		Soluble in DMSO > 10 mM		http://www.apexbt.com/ciclopirox.html	31.5899	58.7035	7.87841	50.7292
Cromolyn sodium	B3300	15826-37-6	E03	L1021-16	512.33	C23H14Na2O11	C1=CC2=C(C(=C1)OCC(COC3=CC=CC4=C3C(=O)C=C(O4)C(=O)[O-])O)C(=O)C=C(O2)C(=O)[O-].[Na+].[Na+]				Soluble in DMSO		http://www.apexbt.com/cromolyn-sodium.html	100.175	74.4975	106.089	83.9471
Oltipraz	B5958	64224-21-1	E04	L1021-16	226.34	C8H6N2S3	CC(C1=S)=C(SS1)C2=CN=CC=N2				Soluble in DMSO	antischistosomal	http://www.apexbt.com/oltipraz-40611.html	102.042	72.0127	79.4332	76.6755
Triclosan	C4035	3380-34-5	E05	L1021-16	289.5	C12H7Cl3O2	ClC1=C(OC2=CC=C(Cl)C=C2O)C=CC(Cl)=C1			Antibiotic	Soluble in DMSO	Microbiology &amp; Virology	http://www.apexbt.com/Triclosan.html	111.306	78.0824	94.1038	82.793
Trimipramine (maleate)	C5734	521-78-8	E06	L1021-16	410.5	C20H26N2 • C4H4O4	CN(C)CC(C)CN1C2=C(C=CC=C2)CCC3=C1C=CC=C3.OC(/C=C\C(O)=O)=O			Histamine Receptor	Soluble in DMSO	Neuroscience	http://www.apexbt.com/Trimipramine (maleate).html	120.249	109.941	91.6329	101.963
Vehicle			E12	L1021-16										100	100	100	100
Methacycline HCl	B1971	3963-95-9	F01	L1021-16	478.88	C22H22N2O8.HCl	CN(C)C1C2C(C3C(=C)C4=C(C(=CC=C4)O)C(=C3C(=O)C2(C(=C(C1=O)C(=O)N)O)O)O)O.Cl				Soluble in DMSO		http://www.apexbt.com/methacycline-hcl.html	104.274	120.966	105.033	100.484
Hydralazine HCl	B2101	304-20-1	F02	L1021-16	196.64	C8H8N4.HCl	C1=CC=C2C(=C1)C=NN=C2NN.Cl				Soluble in DMSO		http://www.apexbt.com/hydralazine-hcl.html	99.4453	83.8261	62.9929	71.8791
Vidofludimus	B4669	717824-30-1	F03	L1021-16	355.36	C20H18FNO4				Dehydrogenase	Soluble in DMSO	Metabolism	http://www.apexbt.com/vidofludimus.html	150.158	107.423	115.943	60.3603
Napabucasin	B6029	83280-65-3	F04	L1021-16	240.21	C14H8O4	CC(C(O1)=CC2=C1C(C3=CC=CC=C3C2=O)=O)=O				Soluble in DMSO		http://www.apexbt.com/napabucasin.html	32.2107	24.1303	28.9056	19.1771
Mebendazole	C4087	31431-39-7	F05	L1021-16	295.3	C16H13N3O3	O=C(C1=CC=C(NC(NC(OC)=O)=N2)C2=C1)C3=CC=CC=C3			Microtubule/Tubulin	Soluble in DMSO	Cell Cycle/Checkpoint	http://www.apexbt.com/Mebendazole.html	105.197	73.5136	113.311	42.0427
Theophylline	N1442	58-55-9	F06	L1021-16	180.16	C7H8N4O2	CN1C2=C(C(=O)N(C1=O)C)NC=N2				Soluble in DMSO > 10 mM	Theophylline	http://www.apexbt.com/theophylline-14283.html	100.684	74.2052	80.5529	78.0257
Vehicle			F12	L1021-16										100	100	100	100
Metolazone	B1975	17560-51-9	G01	L1021-16	365.83	C16H16ClN3O3S	CC1NC2=CC(=C(C=C2C(=O)N1C3=CC=CC=C3C)S(=O)(=O)N)Cl			Others	Soluble in DMSO > 10 mM	Others	http://www.apexbt.com/metolazone.html	110.467	125.258	99.5249	108.742
Suprofen	B2133	40828-46-4	G02	L1021-16	260.31	C14H12O3S	CC(C1=CC=C(C=C1)C(=O)C2=CC=CS2)C(=O)O			TLR	Soluble in DMSO > 10 mM	Immunology/Inflammation	http://www.apexbt.com/suprofen.html	99.5746	91.3616	92.9475	91.0981
Oxytocin	B4723	50-56-6	G03	L1021-16	1007.19	C43H66N12O12S2				Others	Soluble to 1 mg/ml in sterile water	Others	http://www.apexbt.com/oxytocin.html	97.4437	87.2934	91.1078	86.3899
Aminoguanidine hydrochloride	B6452	1937-19-5	G04	L1021-16	110.55	CH6N4.HCl	N/C(N)=N\N.Cl			iNOS	Soluble to 100 mM in sterile water	Others	http://www.apexbt.com/aminoguanidine-hydrochloride.html	98.522	76.2149	88.6599	78.7377
Imipramine (hydrochloride)	C4117	113-52-0	G05	L1021-16	316.9	C19H24N2 • HCl	CN(C)CCCN1C2=C(C=CC=C2)CCC3=C1C=CC=C3.Cl			5-HT Receptor	Soluble in DMSO	Neuroscience	http://www.apexbt.com/Imipramine (hydrochloride).html	99.4456	73.949	83.2017	85.999
Gallic acid	N1830	149-91-7	G06	L1021-16	170.12	C7H6O5	C1=C(C=C(C(=C1O)O)O)C(=O)O				Soluble in DMSO	Gallic acid	http://www.apexbt.com/gallic-acid-14474.html	100.483	70.6332	84.9076	81.7241
Vehicle			G12	L1021-16										100	100	100	100
Novobiocin Sodium	B1992	1476-53-5	H01	L1021-16	634.61	C31H35N2O11.Na	CC1=C(C=CC2=C1OC(=O)C(=C2O)NC(=O)C3=CC(=C(C=C3)[O-])CC=C(C)C)OC4C(C(C(C(O4)(C)C)OC)OC(=O)N)O.[Na+]				Soluble in DMSO > 10 mM		http://www.apexbt.com/novobiocin-sodium.html	96.9098	139.469	99.5934	106.047
Enalapril Maleate	B2205	76095-16-4	H02	L1021-16	492.52	C20H28N2O5.C4H4O4	CCOC(=O)C(CCC1=CC=CC=C1)NC(C)C(=O)N2CCCC2C(=O)O.C(=CC(=O)O)C(=O)O		Cardiovascular Disease		Soluble in DMSO > 10 mM		http://www.apexbt.com/enalapril-maleate.html	105.684	125.604	96.3309	103.175
Oxiracetam	B4748	62613-82-5	H03	L1021-16	158.16	C6H10N2O3				Others	Soluble in DMSO > 10 mM	Others	http://www.apexbt.com/oxiracetam-36389.html	103.812	120.315	108.512	106.067
Carbamoylcholine chloride	B7196	51-83-2	H04	L1021-16	182.65	C6H15ClN2O2	O=C(N)OCC[N+](C)(C)C.[Cl-]			Nicotinic Receptor	Soluble in DMSO > 10 mM	Neuroscience	http://www.apexbt.com/carbamoylcholine-chloride.html	129.967	111.379	102.652	96.7841
Moxalactam (sodium salt)	C4121	64953-12-4	H05	L1021-16	564.4	C20H18N6O9S • 2Na	OC1=CC=C([C@@H](C([O-])=O)C(N[C@@]2(OC)[C@](OCC(CSC3=NN=NN3C)=C4C([O-])=O)([H])N4C2=O)=O)C=C1.[Na+].[Na+]			Antibiotic	Soluble in DMSO	Microbiology &amp; Virology	http://www.apexbt.com/Moxalactam (sodium salt).html	109.432	111.222	108.395	102.708
Vehicle			H12	L1021-16										100	100	100	100
	The SDF file of product A2574 is not provided.
