# Supplementary material for: Identification of nuclear export inhibitor-based combination therapies in preclinical models of triple-negative breast cancer
Source: Transl Oncol. 2021 Oct 7;14(12):101235. doi: 10.1016/j.tranon.2021.101235 (PMC8512760; doi:10.1016/j.tranon.2021.101235)
Supplement: Supplementary file 3 [file mmc3.xlsx]

## Sheet: Dose Response Curves
Raw Data: Cell Viability Values									Indicates data point eliminated due to experimental error (i.e. failure to add CellTiterGlo assay to well)
ABT-263
[Drug] µM	HCC-1143						Average Cell Viability (% of Vehicle)	SUM-149						Average Cell Viability (% of Vehicle)	MDA-468						Average Cell Viability (% of Vehicle)	HCC-1187						Average Cell Viability (% of Vehicle)
0.01	97.0244	93.089	90.4268	103.642	106.462	109.929	100.095	72.4411	67.4677	62.5194	83.9112	105.591	97.8965	81.6379	104.921	96.5178	93.5236	94.8849	99.7596	93.0027	97.1017	104.921	96.5178	93.5236	104.349	98.5976	90.0659	97.9958
0.1	102.927	92.4813	87.5042	104.936	102.578	112.564	100.499	57.5208	56.1393	43.1281	74.0178	107.607	96.0033	72.4027	103.83	103.251	96.5426	100.632	100.084	90.7673	99.1844	103.83	103.251	96.5426	99.7261	94.7516	98.8955	99.4993
1	94.5937	92.5102	86.3757	98.4642	98.3255	122.133	98.7337	39.0589	38.4812	27.2282	40.5876	43.5923	60.5822	41.5884	95.4342	87.4442	86.0794	82.0778	93.1253	86.0295	88.3651	95.4342	87.4442	86.0794	88.4228	89.777	86.1025	88.8767
10	84.7842	82.2956	80.5594	93.4717	97.0774	104.566	90.4591	21.765	23.4755	21.8956	31.3415	42.5297	40.2456	30.2088	85.1199	77.0389	65.5583	66.9126	67.8213	61.872	70.7205	85.1199	77.0389	65.5583	59.2163	57.3656	53.1764	66.2459
Afatinib
[Drug] µM	HCC-1143							SUM-149
0.01	85.4382	84.19	78.6337	97.2779	99.0623	94.9234	89.9209	57.0385	46.6832	55.588	67.3069	53.576	69.5373	58.2883
0.1	95.1013	77.2648	72.7151	99.558	91.6766	90.487	87.8005	56.5662	46.076	42.197	68.6079	61.4985	63.5431	56.4148
1	73.2788	71.5474	73.6411	89.7187	89	89.8178	81.1673	30.4048	27.1396	21.9687	40.4956	38.4743	38.8461	32.8882
10	21.5206	16.1817	21.3475	17.3762	17.5472	21.0542	19.1712	5.88936	4.78637	6.75287	7.71346	6.77018	9.69526	6.93458
Cobimetinib
[Drug] µM	HCC-1143							SUM-149
0.01	105.423	99.2137	95.7158	104.66	103.601	99.9454	101.427	82.4169	67.1752	83.571	66.5131	63.0441	67.8453	71.7609
0.1	107.592	82.6464	80.2061	109.678	112.855	109.476	100.409	103.23	71.3537	60.5293	75.9898	57.8407	52.4111	70.2258
1	113.368	82.9989	77.0065	109.35	110.384	107.837	100.157	104.981	102.355	103.628	79.8106	76.2914	72.3197	89.8976
10	44.6855	43.4111	42.8416	74.4548	77.2282	73.5219	59.3572	23.3601	21.8478	22.6995	18.9359	14.5796	14.6022	19.3375
Crizotinib
[Drug] µM	HCC-1143							SUM-149							MDA-468							HCC-1187
0.01	100.794	98.5683	83.2375	101.965	95.7893	97.8746	96.3715	77.2996	72.6168	57.7322	78.1341	87.3219	72.7103	74.3025	102	99.8295	95.9157	93.2697	89.4916	85.6327	94.3565	100.88	104.094	98.9433	86.8699	87.0338	81.4749	93.2159
0.1	98.5996	94.1164	78.5035	106.643	95.014	94.8002	94.6129	76.731	66.964	60.3412	78.5202	84.5424	79.7169	74.4693	101.822	104.144	100.79	87.6177	87.5975	83.769	94.29	95.2966	99.5822	96.8988	80.0197	81.4422	82.7663	89.3343
1	73.9889	71.857	60.696	87.0739	78.305	74.6424	74.4272	79.8082	78.2361	76.4968	81.8208	97.3589	85.0828	83.134	84.2453	81.5679	83.0445	72.9651	75.8896	73.8642	78.5961	58.5148	61.4243	62.2795	64.2675	67.899	65.1065	63.2486
10	18.2652	18.469	22.4067	11.8941	11.1108	14.7868	16.1555	6.23146	7.29847	9.40239	10.5195	11.8572	12.1892	9.58303	10.6118	11.9461	15.4952	8.27335	12.2585	13.602	12.0312	11.1859	17.3981	19.138	10.5605	14.5854	16.1717	14.8399
Dasatinib
[Drug] µM	HCC-1143							SUM-149							MDA-468							HCC-1187
0.01	83.9082	90.1087	92.7661	92.8415	100.252	102.582	93.743	61.4572	64.5266	57.1059	75.09	83.2914	80.8054	70.3794	100.425	97.6947	93.7986	86.2136	82.5113	83.3902	90.6723	100.988	97.1642	90.8832	87.7745	81.4094	81.0357	89.8758
0.1	53.5901	53.0667	61.5622	66.6199	61.7374	68.8009	60.8962	50.3598	52.7547	52.3499	43.5857	49.6728	65.5411	52.3773	98.5753	91.984	92.1264	87.4713	85.7338	78.5312	89.0703	87.4232	79.196	73.9765	87.3615	83.0941	77.2599	81.3852
1	29.9074	26.8434	29.0377	39.7538	36.284	39.0103	33.4728	39.3299	31.9395	30.0202	32.4105	32.8054	35.3379	33.6406	88.4082	82.751	79.9757	81.2738	77.5311	74.7026	80.7737	76.1193	78.2032	70.0054	82.4517	76.1914	77.9351	76.8177
10	22.7929	18.9921	18.2311	33.1612	27.7335	25.2303	24.3569	17.8705	14.204	15.2294	17.4877	18.036	20.0596	17.1479	68.8301	68.6522	70.3779	63.2725	66.3384	65.803	67.2123	50.4055	46.6801	51.8406	55.8964	50.685	49.8394	50.8912
Dovitinib
[Drug] µM	HCC-1143							SUM-149							MDA-468							HCC-1187
0.01	97.0921	101.915	106.529	96.8507	94.7094	97.198	99.049	68.2302	77.5969	76.132	64.0767	67.8193	59.8568	68.952	93.1842	97.906	98.3007	102.169	95.9506	89.22	96.1217	91.7744	94.0454	86.6131	95.8752	96.4994	88.9939	92.3002
0.1	62.0719	73.941	83.3776	70.4027	69.1295	87.2438	74.3611	61.3051	62.5037	65.4336	46.7451	47.6242	50.5128	55.6874	99.9466	101.205	94.6663	97.826	96.4049	86.8267	96.146	83.0599	83.8205	82.484	93.4737	93.7307	80.776	86.2241
1	32.3361	28.985	34.215		31.8881	37.5597	32.9968	38.3235	31.425	34.6345	23.0736	30.0666	25.8467	30.5616	87.3825	89.7583	76.0101	86.1875	83.9264	75.0297	83.0491	65.3157	61.2083	55.2103	65.6695	68.1297	55.623	61.8594
10	16.2897	13.2993	17.3801	15.7589	10.8078	13.8172	14.5588	32.7745	25.2101	26.1956	12.4285	8.35936	8.56533	18.9222	35.1377	46.6293	30.1553	26.6635	30.6997	31.7722	33.5096	24.492	17.114	13.4304	28.7075	34.5532	26.2766	24.0956
GSK2126458
[Drug] µM	HCC-1143							SUM-149							MDA-468							HCC-1187
0.01	77.2062	68.5343	75.6781	69.4909	73.5027	75.2698	73.2803	41.3956	49.9698	51.0555	58.4925	51.2757	50.4198	50.4348	90.732	93.3663	94.8716	91.0842	90.8541	90.1637	91.8453	91.5398	93.8525	85.6395	86.7077	88.5723	81.9014	88.0355
0.1	51.6108	44.3525	50.6558	44.4885	46.9481	47.8795	47.6559	24.4421	24.9905	25.4582	18.4834	23.9066	37.5231	25.8006	75.9666	78.5788	83.3825	79.9439	78.38	72.2711	78.0872	54.9911	54.0621	51.0378	72.2748	72.6616	68.3317	62.2265
1	48.7839	42.175	44.5435	45.8497	44.0825	45.6109	45.1742	10.3614	10.3531	7.08208	10.0431	9.2806	8.14265	9.21049	33.2423	36.1865	33.7441	32.0978	35.6282	29.7233	33.4371	30.4507	30.8164	26.4776	43.6232	43.0224	38.7961	35.531
10	28.2771	25.9773	22.5392	20.0306	18.3279	18.0748	22.2045	6.56985	4.77428	4.06162	7.05333	3.97795	4.04215	5.07986	11.9835	13.6954	13.9832	10.8945	11.1351	11.8046	12.2494	12.3542	8.16367	7.10615	10.9938	9.75082	9.66105	9.67162
KPT-330
[Drug] µM	HCC-1143							SUM-149							MDA-468							HCC-1187
0.01	93.1746	94.4352	86.26	84.8219	83.4846	81.9324	87.3514	76.0265	73.7438	56.0386	80.4733	83.1966	65.0867	72.4276	96.923	94.2223	97.9634	93.1502	90.943	95.0278	94.7049	86.3313	81.5774	77.8711	83.393	83.6692	81.8116	82.4423
0.1	39.8828	30.6915	34.9472	40.9304	34.1723	37.1334	36.2929	85.1575	66.1718	70.9321		84.8695	84.247	78.2756	78.6895	73.1479	74.7048	72.1979	70.5138	68.4374	72.9485	38.476	28.9188	35.343	47.1451	48.105	47.9116	40.9832
1	27.3564	19.3417	22.2183	22.0293	20.2288	24.8113	22.6643	16.8533	16.9647	15.5589	17.4369	16.6666	20.4636	17.324	33.936	34.2311	32.1429	29.875	29.6344	28.3373	31.3594	10.7828	10.2985	9.32991	14.3017	11.0698	11.3322	11.1858
10	20.0331	19.6052	21.7446	19.116	18.4951	23.849	20.4738	11.5251	9.71837	12.9059	6.59037	8.44999	11.6032	10.1321	10.0354	16.8093	11.0906	6.04613	5.27729	4.74904	9.0013	4.29927	3.79522	3.53825	5.26213	4.08816	4.26771	4.20846
MLN9708
[Drug] µM	HCC-1143							SUM-149							MDA-468							HCC-1187
0.01	115.874	105.497	104.462	89.8008	100.334	104.665	103.439	100.178	85.7955	77.333	82.8631	94.5601	92.0315	88.7936	82.3703	76.0771	77.4475	85.7913	80.186	78.9709	80.1405	66.8804	60.7193	60.1869	87.5985	83.4272	76.1493	72.4936
0.1	35.4896	35.5523	40.6626	28.5523	27.6434	40.1818	34.6803	60.7091	60.4081	79.8751	119.846	142.834	124.575	98.0411	12.214	6.42727	5.03457	11.7125	6.23927	4.71775	7.72423	10.5835	5.86765	4.23775	12.4406	7.48348	5.56671	7.69662
1	15.3245	11.1454	14.1143	11.9048	10.1457	14.1158	12.7917	14.52	10.3791	12.182	15.4145	19.881	17.2308	14.9346	9.734	4.1781	3.12054	8.95475	4.08379	3.25435	5.55425	6.66087	2.80343	2.29273	6.99143	3.56181	2.38678	4.11618
10	14.1488	7.4083	7.38008	9.42922	5.72116	5.70245	8.29834	10.5263	5.80332	5.15777	7.49879	4.10938	4.27151	6.22784	5.32503	3.01627	2.65134	4.80228	2.74718	2.25586	3.46633	2.29273	1.34739	1.13007	3.33415	1.87271	1.41738	1.89907
Sorafenib
[Drug] µM	HCC-1143							SUM-149
0.01	106.616	104.528	108.406	98.7856	100.172	99.8445	103.059	94.0373	80.6659	93.5597	64.4518	73.2498	76.1909	80.3592
0.1	90.7809	99.7831	113.693	96.6676	97.4997	99.0629	99.5812	68.6078	96.3454	110.99	61.2342	62.7927	69.1525	78.1872
1	86.5781	82.8905	88.1236	89.2802	85.0695	83.6072	85.9248	58.7783	81.1833	75.771	59.2735	55.9554	68.3732	66.5558
10	56.7516	59.5174	59.3818	56.8559	64.2686	55.7717	58.7578	48.1926	58.8977	54.7191	40.4709	53.2657	39.2895	49.1392

## Sheet: Combinatorial Assay
Values represent the average of two independent experiments performed in triplicate. Pink indicates SUM-149 values; blue indicates HCC-1143 values.
	ABT-263	Afatinib	Cobimetinib	Crizotinib	Dasatinib	Dovitinib	MLN9708	GSK2126458	KPT-330	Sorafenib
ABT-263	200	52.3759	67.2215	55.4616	34.6206	35.347	18.0555	39.6906	41.111	36.8594
Afatinib	49.6218	200	52.9682	37.5598	26.682	26.4258	23.6911	32.5096	35.3636	50.9412
Cobimetinib	53.6005	42.6619	200	39.0777	34.4532	37.9576	31.8742	39.7262	57.074	66.9534
Crizotinib	58.7723	28.4474	27.2027	200	18.9353	37.7674	53.0328	42.0803	43.078	52.6357
Dasatinib	39.4549	40.272	35.3354	34.8663	200	19.9795	27.6904	23.4368	36.8978	43.5686
Dovitinib	33.2105	27.0533	29.566	41.1977	21.2319	200	24.1013	19.5478	20.6622	34.3754
MLN9708	17.2701	28.6005	15.9551	12.2191	18.4442	65.3222	200	20.6613	9.58787	25.2031
GSK2126458	46.0736	37.8422	33.9135	58.7105	35.086	33.5754	22.6281	200	18.7334	39.2481
KPT-330	42.2899	52.2551	57.7585	25.5743	33.4353	27.0789	5.78823	37.2116	200	29.3028
Sorafenib	52.2569	41.5758	42.4967	58.8598	43.8929	37.1205	26.0496	50.3682	44.9033	200

## Sheet: Synergism Studies
Combination index (CI) values and dose reduction index (DRI) values represent the values obtained from 2 independent experiments
Combo 1: KPT-330 + GSK2126458
HCC-1143 [1:1]								SUM-149 [4:1]							MDA-468 [3:1]							HCC-1187 [1:1]
Fa	CI		DRI Drug 1		DRI Drug 2			CI		DRI Drug 1		DRI Drug 2			CI		DRI Drug 1		DRI Drug 2			CI		DRI Drug 1		DRI Drug 2
0.05	3.85179	0.82512	0.26162	1.25167	33.9953	38.181		0.96664	1.14838	1.07563	0.92947	27.0633	13.7935		1.65894	1.34158	0.6678	0.93215	6.19279	3.72027		1.6674	1.68018	0.68108	1.22632	5.02175	1.15643
0.1	0.90636	0.31979	1.15886	3.52977	23.0205	27.4049		0.76055	0.84878	1.38725	1.27113	25.1919	16.1095		1.25783	1.04621	0.88532	1.18586	7.79477	4.92753		1.26246	1.08373	0.90573	1.5249	6.31406	2.33674
0.15	0.39869	0.19391	2.91215	6.70677	18.084	22.3183		0.65729	0.70448	1.62391	1.54298	24.0986	17.7343		1.05986	0.89704	1.05418	1.37645	8.98804	5.86405		1.06289	0.84987	1.08056	1.74515	7.27584	3.61203
0.2	0.23791	0.14426	5.82786	10.8742	15.0791	19.1218		0.58984	0.61255	1.82839	1.78539	23.307	19.0649		0.93171	0.79898	1.20226	1.5399	10.0055	6.68487		0.93382	0.71713	1.23412	1.93172	8.09548	5.01365
0.25	0.1738	0.12111	10.3363	16.2087	12.9775	16.8299		0.54	0.54592	2.01655	2.01407	22.6728	20.2388		0.83768	0.72616	1.34012	1.68944	10.9322	7.44878		0.83917	0.62815	1.37728	2.10078	8.84164	6.5731
0.3	0.1465	0.10996	17.0513	22.9712	11.3828	15.0537		0.50041	0.49379	2.1967	2.23769	22.1329	21.3234		0.76335	0.66802	1.47343	1.83191	11.8118	8.18722		0.76441	0.56246	1.51587	2.26052	9.54955	8.32757
0.35	0.13618	0.10523	26.8663	31.5303	10.1048	13.6034		0.46737	0.45086	2.37424	2.46224	21.6536	22.3587		0.70159	0.61927	1.60597	1.9717	12.6718	8.92118		0.70231	0.51075	1.65379	2.41612	10.2415	10.3238
0.4	0.13495	0.1044	41.1108	42.4055	9.03936	12.3732		0.43878	0.41416	2.55332	2.69271	21.2146	23.3729		0.64836	0.57689	1.74076	2.11214	13.5331	9.66738		0.64881	0.46812	1.79418	2.57138	10.9343	12.6229
0.45	0.13928	0.10626	61.8173	56.3414	8.12335	11.2982		0.41334	0.38184	2.73772	2.93394	20.802	24.3886		0.60112	0.539	1.88062	2.2562	14.4139	10.4415		0.60136	0.43168	1.93998	2.72963	11.6426	15.3069
0.5	0.14754	0.11019	92.1926	74.4299	7.31589	10.3355		0.39015	0.35269	2.93132	3.19126	20.4056	25.4266		0.55818	0.50429	2.02855	2.40687	15.3326	11.2601		0.55825	0.39961	2.09433	2.89414	12.381	18.4897
0.55	0.15905	0.11594	137.494	98.3257	6.58869	9.45488		0.36857	0.32581	3.1386	3.47114	20.0166	26.5089		0.51832	0.47182	2.18813	2.56762	16.3098	12.1428		0.51824	0.37066	2.26097	3.06856	13.1664	22.3343
0.6	0.17373	0.12348	206.745	130.639	5.92102	8.63344		0.3481	0.30056	3.36527	3.78211	19.6273	27.6608		0.48059	0.44085	2.36393	2.74273	17.3714	13.1151		0.48038	0.34392	2.4447	3.2574	14.0192	27.0833
0.65	0.19196	0.13304	316.362	175.698	5.29669	7.8527		0.32831	0.27636	3.61911	4.13611	19.2294	28.9155		0.44417	0.41072	2.56234	2.93809	18.5521	14.2121		0.44385	0.31865	2.65223	3.46674	14.9676	33.1146
0.7	0.21468	0.14507	498.465	241.163	4.70204	7.09618		0.3088	0.25271	3.9116	4.55117	18.8131	30.3195		0.4083	0.3808	2.79282	3.16229	19.9029	15.4862		0.40789	0.29424	2.89355	3.70535	16.0521	41.0526
0.75	0.24369	0.16047	822.298	341.781	4.12423	6.34725		0.28913	0.22907	4.26106	5.05648	18.3651	31.9443		0.37217	0.35038	3.07064	3.42897	21.5041	17.0214		0.37168	0.27003	3.18471	3.98712	17.3373	52.0102
0.8	0.28242	0.18097	1458.42	509.447	3.54944	5.58647		0.26876	0.2048	4.69956	5.70414	17.8653	33.9113		0.33472	0.31854	3.42275	3.76196	23.4958	18.9665		0.33417	0.24529	3.55414	4.33605	18.9353	68.1876
0.85	0.33822	0.21014	2918.63	826.001	2.95965	4.78636		0.24687	0.17894	5.2913	6.60029	17.2784	36.4556		0.29441	0.28385	3.90352	4.20869	26.1556	21.6214		0.29382	0.21892	4.05923	4.79962	21.0684	94.6472
0.9	0.43025	0.25718	7334.36	1569.45	2.32498	3.89797		0.22195	0.14973	6.19401	8.01189	16.5286	40.1326		0.2483	0.24357	4.64807	4.88511	30.1597	25.7307		0.24768	0.18889	4.84277	5.49286	24.2776	146.301
0.95	0.63519	0.35765	32488.2	4425.92	1.5744	2.79782		0.19018	0.1126	7.98848	10.9569	15.3856	46.8708		0.18863	0.19025	6.16209	6.2147	37.9616	34.0806		0.18804	0.14979	6.44015	6.8302	30.5253	295.625
0.97	0.83821	0.45264	93675.8	9254.87	1.19303	2.20977		0.17285	0.09215	9.57375	13.6905	14.6208	52.3434		0.15515	0.1596	7.53109	7.37575	44.7134	41.6248		0.1546	0.12743	7.88831	7.97569	35.9272	487.648
Combo 2: KPT-330 + MLN9708
HCC-1143 [1:1]								SUM-149 [4:1]							MDA-468 [50:1]							HCC-1187 [10:1]
Fa	CI		DRI Drug 1		DRI Drug 2			CI	DRI Drug 1	DRI Drug 2					CI		DRI Drug 1		DRI Drug 2			CI		DRI Drug 1		DRI Drug 2
0.05	9.2724	12.4392	0.1119	0.08346	2.97451	2.18545		1.41859	0.73401	17.791					2.176	2.87261	0.47039	0.367	19.9658	6.7645		3.47501	8.17236	0.3259	0.12692	2.45959	3.40624
0.1	1.66047	2.26659	0.7417	0.53886	3.203	2.43412		1.15157	0.9275	13.6248					1.4884	1.86512	0.70024	0.58627	16.5786	6.27287		2.38481	4.3469	0.49484	0.24452	2.74761	3.88763
0.15	0.71628	0.96915	2.39203	1.70988	3.35319	2.60206		1.01935	1.07207	11.5503					1.18395	1.44335	0.89584	0.78351	14.7761	5.98657		1.90024	2.96208	0.64086	0.36696	2.9426	4.2192
0.2	0.46123	0.61065	5.77623	4.07883	3.47088	2.73611		0.93444	1.1956	10.1996					1.00111	1.19898	1.07839	0.9747	13.5496	5.77967		1.6071	2.23025	0.7786	0.49816	3.09848	4.48736
0.25	0.3636	0.4702	11.9641	8.36347	3.57121	2.85201		0.873	1.3083	9.20388					0.87489	1.03478	1.2569	1.16732	12.6136	5.61418		1.40286	1.77133	0.91442	0.64121	3.23344	4.72166
0.3	0.31738	0.402	22.6016	15.6608	3.66122	2.95728		0.82536	1.41542	8.41396					0.78035	0.91449	1.43687	1.3665	11.8491	5.4735		1.24824	1.45347	1.05233	0.79943	3.35614	4.93633
0.35	0.29186	0.36332	40.2766	27.6854	3.74493	3.05625		0.78671	1.52028	7.75541					0.70563	0.82119	1.62257	1.57672	11.1949	5.34878		1.1245	1.21839	1.19553	0.97673	3.47161	5.13975
0.4	0.2759	0.33847	69.1553	47.181	3.825	3.15185		0.75438	1.62543	7.18598					0.64426	0.74579	1.81799	1.8026	10.6156	5.23466		1.02141	1.0362	1.34711	1.17806	3.58325	5.33766
0.45	0.2648	0.32075	116.131	78.6624	3.90338	3.24633		0.72673	1.73307	6.67927					0.59235	0.68294	2.02745	2.04953	10.0883	5.12752		0.93277	0.8899	1.51048	1.41	3.69367	5.5346
0.5	0.25633	0.30696	192.99	129.807	3.98174	3.34165		0.70271	1.84546	6.21744					0.54745	0.62926	2.25609	2.32427	9.59695	5.02466		0.8546	0.76909	1.68977	1.68149	3.80517	5.73461
0.55	0.24932	0.29539	320.718	214.204	4.06167	3.43977		0.68165	1.96514	5.78754					0.50786	0.58248	2.5105	2.63583	9.12957	4.92386		0.78411	0.66698	1.89033	2.00527	3.92003	5.94186
0.6	0.24312	0.28506	538.572	357.13	4.1449	3.54288		0.66315	2.09529	5.37944					0.47243	0.54101	2.79975	2.9969	8.67605	4.82308		0.71926	0.57897	2.11959	2.40006	4.04083	6.16108
0.65	0.23729	0.27534	924.733	608.616	4.23351	3.6537		0.64701	2.2402	4.98447					0.44033	0.50372	3.13696	3.42624	8.22706	4.72018		0.65847	0.50174	2.38833	2.89479	4.17078	6.39833
0.7	0.23154	0.26576	1647.9	1075.92	4.33032	3.77598		0.63326	2.40617	4.59434					0.41095	0.46975	3.54237	3.95331	7.77286	4.61262		0.60034	0.43285	2.71333	3.53679	4.31428	6.662
0.75	0.22557	0.2559	3113.07	2014.69	4.43946	3.91535		0.62224	2.60317	4.20003					0.38389	0.43845	4.04958	4.62786	7.30173	4.49704		0.54357	0.37036	3.12254	4.40948	4.47799	6.96488
0.8	0.21908	0.24527	6448	4131.03	4.56778	4.08121		0.61491	2.84855	3.79002					0.35898	0.40935	4.71994	5.54244	6.79738	4.36828		0.48668	0.31264	3.66726	5.67578	4.67304	7.32853
0.85	0.21157	0.23312	15570.5	9854.34	4.72811	4.29145		0.61358	3.17679	3.34681					0.33643	0.38215	5.68176	6.89489	6.23313	4.21731		0.42767	0.25809	4.45544	7.70493	4.92059	7.79432
0.9	0.20205	0.21801	50216.2	31269.3	4.9498	4.58754		0.62479	3.67197	2.83722					0.31758	0.35698	7.26883	9.21458	5.55544	4.02482		0.36307	0.2047	5.77019	11.5632	5.26978	8.45908
0.95	0.18762	0.19572	332830	201887	5.33003	5.10952		0.67575	4.63992	2.17282					0.30919	0.33587	10.8208	14.7198	4.61297	3.73231		0.28401	0.14847	8.76136	22.2766	5.88688	9.65458
0.97	0.17799	0.18127	1278357	761087	5.61823	5.5167		0.73891	5.48036	1.79713					0.31707	0.33139	14.3616	20.5422	4.04142	3.53721		0.24179	0.12243	11.7931	35.5198	6.36949	10.6068
Combo 3: ABT-263 + MLN9708
HCC-1143 [50:1]								SUM-149 [4:1]							MDA-468 [500:1]							HCC-1187 [500:1]
Fa	CI	DRI Drug 1	DRI Drug 2					CI	DRI Drug 1	DRI Drug 2					CI		DRI Drug 1		DRI Drug 2			CI		DRI Drug 1		DRI Drug 2
0.05	1.76008	27.4946	0.58014					0.28475	93.5237	3.64894					2.53793	1.17088	0.70738	1.28318	0.88947	2.55387		3.61818	2.35403	0.52555	0.89833	0.58296	0.8059
0.1	1.23513	23.8264	0.83811					0.29456	77.0512	3.55136					2.19115	1.10127	0.86829	1.49275	0.96204	2.31822		2.76363	2.01512	0.70426	1.01727	0.74421	0.9689
0.15	0.99599	21.8049	1.05249					0.30098	68.3415	3.49226					2.00463	1.06802	0.98577	1.63932	1.0099	2.18335		2.33972	1.83104	0.84419	1.09868	0.86569	1.08594
0.2	0.84943	20.397	1.24938					0.306	62.4399	3.44841					1.87665	1.04763	1.0846	1.7591	1.04751	2.08701		2.06434	1.70402	0.9676	1.16425	0.97007	1.1833
0.25	0.7465	19.3029	1.43948					0.31029	57.9518	3.41262					1.7783	1.03366	1.17365	1.8646	1.07962	2.01066		1.86168	1.60601	1.08302	1.22134	1.06571	1.27026
0.3	0.66821	18.3953	1.62907					0.31413	54.2959	3.38165					1.69743	1.02351	1.25741	1.96193	1.10847	1.94625		1.70112	1.52518	1.19507	1.27351	1.15694	1.35145
0.35	0.60539	17.6079	1.82283					0.31771	51.1756	3.35376					1.62781	1.01592	1.33865	2.05472	1.13535	1.88953		1.56741	1.45543	1.30685	1.32281	1.24655	1.42967
0.4	0.55301	16.9018	2.02493					0.32114	48.4187	3.32788					1.56578	1.01017	1.41942	2.14552	1.16109	1.83796		1.45191	1.39316	1.4209	1.37067	1.33667	1.50696
0.45	0.50801	16.2513	2.23975					0.32451	45.9147	3.30325					1.50898	1.00587	1.50143	2.23635	1.18632	1.78984		1.34922	1.33604	1.53958	1.41819	1.4292	1.58499
0.5	0.46842	15.6382	2.47233					0.32789	43.5868	3.27929					1.45574	1.00278	1.58639	2.32908	1.21157	1.7439		1.25569	1.28243	1.66549	1.46635	1.52608	1.66537
0.55	0.43288	15.0482	2.72906					0.33134	41.3769	3.25551					1.40478	1.00079	1.67616	2.42565	1.23735	1.69915		1.16871	1.23105	1.8017	1.51615	1.62953	1.74982
0.6	0.4004	14.4691	3.01857					0.33495	39.237	3.23141					1.355	0.99987	1.77302	2.52834	1.26424	1.65466		1.08619	1.18082	1.9522	1.56871	1.74233	1.84043
0.65	0.37022	13.8888	3.35326					0.33881	37.1232	3.20648					1.30537	1.00009	1.87999	2.64006	1.2929	1.6095		1.00638	1.13069	2.12256	1.62547	1.8683	1.93992
0.7	0.34174	13.2943	3.75209					0.34304	34.9899	3.18004					1.25478	1.00163	2.00146	2.76493	1.32425	1.5626		0.9276	1.07956	2.32109	1.6884	2.01301	2.05221
0.75	0.31443	12.6692	4.24628					0.34785	32.7825	3.15118					1.20184	1.00487	2.14429	2.90926	1.35964	1.51254		0.84803	1.02603	2.56123	1.76051	2.18534	2.18337
0.8	0.2878	11.9897	4.89237					0.35354	30.4261	3.11846					1.14458	1.01053	2.32036	3.08373	1.40132	1.4572		0.76536	0.96812	2.86676	1.84685	2.40078	2.34383
0.85	0.26135	11.2155	5.80755					0.36072	27.7987	3.07931					1.0797	1.02013	2.55298	3.30905	1.4535	1.3929		0.67605	0.90252	3.28585	1.95706	2.69025	2.55396
0.9	0.23454	10.264	7.29307					0.3708	24.6564	3.02807					1.00041	1.03745	2.89839	3.63396	1.52581	1.31187		0.57344	0.82246	3.9387	2.11368	3.12938	2.86248
0.95	0.20734	8.89457	10.536					0.38855	20.3136	2.94709					0.88703	1.0763	3.5577	4.22747	1.65029	1.19082		0.43977	0.70837	5.27807	2.39355	3.99503	3.44143
0.97	0.19754	8.03296	13.6885					0.40243	17.6978	2.8908					0.816	1.11205	4.11627	4.70791	1.745	1.11156		0.36423	0.6373	6.50019	2.61498	4.75319	3.92335
Combo 4: Dasatinib + Dovitinib
HCC-1143 [1:1]								SUM-149 [1:1]
Fa	CI		DRI Drug 1		DRI Drug 2			CI		DRI Drug 1		DRI Drug 2
0.05	2.21423	17.4778	0.45199	0.05734	565.161	27.2383		14.7786	6.089	0.0681	0.16583	10.6209	16.9879
0.1	1.41637	7.37143	0.7067	0.13653	740.865	21.2359		4.41695	3.26633	0.23133	0.31323	10.6344	13.5504
0.15	1.07409	4.33526	0.93201	0.23363	876.049	18.2027		2.12149	2.23834	0.49321	0.46437	10.6428	11.7804
0.2	0.87216	2.91818	1.1479	0.35008	993.873	16.2085		1.2405	1.69532	0.87215	0.62461	10.6491	10.6021
0.25	0.73434	2.11321	1.36345	0.48892	1103.05	14.7272		0.8099	1.3562	1.39656	0.79789	10.6543	9.71827
0.3	0.63189	1.60149	1.58462	0.6546	1208.19	13.5443		0.56841	1.12299	2.10708	0.98818	10.6588	9.00668
0.35	0.55129	1.25164	1.81645	0.85326	1312.35	12.5526		0.42043	0.95225	3.06137	1.20007	10.6629	8.40563
0.4	0.48521	1.00011	2.06398	1.09341	1417.93	11.6905		0.32404	0.82169	4.34224	1.4393	10.6668	7.87963
0.45	0.42929	0.8126	2.33297	1.38693	1527.13	10.9195		0.25843	0.71867	6.07115	1.71336	10.6705	7.40619
0.5	0.38076	0.66906	2.63051	1.75085	1642.29	10.2133		0.21229	0.63549	8.43135	2.03246	10.6741	6.96988
0.55	0.33772	0.55712	2.96599	2.21026	1766.14	9.55285		0.17906	0.56722	11.7091	2.41099	10.6778	6.55928
0.6	0.29881	0.46875	3.35252	2.80361	1902.16	8.92283		0.1547	0.51062	16.3712	2.87008	10.6815	6.16517
0.65	0.263	0.39868	3.80939	3.59268	2055.18	8.31002		0.13665	0.46354	23.2209	3.44221	10.6854	5.77937
0.7	0.22945	0.34338	4.36669	4.68302	2232.36	7.70152		0.12319	0.42462	33.7375	4.18031	10.6895	5.39369
0.75	0.19745	0.30068	5.07504	6.26987	2445.15	7.08297		0.11316	0.3932	50.9019	5.17727	10.6941	4.99876
0.8	0.16626	0.26959	6.02802	8.75651	2713.75	6.43565		0.10573	0.36945	81.5087	6.61358	10.6993	4.58205
0.85	0.13502	0.25071	7.42435	13.1213	3078.74	5.73057		0.10035	0.35491	144.133	8.89572	10.7056	4.12373
0.9	0.10241	0.24812	9.7913	22.4526	3640.51	4.91206		0.09659	0.35476	307.306	13.188	10.714	3.58508
0.95	0.06553	0.27983	15.3092	53.4655	4772.31	3.8296		0.09418	0.38984	1043.89	24.9099	10.7276	2.85964
0.97	0.0477	0.32181	21.0412	99.124	5786.02	3.20797		0.09353	0.43626	2491.89	39.1641	10.7373	2.43472
Combo 5: Dovitinib + GSK2126458
HCC-1143 [2:1]					SUM-149 [2:1]
Fa	CI	DRI Drug 1	DRI Drug 2		CI		DRI Drug 1		DRI Drug 2
0.05	0.13192	41.9908	9.96234		0.30544	0.87454	11.4361	2.87134	4.58712	1.90015
0.1	0.15284	104.763	6.80561		0.27434	0.65565	14.2044	4.50638	4.90334	2.30553
0.15	0.17603	184.517	5.37532		0.25726	0.55267	16.2447	5.95687	5.10995	2.59877
0.2	0.1981	282.566	4.5005		0.24535	0.48769	17.972	7.34956	5.27123	2.84391
0.25	0.21934	401.781	3.88638		0.23609	0.44079	19.5363	8.74225	5.40828	3.06372
0.3	0.24025	546.427	3.41888		0.22839	0.40414	21.0139	10.1732	5.53091	3.26961
0.35	0.26123	722.477	3.04319		0.2217	0.37396	22.4525	11.6749	5.6447	3.46858
0.4	0.28271	938.238	2.72914		0.21568	0.3481	23.8877	13.2801	5.75328	3.66569
0.45	0.30509	1205.42	2.45848		0.21011	0.32527	25.35	15.0263	5.85937	3.86522
0.5	0.32883	1540.88	2.21933		0.20486	0.30459	26.8696	16.9597	5.96522	4.07125
0.55	0.3545	1969.71	2.00345		0.19978	0.28544	28.4803	19.142	6.07297	4.28827
0.6	0.38281	2530.61	1.80476		0.19477	0.26733	30.2237	21.6589	6.18495	4.52169
0.65	0.4148	3286.35	1.61852		0.18973	0.24985	32.1556	24.6368	6.30393	4.77865
0.7	0.45199	4345.16	1.44066		0.18454	0.23263	34.357	28.2735	6.43363	5.06944
0.75	0.49684	5909.48	1.26736		0.17905	0.21523	36.9555	32.9014	6.57951	5.41012
0.8	0.55371	8402.68	1.09442		0.17303	0.19713	40.1722	39.136	6.75056	5.82828
0.85	0.63138	12867.7	0.91631		0.1661	0.1775	44.4437	48.2859	6.96363	6.37806
0.9	0.7517	22663.6	0.72373		0.15747	0.15476	50.8274	63.8279	7.25706	7.18928
0.95	0.99636	56543.6	0.49441		0.14475	0.12462	63.131	100.174	7.75733	8.72305
0.97	1.21757	108367	0.37699		0.13651	0.10715	73.6595	138.047	8.13415	10.0098
Combo 6: Crizotinib + KPT-330
HCC-1143 [20:1]					SUM-149 [25:1]
Fa	CI	DRI Drug 1	DRI Drug 2		CI		DRI Drug 1		DRI Drug 2
0.05	1.19891	26.3206	0.86139		3.40012	3.91776	66.9022	117.902	0.29541	0.2558
0.1	0.53674	17.6616	2.0828		2.09846	2.56704	51.9573	79.6733	0.48095	0.39147
0.15	0.35042	13.7961	3.59792		1.56009	1.97887	44.4293	62.5076	0.65037	0.50946
0.2	0.27146	11.4549	5.4299		1.25041	1.62893	39.4903	52.0706	0.81627	0.62122
0.25	0.23289	9.82386	7.6282		1.04338	1.38882	35.8277	44.7777	0.98477	0.7318
0.3	0.21382	8.59027	10.2657		0.89232	1.20976	32.9072	39.2478	1.16019	0.8444
0.35	0.20588	7.60463	13.4439		0.77552	1.06865	30.4615	34.8194	1.34646	0.96161
0.4	0.20518	6.78507	17.3031		0.68139	0.95296	28.338	31.1294	1.54774	1.08597
0.45	0.20978	6.08227	22.0404		0.60313	0.85524	26.441	27.959	1.76895	1.22029
0.5	0.2188	5.46429	27.9381		0.53642	0.77072	24.7054	25.1658	2.01635	1.36802
0.55	0.23194	4.9091	35.414		0.47842	0.6962	23.0837	22.6517	2.29834	1.53363
0.6	0.24941	4.40062	45.1096		0.42712	0.62943	21.5384	20.3447	2.62683	1.72332
0.65	0.27191	3.92636	58.0589		0.38109	0.5688	20.0369	18.1887	3.01951	1.94619
0.7	0.30085	3.47585	76.0334		0.33928	0.51317	18.5477	16.1364	3.50429	2.21634
0.75	0.33879	3.03939	102.323		0.30092	0.46173	17.0358	14.1436	4.12854	2.55734
0.8	0.3906	2.60662	143.748		0.26547	0.41416	15.4558	12.1627	4.98076	3.01256
0.85	0.46666	2.16427	216.941		0.23276	0.37092	13.7377	10.1319	6.25128	3.67346
0.9	0.59418	1.69059	374.754		0.20342	0.33498	11.7472	7.94893	8.45334	4.78065
0.95	0.88261	1.13442	906.138		0.18227	0.32285	9.12309	5.37158	13.7629	7.31611
0.97	1.17146	0.85406	1698.35		0.18258	0.34702	7.62116	4.0644	19.4683	9.90296

## Sheet: WHIM2 in vivo studies
Data from two indepdendent experiments (n = 17, n = 30)
Red indicates lack of measurement due to mouse being sacrificed prior to experimental endpoint due to reaching max tumor burden.
Tumor Growth- Values represent surface area (length x width)
Days after 1st Rx	KPT-330 5 mg/kg								MLN9708 4 mg/kg								GSK2126458 mg/kg								KPT-330 5 mg/kg + MLN9708 4 mg/kg								KPT-330 5 mg/kg + GSK2126458 2 mg/kg								Vehicle
0	9.6	13.65	15.54	25.08	20	20.16	13.2	14	1	14.8	20.16	4	20.25	20.21	21.5	24.99	9.6	12.58	18.48	15.84	19.6	12.25	26.5	37.17	11.52	11.88	17.6	13.2	12.8	12.95	30.24	22.09	11.16	14.44	15.48	12.6	16.72	15.54	21.5	22.05	13.2	16.8	4	15.54	17.76	21.42	19.74
3	11.22	10.5	22.05	27.03	23	10.08	11.88	13.2	4	32.2	27.9	5.75	27	22.88	43.32	39	8.32	10	15.84	36.4	18.06	7.8	36.54	25.44	18	14.8	18.86	25	12.95	11.56	38.44	23.22	10.85	13.3	17.2	14.8	17.02	21.62	23.5	29.61	26.1	27.5	10.23	15.84	25.44	34.32	36.58
7	18.45	16.77	30.8	40.6	39.68	26	12.54	9	19.78	34.1	49.2	18.92	31.9	39.2	77.72	74.88	12.71	18.48	28.62	27.6	27.5	18.8	39.6	31.11	14.4	10.56	18.86	27.54	13.32	16.92	40.26	35.4	4	21.56	13.26	18	16.8	16	24.44	34.02	34.5	43.52	17.63	55.61	66.12	60.9	78.11
10	33.44	28.08	32.83	37.5	36.4	29.76	30.24	7.25	25.48	26.4	80	32.49	77.4	84.28	118.8	115	12.58	12.18	15.18	30.8	31.36	26.23	50.4	54.6	15.48	14.04	35	32.5	15.05	24	41.3	33	4	10.73	11.22	8.4	10.8	18.06	14.35	23.4	46.74	76.56	29.07	59.85	78.4	92.13	133.9
16	25.08	25.8	34.77	48.28	47.36	41.44	41.54	16.65	39.04	75	110.04	113.28	126.26	141.25	179	279.46	13.76	24.18	30.72	58.65	31.62	30.6	63.08	62.37	23.22	16.28	37.26	44.2	20.21	27.03	42.09	48.91	1	4	15.58	4	11.31	6	16	14.76	120.06	130.2	83.64	102.2	161.16	152.95	137.8
19	24.08	24.78	55.48	28.7	51.48	52.8	35.91	28.2	106.8	98.8	117.04	114.24	150.29	144	228		13.94	12.4	24.3	49.59	29.07	28.6	62.37	64	22.5	14.43	31.27	36	19.74	22.5	51.8	47.74	1	4	9.57	1	6.9	4	12.6	17.39	125.55	170.8	87.98	136.32	165	190.96	135.6
22	46.92	26.88	42.5	42.24	29.07	33.55	25.92	12.6	131.32	96.56	104.8	176.64		237.07			9.45	10.8	21.73	53.07	35.38	33.92	53.2	49.8	18.5	11.55	41.61	57.75	21.6	26.32	76.44	69.72	1	1	4	4	7	8.37	7.8	10.15	207	170.2	118.58	142.59	246.96	231.84	163.75
Final Tumor Mass (g)
KPT-330	MLN9708		GSK2126458		KPT-330 + MLN9708		KPT-330 + GSK2126458		Vehicle
0.1294	0.9635		0.0755		0.1297		0.0098		2.0338
0.1438	1.1481		0.0852		0.0592		0.0143		1.909
0.2698	1.2483		0.1228		0.2104		0.0346		0.8674
0.1856	0.9692		0.1353		0.1992		0.0314		1.4241
0.4544	1.5958		0.2705		0.192		0.025		1.5996
0.1186			0.2508		0.2691		0.0336		1.7265
									1.6196
* The mice with the largest and smallest tumors post treatment were not sacrificed at the end point to observe long-term survival, hence the lack of final tumor masses for all mice.

## Sheet: UCD52 in vivo
Data from one experiment (n = 18)
Red indicates lack of measurement due to mouse being sacrificed prior to experimental endpoint due to reaching max tumor burden.
Tumor Growth- Values represent surface area (length x width)
Days after 1st Rx	KPT-330 5 mg/kg			MLN9708 4 mg/kg			GSK2126458 2 mg/kg			KPT-330 5 mg/kg + MLN9708 4 mg/kg (n=5)			KPT-330 5 mg/kg + GSK2126458 2 mg/kg			Vehicle
0	9	11.96	8.58	8.4	8.99	8.91	4.6	8.4	12.58	7.54	10.54	12.24	7.28	12.54	15.99	8.4	9.9	14.4
3	12	9.18	5.75	10.64	7.83	18	10.8	10.8	21.2	13.68	16.45	18.4	5.29	17.49	22.08	16.8	9.86	17.6
7	13.53	14.35	19.32	15.84	15.18	22.08	15	14.85	26.8	21.12	17.64	34	9	14.28	18.4	20.25	20.7	26.32
10	30.6	23.04	33	18.48	36.04	35.96	22.2	22.42	35.2	31	20.25	27.5	11.4	13.6	22.54	27.36	25.08	43.56
14	24.6	23.85	30.78	39.52	25.2	38.69	20.74	21.42	37.05	28.38	35.34	48.28	4	20.21	24.84	35.51	31.9	37.63
17	33.55	37	32.4	54.72	54.67	64	29.23	44.16	38.48	22.55	39.42	54.72	1	30.5	28.62	31.35	42.24	68.62
21	63.36	60.03	48.3	98.7	66	103.79	56.16	64	67.64	63.99	50.05	73.1	11.56	48	33.55	36.6	73.08	79.38
24	36.21	47.45	53.29	70.98	42.56	84	48.06	81.9	92.65	34.81	44.22	77.6	9	47.88	42.24	39.9	59.63	105.3
28	48.51	66.93	51	118.72	57.04	101.92	69.76	107.91	76.44	46.5	47.57	92.07	15.75	52.92	74.8	51.75	86.33	131.67
Final Tumor Mass (g)
KPT-330	MLN9708		GSK2126458		KPT-330 + MLN9708		KPT-330 + GSK2126458		Vehicle
0.45	0.61		0.4677		0.52		0.0536		0.388
0.47	0.46		0.4599		0.71		0.1992		0.7199
0.45	0.59		0.5557		0.69		0.3047		1.21

## Sheet: HCI-001 in vivo
Data from one experiment (n = 16)
Red indicates lack of measurement due to mouse being sacrificed prior to experimental endpoint due to reaching max tumor burden.
Tumor Growth- Values represent surface area (length x width)
Days after 1st Rx	KPT-330				GSK2126458				KPT-330 + GSK2126458				Vehicle
0	8.91	7.29	18	12.58	16.66	13.2	14.44	12.6	17.34	23.46	15.96	17.64	19.11	11.55	12.96	14.06
3	14.82	22.44	21.76	26.5	28.5	18.49	29.4	15.2	31.32	25.48	19.8	23.92	32.85	24	18.86	27.84
7	19.78	30.74	28.2	40.96	22.79	30.25	36.48	13.32	20.7	14.19	18.9	13.69	47.88	22.56	21.07	29.07
10	19.6	40.87	33.58	35.38	19.27	29.58	37.62	16	17.28	20.24	21.42	15.64	46.97	27.5	25	32.33
14	22.44	33.8	51.84	40.8	21.42	42.84	57.6	19.08	15.91	15.2	23	16.8	69.7	37.12	29.12	37.95
17	30.16	42.92	60.35	66.6	29.64	31.36	69.35	34.1	24.99	18.06	24.64	25.92	86.52	46.23	43.47	49.4
21	43.47	52.92	75.6	74.62	42	49	73.87	45.03	33.6	24.64	33.66	37.7	105.84	73.8	48.6	71.68
23	42.48	66.22	89.79	77.4	63.14	63.84	79.38	28.35	28.91	26.46	26.4	29.15	119.6	65.52	60.48	78.78
Final Tumor Mass (g)
KPT-330	GSK2126458	KPT + GSK	Vehicle
0.27	0.24	0.12	0.74
0.19	0.33	0.07	0.41
0.21	0.32	0.12	0.26
0.26	0.13	0.11	0.39

## Sheet: WHIM30 in vivo
Data from one experiment (n = 16)
Red indicates lack of measurement due to mouse being sacrificed prior to experimental endpoint due to reaching max tumor burden.
Tumor Growth- Values represent surface area (length x width)
Days after 1st Rx	KPT-330				GSK2126458				KPT-330 + GSK2126458				Vehicle
0	12.69	11.84	10.44	22	12.6	4	12.58	8.4	8.4	23.22	12.6	12.58	9.62	8.5	8.84	12.24
3	24.84	22.09	10.44	24.94	10.85	4	7.56	8.68	5.76	16.81	13.2	17.22	8.91	19.78	20.7	11.16
7	19.38	25.65	8.99	29.25	15.21	4.64	6.25	9	20.25	23	12.8	19.74	11.88	24.5	34.5	24
10	24.51	27.26	8.12	36.48	20.68	10.08	8.1	7.84	18.06	20.8	24.44	28.5	21.6	20.64	47.88	41.87
14	39	34.45	9.52	54.88	30.08	14.96	8.1	18.72	14.4	26.88	18.4	13.44	20.5	19.35	50.96	42.9
17	42.64	52.36	12.21	54.12	44.1	21.2	5.46	23.4	20.4	28.98	19.35	20.8	51.68	16.8	91.3	54.72
21	48.36	87.74	14.28	86.11	49.14	27.6	8.4	26.88	23.5	32.64	20	26.32	56.58	27.45	120.65	58.5
24	51.85	91.67	17.22	76.65	59.5	28.67	15.91	40.7	15.98	38.43	18.8	35.4	60	47.45	108	58.32
28	77	121.25	24	95.88	47.85	35.2	35.96	38.86	27.5	42.34	26	38.43	72.16	50.25	193.98	62.25
Final Tumor Mass (g)
KPT-330	GSK2126458	KPT + GSK	Vehicle
0.33	0.36	0.11	0.67
0.66	0.12	0.16	0.29
0.05	0.04	0.08	1.32
0.54	0.16	0.14	0.44
